# Supplementary material for: MicroRNA network regulation of developmental bone toxicity in a human embryonic stem cell osteogenic model
Source: NAM J. 2026 Jul 2;2:100108. doi: 10.1016/j.namjnl.2026.100108 (PMC13355823; doi:10.1016/j.namjnl.2026.100108)
Supplement: Supplementary file 3 [file mmc3.xlsx]

## Sheet: metadatatable
Sample_ID	Cell_Line	Differentiation	Day	Treatment_Group	Treatment	RIN	Library_Prep	Read_Type	Sequencing_Platform	i5_Index	NEBNext Index Primer
UNT_1	hESC	Osteogenic	7	Control	0.01% DMSO	9.5	NEBNext® Ultra™ II Directional RNA Library Prep	SE	Illumina NextSeq500	ATCACG	1
UNT_2	hESC	Osteogenic	7	Control	0.01% DMSO	9	NEBNext® Ultra™ II Directional RNA Library Prep	SE	Illumina NextSeq500	CGATGT	2
UNT_3	hESC	Osteogenic	7	Control	0.01% DMSO	9.1	NEBNext® Ultra™ II Directional RNA Library Prep	SE	Illumina NextSeq500	TTAGGC	3
5FU_1	hESC	Osteogenic	7	5FU	IC50	9.6	NEBNext® Ultra™ II Directional RNA Library Prep	SE	Illumina NextSeq500	CGGAAT	37
5FU_2	hESC	Osteogenic	7	5FU	IC50	9.6	NEBNext® Ultra™ II Directional RNA Library Prep	SE	Illumina NextSeq500	CTATAC	39
5FU_3	hESC	Osteogenic	7	5FU	IC50	8.3	NEBNext® Ultra™ II Directional RNA Library Prep	SE	Illumina NextSeq500	GACGAC	41
CPA_1	hESC	Osteogenic	7	CPA	IC50	9.7	NEBNext® Ultra™ II Directional RNA Library Prep	SE	Illumina NextSeq500	CCGTCC	16
CPA_2	hESC	Osteogenic	7	CPA	IC50	9.4	NEBNext® Ultra™ II Directional RNA Library Prep	SE	Illumina NextSeq500	GTCCGC	18
CPA_3	hESC	Osteogenic	7	CPA	IC50	9.5	NEBNext® Ultra™ II Directional RNA Library Prep	SE	Illumina NextSeq500	GTGAAA	19
CYCLO_1	hESC	Osteogenic	7	CYCLO	IC50	9.5	NEBNext® Ultra™ II Directional RNA Library Prep	SE	Illumina NextSeq500	TGACCA	4
CYCLO_2	hESC	Osteogenic	7	CYCLO	IC50	7.4	NEBNext® Ultra™ II Directional RNA Library Prep	SE	Illumina NextSeq500	ACAGTG	5
CYCLO_3	hESC	Osteogenic	7	CYCLO	IC50	9.4	NEBNext® Ultra™ II Directional RNA Library Prep	SE	Illumina NextSeq500	GCCAAT	6
H2O2_1	hESC	Osteogenic	7	H2O2	IC50	9	NEBNext® Ultra™ II Directional RNA Library Prep	SE	Illumina NextSeq500	TACAGC	43
H2O2_2	hESC	Osteogenic	7	H2O2	IC50	9.8	NEBNext® Ultra™ II Directional RNA Library Prep	SE	Illumina NextSeq500	TATAAT	44
H2O2_3	hESC	Osteogenic	7	H2O2	IC50	9.7	NEBNext® Ultra™ II Directional RNA Library Prep	SE	Illumina NextSeq500	TCCCGA	46
MAA_1	hESC	Osteogenic	7	MAA	IC50	9.7	NEBNext® Ultra™ II Directional RNA Library Prep	SE	Illumina NextSeq500	CAGATC	7
MAA_2	hESC	Osteogenic	7	MAA	IC50	9.6	NEBNext® Ultra™ II Directional RNA Library Prep	SE	Illumina NextSeq500	ACTTGA	8
MAA_3	hESC	Osteogenic	7	MAA	IC50	9	NEBNext® Ultra™ II Directional RNA Library Prep	SE	Illumina NextSeq500	GATCAG	9
MENOL_1	hESC	Osteogenic	7	MENOL	IC50	9.6	NEBNext® Ultra™ II Directional RNA Library Prep	SE	Illumina NextSeq500	AGTCAA	13
MENOL_2	hESC	Osteogenic	7	MENOL	IC50	9.6	NEBNext® Ultra™ II Directional RNA Library Prep	SE	Illumina NextSeq500	AGTTCC	14
MENOL_3	hESC	Osteogenic	7	MENOL	IC50	9.5	NEBNext® Ultra™ II Directional RNA Library Prep	SE	Illumina NextSeq500	ATGTCA	15
MTX_1	hESC	Osteogenic	7	MTX	IC50	9.8	NEBNext® Ultra™ II Directional RNA Library Prep	SE	Illumina NextSeq500	GTGGCC	20
MTX_2	hESC	Osteogenic	7	MTX	IC50	9.7	NEBNext® Ultra™ II Directional RNA Library Prep	SE	Illumina NextSeq500	GTTTCG	21
MTX_3	hESC	Osteogenic	7	MTX	IC50	9.2	NEBNext® Ultra™ II Directional RNA Library Prep	SE	Illumina NextSeq500	CGTACG	22
OGM_1	hESC	Osteogenic	7	OGM	IC50	9	NEBNext® Ultra™ II Directional RNA Library Prep	SE	Illumina NextSeq500	TAGCTT	10
OGM_2	hESC	Osteogenic	7	OGM	IC50	9.3	NEBNext® Ultra™ II Directional RNA Library Prep	SE	Illumina NextSeq500	GGCTAC	11
OGM_3	hESC	Osteogenic	7	OGM	IC50	8.9	NEBNext® Ultra™ II Directional RNA Library Prep	SE	Illumina NextSeq500	CTTGTA	12
VPA_1	hESC	Osteogenic	7	VPA	IC50	9.4	NEBNext® Ultra™ II Directional RNA Library Prep	SE	Illumina NextSeq500	GAGTGG	23
VPA_2	hESC	Osteogenic	7	VPA	IC50	9	NEBNext® Ultra™ II Directional RNA Library Prep	SE	Illumina NextSeq500	ACTGAT	25
VPA_3	hESC	Osteogenic	7	VPA	IC50	9.5	NEBNext® Ultra™ II Directional RNA Library Prep	SE	Illumina NextSeq500	ATTCCT	27

## Sheet: mirTox_RPKM
Geneid	UNT_I	UNT_II	UNT_III	UNT	UNT_IA	UNT_IIA	UNT_IIIA	CYCLO_I	CYCLO_II	CYCLO_III	CYCLO	MAA_I	MAA_II	MAA_III	MAA	OGM_I	OGM_II	OGM_III	OGM	MENOL_I	MENOL_II	MENOL_III	MENOL	CPA_I	CPA_II	CPA_III	CPA	MTX_I	MTX_II	MTX_III	MTX	VPA_I	VPA_II	VPA_III	VPA	5FU_I	5FU_II	5FU_III	5FU	H2O2_I	H2O2_II	H2O2_III	H2O2	hgnc_symbol	description
ENSG00000223972	0.0992976	0.187968	0.0591165	0.115461	0.145407	0.118709	0.238757	0.0954071	0.140343	0.326194	0.187315	0.41567	0.225685	0.249482	0.296946	0.200579	0.28457	0.0921605	0.192437	0.417686	0.347879	0.183965	0.31651	0.23653	0.168556	0.218176	0.207754	0.383813	0.449663	0.278068	0.370515	0.356875	0.294911	0.330711	0.327499	0.286791	0.184443	0.214894	0.228709	0.382118	0.214815	0.485845	0.360926	DDX11L1	DEAD/H-box helicase 11 like 1 (pseudogene) [Source:HGNC Symbol;Acc:HGNC:37102]
ENSG00000227232	5.39841	5.79346	4.63109	5.27432	4.85514	10.519	6.74564	4.57427	5.08259	7.74983	5.80223	11.4389	8.28922	6.75737	8.82851	6.07178	3.91037	5.79942	5.26052	7.8226	4.7867	4.25256	5.62062	8.08003	5.66418	5.48369	6.4093	10.1046	6.2997	5.89222	7.43216	12.0994	5.42852	8.63577	8.72124	11.1229	8.64567	8.36704	9.37853	8.83312	5.33353	8.66582	7.61082	WASH7P	WASP family homolog 7, pseudogene [Source:HGNC Symbol;Acc:HGNC:38034]
ENSG00000278267	2.53355	0	4.52502	2.35286	3.71001	1.51441	0	0.811428	0.716164	4.85494	2.12751	6.0604	1.15166	1.73603	2.9827	0.731102	1.45215	3.13526	1.77284	0	5.07202	2.81628	2.62943	1.207	5.01744	2.38572	2.87005	0.979288	1.043	1.77371	1.26533	1.82111	2.50819	4.21899	2.84943	0	2.353	3.23993	1.86431	2.43741	0.608992	5.50942	2.85194	MIR6859-1	microRNA 6859-1 [Source:HGNC Symbol;Acc:HGNC:50039]
ENSG00000243485	0.224984	0.0456309	0.150686	0.140434	0	0.100862	0	0.0540422	0.095395	0.0461922	0.0652098	0.100908	0.115053	0.115622	0.110528	0	0	0.104406	0.0348021	0.0591483	0.0844509	0.0625227	0.0687073	0.241164	0.143215	0.105928	0.163436	0.130444	0	0	0.0434813	0.121289	0.167049	0.0936636	0.127334	0.19494	0	0.116191	0.10371	0.115953	0.0811194	0	0.0656909	MIR1302-2HG	MIR1302-2 host gene [Source:HGNC Symbol;Acc:HGNC:52482]
ENSG00000237613	0	0	0	0	0.103478	0	0	0.0452642	0.0399501	0.0386893	0.0413012	0	0	0	0	0	0	0	0	0	0.0707337	0	0.0235779	0.0673306	0	0	0.0224435	0.054628	0.0581822	0	0.0376034	0	0	0.07845	0.02615	0	0	0.0139027	0.00463422	0	0.0339717	0.0768336	0.0369351	FAM138A	family with sequence similarity 138 member A [Source:HGNC Symbol;Acc:HGNC:32334]
ENSG00000186092	0	0	0	0	0	0	0	0.0210761	0	0	0.00702535	0	0	0.0300612	0.0100204	0	0	0.0203589	0.00678628	0	0	0.0243834	0.0081278	0	0	0	0	0	0	0	0	0.0473017	0	0.0365281	0.0279432	0	0	0.00647339	0.0021578	0	0	0	0	OR4F5	olfactory receptor family 4 subfamily F member 5 [Source:HGNC Symbol;Acc:HGNC:14825]
ENSG00000238009	0.0616502	0.0250076	0.0550548	0.0472375	0	0.0552763	0.0833824	0	0.0653505	0.0506304	0.0386603	0.0414762	0.0420359	0.0739266	0.0524795	0.0800563	0.0795056	0.057219	0.0722603	0.129663	0.0462825	0.06853	0.0814918	0.0220279	0.0784877	0.0435398	0.0480185	0	0.114209	0.0323704	0.0488599	0	0.0457747	0.128329	0.0580345	0.133544	0.0858852	0.0818712	0.100433	0.0571925	0.0666851	0.0754108	0.0664295		novel transcript
ENSG00000233750	0.090389	0.0611085	0.0807192	0.0774056	0.0992709	0.0270146	0	0.289492	0.127752	0.0989764	0.172073	0.0810809	0.0513594	0.123872	0.0854375	0.104334	0.12952	0.153802	0.129219	0.0633688	0.0226192	0.016746	0.0342446	0.0861239	0.140648	0.0709291	0.0992336	0.122283	0.130238	0.14238	0.131634	0.0649716	0.134226	0.30104	0.166746	0.182743	0.188882	0.0844699	0.152032	0.105593	0.0651807	0.0491397	0.0733045	CICP27	capicua transcriptional repressor pseudogene 27 [Source:HGNC Symbol;Acc:HGNC:48835]
ENSG00000268903	3.42281	1.85122	1.83398	2.36934	2.5061	2.18235	3.292	3.14254	3.0316	2.6236	2.93258	3.34325	2.48941	2.03265	2.62177	5.20196	4.77381	4.44751	4.80776	2.95953	4.11136	2.95927	3.34339	3.69614	3.55066	1.71898	2.98859	7.05606	5.16666	5.99066	6.07113	4.26454	3.04969	3.16657	3.4936	7.24956	3.17889	4.30979	4.91274	3.07339	2.68763	4.58997	3.45033		novel pseudogene
ENSG00000269981	3.84196	3.93711	3.43094	3.73667	3.55325	4.35125	3.64651	0.388571	2.74361	4.15161	2.42793	5.44156	2.75749	3.04824	3.7491	5.25158	4.34621	3.75348	4.45043	4.67813	4.2505	2.47251	3.80038	2.601	5.83517	2.47533	3.63717	3.51716	5.49412	6.37035	5.12721	4.36041	3.90358	3.03054	3.76485	7.00821	5.91565	3.52075	5.48154	6.00279	3.35375	3.95747	4.438		novel pseudogene
ENSG00000239906	0.355586	0.576955	0.793864	0.575468	0	0.637645	0.320622	0.341654	0.150771	0.146013	0.212813	0.318968	0.848591	0.121827	0.429795	0.307833	0.305715	0.330028	0.314525	0.373935	0	0	0.124645	0.254105	0.301801	0.167419	0.241108	0.412332	0	0.186706	0.199679	0.383392	0.26402	1.77642	0.807943	1.2324	0	0.104937	0.44578	0.439833	0.128209	0	0.189347		novel transcript
ENSG00000241860	0.0607775	0.0554706	0.108551	0.074933	0.0333749	0.0544938	0.137003	0.0218986	0.0257702	0.0311961	0.0262883	0.109037	0.0932419	0.0312343	0.0778379	0.0591923	0.019595	0.0211534	0.0333136	0.0639137	0.0798479	0.05067	0.0648105	0.0542903	0.141857	0	0.0653825	0.105715	0	0.0558463	0.0538537	0.13106	0.0789718	0.0506048	0.0868791	0.289637	0.0423347	0.0246621	0.118878	0.125295	0.0493059	0.0991244	0.0912419		novel transcript
ENSG00000241599	0.125661	0	0	0.041887	0	0	0	0.241475	0	0	0.0804918	0.112721	0.0856814	0	0.0661341	0.108785	0	0	0.0362618	0	0	0	0	0	0	0.118329	0.039443	0.145715	0	0	0.0485715	0	0	0	0	0.217761	0	0.0370839	0.0849482	0.0518111	0	0	0.0172704		novel transcript
ENSG00000279928	0.705246	0.490412	0.359885	0.518514	0.663896	0.722664	0.181686	0.290406	0.854371	0.579186	0.574654	1.44599	0.75565	0.759387	0.987009	0.872192	0.606335	0.561047	0.679858	1.05948	0.907625	1.11992	1.02901	1.29594	0.769592	0.569225	0.878252	0.817791	1.11985	1.1638	1.03382	0.434511	0.748055	1.34218	0.841583	0.523772	0.421064	0.68384	0.542892	0.789256	1.38038	0.985897	1.05184		DEAD/H-box helicase 11 (DDX11) pseudogene
ENSG00000279457	7.52267	7.87046	12.3345	9.24254	6.04968	6.63434	7.33896	8.96579	8.57552	11.1407	9.56067	9.62419	8.43671	9.35162	9.13751	7.40209	7.77527	6.67674	7.2847	8.68896	6.91276	11.2866	8.96278	14.8054	11.8625	14.3997	13.6892	9.96252	5.5338	5.65504	7.05045	10.3714	7.44735	13.7593	10.526	10.8991	7.04385	15.3824	11.1085	14.9151	11.709	14.7496	13.7912	WASH9P	WAS protein family homolog 9, pseudogene [Source:HGNC Symbol;Acc:HGNC:53981]
ENSG00000273874	0.844517	0	2.26251	1.03568	0	0	0	0	0	2.08069	0.693563	0.75755	0	0.578677	0.445409	1.4622	2.90429	0	1.4555	2.66428	1.268	1.87752	1.9366	2.414	0.716777	0	1.04359	0	0	0.886853	0.295618	0	1.25409	1.40633	0.886808	0	1.1765	0.498451	0.558317	0.696402	1.21798	0	0.638129	MIR6859-2	microRNA 6859-2 [Source:HGNC Symbol;Acc:HGNC:49954]
ENSG00000228463	0.370092	0.447536	0.299321	0.372316	0.306761	0.375655	0.503701	0.93259	0.598081	0.504655	0.678442	0.3633	0.447556	0.377998	0.396285	0.695187	0.612359	0.654578	0.654041	0.52871	0.419379	0.613208	0.520432	0.299402	0.32004	0.401101	0.340181	0.607292	0.85378	0.535304	0.665458	0.316215	0.528842	0.302334	0.382463	0.350922	0.486394	0.434811	0.424042	0.357008	0.422977	0.261939	0.347308		ribosomal protein L23a (RPL23A) pseudogene
ENSG00000236679	6.86142	5.6875	4.12933	5.55942	7.53565	8.29187	5.1108	11.6087	4.80667	5.38997	7.26845	3.74643	4.98354	4.49715	4.40904	8.78083	7.05328	5.53761	7.1239	4.54889	4.9271	7.79293	5.75631	5.5428	3.79799	6.18016	5.17365	8.12936	9.21092	9.39834	8.91287	4.82477	6.20206	5.21621	5.41435	1.80939	4.15595	6.20669	4.05734	4.92004	5.80836	7.54147	6.08996	RPL23AP24	ribosomal protein L23a pseudogene 24 [Source:HGNC Symbol;Acc:HGNC:36176]
ENSG00000236601	0	0	0	0	0	0	0	0	0.0444741	0.0430706	0.0291816	0	0	0	0	0.181607	0	0.243377	0.141661	0	0	0	0	0.0749553	0	0.0493848	0.0414467	0	0	0	0	0	0	0	0	0	0	0.0619081	0.020636	0	0	0	0		novel transcript
ENSG00000237094	0.286951	0.337929	0.388512	0.337797	0.304981	0.414973	0.484086	0.133407	0.156993	0.281271	0.190557	0.7639	0.359754	0.317135	0.480263	0.296495	0.119374	0.111685	0.175851	0.37963	0.250167	0.246947	0.292248	0.158754	0.746354	0.0871637	0.330757	0.139537	0.068592	0.19441	0.13418	0.419173	0.316151	0.184972	0.306765	1.01057	0.322381	0.163901	0.498949	0.686973	0.327073	0.422709	0.478918		pseudogene similar to part of septin 14 SEPT14
ENSG00000233653	0.0231841	0.0376174	0	0.0202672	0.0509246	0	0.041809	0.0445516	0.0196605	0.0571202	0.0404441	0.0623901	0.110656	0.0317723	0.0682728	0.0802825	0.0199326	0.0215178	0.0405776	0.146283	0.03481	0.0257714	0.0689547	0.0331353	0.0787095	0.109157	0.0736672	0	0.0286331	0.0243464	0.0176598	0.0999885	0.0344281	0.0386074	0.0576747	0.241058	0.032298	0.0478932	0.107083	0.0382361	0.0668736	0.0378119	0.0476405	CICP7	capicua transcriptional repressor pseudogene 7 [Source:HGNC Symbol;Acc:HGNC:37756]
ENSG00000250575	2.31748	1.91771	1.82121	2.0188	1.93435	1.41296	1.5881	0.712537	2.2404	2.39808	1.78367	3.15982	1.76978	1.61974	2.18311	2.247	1.63381	1.8928	1.92454	2.33958	1.87898	1.33957	1.85271	3.31219	2.55703	1.48394	2.45105	2.57982	1.14486	2.23896	1.98788	2.79855	1.85837	3.16453	2.60715	4.49793	1.42054	2.33898	2.75248	2.12124	1.97197	1.81424	1.96915		novel pseudogene
ENSG00000230021	0.0836064	0.0847845	0.0559966	0.0747959	0.0688664	0.0562218	0.0376928	0.0100413	0.0265874	0.0429138	0.0265142	0.196866	0.0641324	0.0501275	0.103709	0.108568	0.0449254	0.0290989	0.060864	0.109901	0.0470742	0.0929364	0.0833038	0.059746	0.0887004	0.0590461	0.0691641	0.0363557	0.025814	0.0438988	0.0353562	0.0901443	0.0465578	0.0174032	0.0513684	0.235435	0.174709	0.0308414	0.146995	0.107724	0.0301448	0.0511339	0.0630008		septin 14 (SEPT14) pseudogene
ENSG00000225972	859.246	933.911	583.42	792.192	863.315	939.551	573.483	810.748	918.477	793.391	840.872	967.399	828.706	723.533	839.879	853.039	1026.08	1205.69	1028.27	650.658	832.807	584.474	689.313	548.056	607.295	683.368	612.907	1079.07	1594.08	981.918	1218.35	425.769	773.694	768.643	656.035	680.565	737.223	857.936	758.575	584.368	774.573	755.324	704.755	MTND1P23	MT-ND1 pseudogene 23 [Source:HGNC Symbol;Acc:HGNC:42092]
ENSG00000225630	552.049	674.516	548.892	591.819	548.058	677.358	571.371	259.29	534.291	602.584	465.388	722.52	562.067	507.518	597.368	461.292	442.418	482.146	461.952	504.758	633.633	399.218	512.536	174.844	457.202	349.528	327.191	908.554	950.953	602.078	820.529	192.633	513.794	245.305	317.244	474.038	494.266	357.712	442.005	545.925	561.316	642.882	583.374	MTND2P28	MT-ND2 pseudogene 28 [Source:HGNC Symbol;Acc:HGNC:42129]
ENSG00000237973	1852.41	2324.47	1510.22	1895.7	1851.88	2339.63	1488.04	2337.14	2677.6	2523.29	2512.68	3004.2	2488.98	2310.74	2601.31	2138	2699.48	2787.46	2541.65	2612.91	3028.25	2507.09	2716.08	1452.42	2087.86	2445.77	1995.35	2396.78	3377.28	2300.93	2691.66	1665.16	2467.32	1877.35	2003.28	1996.01	2113.96	1871.52	1993.83	1804.52	2387.35	2363.42	2185.09	MTCO1P12	MT-CO1 pseudogene 12 [Source:HGNC Symbol;Acc:HGNC:52014]
ENSG00000229344	357.025	371.005	168.288	298.773	374.537	396.215	179.637	1258.15	490.348	382.623	710.374	436.655	358.092	376.826	390.524	331.457	423	504.704	419.721	355.436	400.779	400.518	385.577	391.005	304.38	458.301	384.562	396.913	681.058	430.985	502.985	389.12	442.522	473.525	435.056	231.135	249.273	377.339	285.916	306.525	491.716	470.086	422.776	MTCO2P12	MT-CO2 pseudogene 12 [Source:HGNC Symbol;Acc:HGNC:52028]
ENSG00000240409	1.38713	1.57548	2.72521	1.89594	0	0.994973	5.00294	7.73013	1.64683	1.59486	3.65727	0.995428	1.13497	0.950484	1.02696	2.40169	0.71555	2.83234	1.98319	1.45871	0.416543	0.61677	0.830673	1.58601	0.941852	2.87362	1.8005	2.25189	1.37051	2.622	2.08147	2.39296	2.47184	0.923966	1.92959	1.92303	1.15945	1.71929	1.60059	1.25823	1.60044	0.904929	1.25454	MTATP8P1	MT-ATP8 pseudogene 1 [Source:HGNC Symbol;Acc:HGNC:44571]
ENSG00000248527	2202.72	2518.21	1410.49	2043.81	2275.34	2560.73	1469.17	1007.61	2579.84	2873.71	2153.72	3260.32	2477.89	2211.11	2649.78	1713.52	1798.67	1655.26	1722.48	2538.26	3259.05	2162.35	2653.22	853.061	1799.69	1672.56	1441.77	2863.24	2877.58	1983.54	2574.79	772.655	2009.99	1103.05	1295.23	1682.58	1757.11	1523.79	1654.49	1836.85	2201.31	2404.08	2147.41	MTATP6P1	MT-ATP6 pseudogene 1 [Source:HGNC Symbol;Acc:HGNC:44575]
ENSG00000198744	977.731	1046.42	703.907	909.354	1007.05	1066.51	736.286	475.814	1034.17	1074.3	861.427	1404.52	1069.89	967.493	1147.3	686.194	850.804	919.44	818.813	920.651	1236.46	800.339	985.816	258.232	718.371	692.514	556.372	1288.37	1509.5	1016.93	1271.6	301.326	854.342	382.872	512.847	794.314	916.587	760.709	823.87	891.138	966.621	1074.61	977.456	MTCO3P12	MT-CO3 pseudogene 12 [Source:HGNC Symbol;Acc:HGNC:52042]
ENSG00000229376	0.0233919	0.0189772	0.0208894	0.0210862	0	0	0.0421837	0.0449508	0.0595102	0.0384214	0.0476275	0	0.127597	0.0160285	0.0478753	0.081002	0.0402224	0.0217106	0.047645	0.147594	0.0702439	0.0520046	0.0899474	0.0334322	0.0397074	0	0.0243799	0.0271249	0.0577793	0.0491291	0.0446778	0	0.138946	0.11686	0.0852688	0.121609	0.0651748	0.0552255	0.0806698	0.0964468	0.0843411	0.0381508	0.0729795	CICP3	capicua transcriptional repressor pseudogene 3 [Source:HGNC Symbol;Acc:HGNC:37742]
ENSG00000228327	1.21426	1.22412	1.19598	1.21145	1.2159	1.40893	0.917751	0.360298	1.00699	1.16586	0.844384	1.66586	1.06536	1.04004	1.25708	0.950706	0.698529	0.629782	0.759673	1.41775	1.11266	0.764202	1.0982	1.25054	1.54589	0.622147	1.13952	1.09744	0.573391	0.862586	0.844471	1.67502	1.07393	0.758264	1.16907	2.80045	1.34332	1.02496	1.72291	1.3731	0.869177	1.04844	1.0969		general transcription factor IIi (GTF2I) pseudogene
ENSG00000237491	0.423212	0.359954	0.280405	0.354524	0.314863	0.318254	0.123096	0.118054	0.405199	0.179388	0.234214	0.140831	0.200134	0.294669	0.211878	0.325012	0.234746	0.297762	0.28584	0.222525	0.122987	0.432501	0.259338	0.126826	0.364991	0.160693	0.217504	0.0712379	0.0674424	0.107523	0.0820677	0.117757	0.17232	0.147771	0.145949	0.248407	0.152149	0.19137	0.197309	0.278627	0.123058	0.122461	0.174715	LINC01409	long intergenic non-protein coding RNA 1409 [Source:HGNC Symbol;Acc:HGNC:50701]
ENSG00000230092	0.131714	0.0534279	0.0588115	0.0813176	0.144656	0.236192	0.118763	0.0632765	0.111695	0.10817	0.0943807	0.295375	0.0449041	0	0.113426	0.342075	0.0566204	0.427863	0.27552	0.346275	0.197762	0.0732061	0.205748	0.376496	0.223582	0.186043	0.26204	0	0	0.0691583	0.0230528	0.142014	0.0977962	0	0.0799366	0.456498	0.183491	0.252655	0.297548	0.135766	0	0.214817	0.116861		F-box only protein 25 (FBXO25) pseudogene
ENSG00000177757	0.0589904	0	0.105359	0.0547832	0	0.0528915	0	0	0	0	0	0.0264578	0.0603335	0.0404212	0.0424042	0	0	0.0273752	0.00912506	0	0.0442857	0	0.0147619	0	0.0751015	0.0555484	0.04355	0.0684043	0.0364274	0	0.0349439	0.19081	0.0437999	0	0.0782033	0.0511128	0.0410899	0.00870433	0.0336357	0.0243222	0	0	0.0081074	FAM87B	family with sequence similarity 87 member B [Source:HGNC Symbol;Acc:HGNC:32236]
ENSG00000228794	1.22676	1.62209	1.3833	1.41072	1.3272	1.49065	1.26793	1.29833	1.79804	2.31872	1.80503	3.18633	2.82899	2.47914	2.83149	1.00495	0.903586	0.774919	0.894486	3.16547	2.55121	2.42203	2.7129	2.99895	2.8097	2.08278	2.63048	0.929955	0.70101	0.965234	0.8654	3.63247	3.1649	2.46973	3.08904	2.72874	2.13244	2.05439	2.30519	2.54865	2.09143	2.01272	2.2176	LINC01128	long intergenic non-protein coding RNA 1128 [Source:HGNC Symbol;Acc:HGNC:49377]
ENSG00000225880	0.566859	0.176876	0.233638	0.325791	0.383114	0	0.550438	0.712233	0.850479	0.572966	0.711893	0.74317	0.475704	0.507935	0.575603	0.490732	0.674801	0.566585	0.577373	0.366836	0.261881	0.387764	0.338827	0.747846	0.407099	0.369542	0.508162	0.252815	0.215411	0.595276	0.354501	1.12834	0.777023	0.29045	0.731939	0.528942	0.121491	0.591934	0.414122	0.539355	0.345882	0.497814	0.461017	LINC00115	long intergenic non-protein coding RNA 115 [Source:HGNC Symbol;Acc:HGNC:26211]
ENSG00000288531	0.0174445	0.0283044	0.0155782	0.0204424	0	0	0	0.0502829	0	0	0.016761	0	0	0	0	0	0.0299957	0.0161906	0.0153954	0	0	0.0193912	0.00646372	0	0.0148058	0.0328532	0.0158864	0.0202283	0	0	0.00674277	0.0752344	0.0259047	0	0.033713	0.0302298	0.024302	0.0154441	0.0233253	0	0.0125794	0	0.00419314		novel transcript
ENSG00000230368	0.14568	0.0709119	0.0780572	0.0982164	0.0639981	0.156742	0.105085	0.0839834	0.0741235	0.0478562	0.0686544	0.0522713	0.0794651	0.0199645	0.050567	0.0504464	0.150298	0.0540837	0.0849428	0.061279	0.0437465	0.0647749	0.0566001	0.0416418	0.049458	0.082308	0.0578026	0.101357	0.179919	0	0.0937587	0.125658	0.086533	0.0485188	0.0869032	0.100981	0.0405896	0.0515901	0.0643868	0.0480521	0.0630311	0.190077	0.100387	FAM41C	family with sequence similarity 41 member C [Source:HGNC Symbol;Acc:HGNC:27635]
ENSG00000234711	0.162837	0.0440351	0	0.0689573	0.119225	0	0	0.0521523	0.138088	0.178307	0.122849	0.0973788	0.0740197	0.0371929	0.0695305	0.0469896	0.0466663	0	0.0312186	0	0.244492	0.0603362	0.10161	0	0.0460689	0.102224	0.0494309	0.188823	0.067036	0.057	0.104286	0.234094	0.0806033	0.180776	0.165158	0.188122	0	0.112128	0.100083	0.067139	0.0391413	0	0.0354267	TUBB8P11	tubulin beta 8 class VIII pseudogene 11 [Source:HGNC Symbol;Acc:HGNC:32337]
ENSG00000272438	2.29054	1.32732	2.77603	2.1313	1.4375	2.05373	3.2455	1.572	1.66493	1.61239	1.61644	4.69638	2.78892	2.01795	3.16775	0.424914	0	0.15185	0.192255	1.54847	0.491307	0.727472	0.922417	1.63684	2.49953	1.6947	1.94369	0	0	0.171812	0.0572707	1.76404	2.42958	0.817355	1.67033	0.283523	0.455852	0.724245	0.487874	2.63085	0.589907	1.86787	1.69621		novel transcript
ENSG00000230699	0.886978	1.17889	1.44936	1.17174	1.36794	1.18445	1.29324	0.398914	0.768176	0.991911	0.719667	2.06528	1.33824	1.09916	1.50089	0.0653499	0.0162251	0.0525463	0.0447071	0.515988	0.396694	0.440536	0.451073	1.37558	1.34546	0.764142	1.16173	0	0.0233073	0.0594538	0.027587	1.99407	1.45727	0.911365	1.45423	0.130814	0.105162	0.250618	0.162198	1.57177	0.898178	0.861809	1.11059		novel transcript
ENSG00000241180	0.388897	0.105167	0.578822	0.357629	0	0.46492	0.233772	0.622767	0.219861	0.106461	0.316363	0.116283	0.618724	0.355305	0.363438	0	0	0	0	0.136322	0	0.144099	0.0934734	0	0.330073	0.122069	0.150714	0	0.1601	0	0.0533665	0.279539	0	0	0.0931797	0	0	0.191279	0.0637597	0.374139	0.0934796	0.211423	0.226347		novel transcript
ENSG00000223764	3.13968	3.55702	3.2361	3.31094	3.34187	2.92669	2.6439	5.28914	5.93492	6.47459	5.89955	9.25554	6.61095	5.55374	7.14008	2.05948	2.37827	2.5289	2.32222	4.24711	2.74124	3.73605	3.5748	8.02574	5.27087	3.47745	5.59135	0.416999	0.256229	0.566458	0.413229	9.51436	7.68162	4.975	7.39033	6.30368	4.85562	6.33484	5.83138	7.46486	6.65256	5.91016	6.67586	LINC02593	long intergenic non-protein coding RNA 2593 [Source:HGNC Symbol;Acc:HGNC:53933]
ENSG00000187634	6.06886	6.29673	7.09097	6.48552	5.25962	6.81102	6.79983	5.39474	9.48776	10.4202	8.43424	16.1095	9.61786	8.87333	11.5336	2.69245	2.91056	2.59281	2.73194	7.20691	4.66971	5.36936	5.74866	17.0721	9.18052	7.50305	11.2519	1.06917	0.781814	0.867088	0.906023	16.9447	10.6675	11.5499	13.054	9.68218	8.35871	11.9196	9.98683	13.5723	13.4565	12.8382	13.289	SAMD11	sterile alpha motif domain containing 11 [Source:HGNC Symbol;Acc:HGNC:28706]
ENSG00000188976	18.3891	16.836	23.1239	19.4497	17.0768	16.2091	23.0862	9.11319	14.9262	20.3036	14.781	21.8607	16.5249	14.4047	17.5967	15.5337	15.8635	13.1709	14.856	18.5205	18.0386	14.6684	17.0758	22.045	16.9713	15.9301	18.3155	30.2307	22.6855	25.2763	26.0641	30.4895	20.7038	26.3243	25.8392	18.592	17.3001	19.4466	18.4462	20.1688	19.0837	23.4827	20.9117	NOC2L	NOC2 like nucleolar associated transcriptional repressor [Source:HGNC Symbol;Acc:HGNC:24517]
ENSG00000187961	4.18634	4.01252	4.89923	4.36603	3.9303	4.17731	5.0228	2.01116	3.90796	4.61641	3.51184	7.40448	5.31754	4.89273	5.87158	2.10434	1.66899	1.22203	1.66512	4.33135	3.97919	3.95924	4.08993	7.76852	5.40132	4.70506	5.9583	4.52165	2.66851	3.2617	3.48395	11.7211	8.37242	9.72609	9.93986	4.59263	4.70324	6.10742	5.13443	6.59801	6.45152	6.08433	6.37796	KLHL17	kelch like family member 17 [Source:HGNC Symbol;Acc:HGNC:24023]
ENSG00000187583	0.898599	1.08001	1.73868	1.2391	0.950347	0.984738	1.6805	0.447685	0.620911	0.819976	0.629524	1.44793	0.953097	1.04903	1.15002	2.18971	1.78836	1.82247	1.93351	0.59498	0.649618	0.554932	0.599843	1.2843	1.22876	1.00287	1.17197	0.984112	0.924829	1.34557	1.08484	1.75832	1.35912	1.44097	1.51947	0.836274	0.718651	0.746449	0.767125	0.99486	1.13999	1.30272	1.14586	PLEKHN1	pleckstrin homology domain containing N1 [Source:HGNC Symbol;Acc:HGNC:25284]
ENSG00000187642	0	0.0136066	0.0149777	0.00952811	0	0.0300758	0	0	0	0	0	0.0150448	0	0	0.00501493	0.0290391	0.0144197	0	0.0144863	0	0	0.0186436	0.00621454	0.0239708	0	0.0157933	0.0132547	0.0194485	0	0	0.00648283	0	0.024906	0.0279295	0.0176118	0.0290644	0.0467302	0.0197983	0.0318643	0.0138304	0	0	0.00461014	PERM1	PPARGC1 and ESRR induced regulator, muscle 1 [Source:HGNC Symbol;Acc:HGNC:28208]
ENSG00000272512	0.220238	0.424349	0.3196	0.321396	0.30235	0.296202	0.198583	0.211609	0.116729	0.271307	0.199882	0.345728	0.281566	0.301822	0.309705	0.142996	0.213019	0.127755	0.161257	0.0289504	0.0413348	0	0.0234284	0.393461	0.257023	0.285158	0.311881	0.127692	0.102	0.144549	0.124747	0.890478	0.613219	0.412596	0.638764	0.0477069	0.153408	0.0974919	0.0995355	0.29512	0.357338	0.314296	0.322251		novel transcript
ENSG00000188290	12.2251	13.0016	24.2198	16.4822	10.7185	13.4482	25.566	21.8142	9.7137	9.15403	13.5606	14.0994	10.2269	8.79921	11.0418	7.42612	11.173	11.7755	10.1248	7.99444	7.40388	6.39499	7.26444	23.5657	13.6893	19.3475	18.8675	8.87491	6.2804	6.5808	7.24537	29.5744	18.7643	38.4062	28.9149	11.3047	9.44568	14.9009	11.8838	10.6952	21.2984	18.5142	16.8359	HES4	hes family bHLH transcription factor 4 [Source:HGNC Symbol;Acc:HGNC:24149]
ENSG00000187608	32.3235	26.3844	45.7826	34.8301	30.9895	24.8244	43.1205	56.8954	11.6271	12.7833	27.102	12.715	12.465	12.9351	12.705	42.0312	72.3795	61.1069	58.5059	9.89094	16.9067	13.474	13.4239	21.2053	9.66946	20.5827	17.1525	40.7077	46.5465	35.4741	40.9094	32.2801	20.4589	44.782	32.507	14.2331	15.779	24.0625	18.0248	17.1506	22.2581	22.9019	20.7702	ISG15	ISG15 ubiquitin like modifier [Source:HGNC Symbol;Acc:HGNC:4053]
ENSG00000231702	0.372903	0	0	0.124301	0	0	0.672474	0	0	0.306248	0.102083	0	0	0	0	0	0	0	0	0	0	0	0	0.532961	0.316499	0.351145	0.400202	0	0	0	0	0	0	0	0	0	0	0.220095	0.0733651	0.153751	0.537811	0.608183	0.433248		ribosomal protein L39 (RPL39) pseudogene
ENSG00000224969	0.121926	0	0.653294	0.258407	0	0.655922	0	0	0.413581	0.600793	0.338125	0.656222	0.166269	0.668366	0.496952	0	0	0.113162	0.0377208	0.51287	0.366133	0	0.293001	0.871296	0.517419	0.229624	0.539446	0.282767	0	0.128038	0.136935	0.788763	0.543174	1.21822	0.850053	0.422576	0.509567	0.287853	0.406665	0.552982	0.35169	1.19312	0.699265		novel transcript
ENSG00000188157	36.8706	39.3589	55.3916	43.8737	35.963	39.5516	55.4615	19.4948	25.5511	44.8088	29.9515	51.7575	37.2097	33.971	40.9794	23.982	23.9271	17.1028	21.6706	42.4153	46.4735	37.3724	42.0871	67.9048	50.0363	35.6087	51.1832	53.1322	23.8061	41.1063	39.3482	76.7572	44.6719	61.2387	60.8893	44.6673	39.8561	35.7467	40.09	49.1926	44.6633	53.2229	49.0263	AGRN	agrin [Source:HGNC Symbol;Acc:HGNC:329]
ENSG00000217801	0.729896	0.592145	1.18723	0.836423	0.858876	0.654433	0.940181	0.626159	0.862128	0.556613	0.681633	0.678116	0.639869	0.392965	0.570316	1.85049	1.524	2.20166	1.85871	0.87721	0.743651	0.521581	0.714147	0.409821	0.530994	0.441841	0.460885	2.26708	2.57555	1.5056	2.11607	2.97925	1.5484	1.69296	2.07354	0.993811	0.399466	0.638506	0.677261	0.451413	0.488742	0.892812	0.610989		protein tyrosine phosphatase family pseudogene
ENSG00000273443	0.138546	0.112398	0.433034	0.227993	0	0.248443	0.124923	0.0665586	0.117489	0.113781	0.0992762	0.124278	0.0944666	0.332268	0.183671	0.479758	0.178672	0.128587	0.262339	0	0	0.154007	0.0513355	0.0990061	0	0.0652308	0.0547456	0.0803276	0.513323	0.218236	0.270629	0	0.308607	0.115356	0.141321	0.240088	0.193009	0.0204431	0.15118	0.17137	0.0499535	0	0.0737746		novel transcript
ENSG00000237330	0.332473	0.318768	0.512836	0.388025	0.331948	0.325199	0.599563	0.261365	0.281943	0.347511	0.29694	0.569359	0.30913	0.414211	0.4309	0.915802	1.58513	1.29041	1.26378	0.444982	0.635337	0.772748	0.617689	0.388781	0.153918	0.426919	0.323206	0.105145	0.149314	0.12696	0.127139	1.30353	0.718133	0.704646	0.908771	0.36664	0.336851	0.330027	0.344506	0.261701	0.392319	0.443654	0.365891	RNF223	ring finger protein 223 [Source:HGNC Symbol;Acc:HGNC:40020]
ENSG00000131591	1.48064	1.90866	1.46015	1.61648	1.97531	1.75922	1.72001	1.80665	2.37256	2.39467	2.19129	3.43857	2.52083	2.24697	2.73546	1.50199	1.76499	1.56813	1.6117	2.11109	2.07309	2.08006	2.08808	3.16776	3.16098	2.30094	2.87656	2.2436	1.43598	2.10813	1.92924	2.99697	2.99459	3.28248	3.09135	2.64454	1.9488	3.12569	2.57301	2.63668	2.62015	2.68151	2.64611	C1orf159	chromosome 1 open reading frame 159 [Source:HGNC Symbol;Acc:HGNC:26062]
ENSG00000285812	0.367114	0.29783	0.421509	0.362151	0.34559	0	0.189152	2.31794	0.711586	0.430706	1.15341	1.27019	0.679426	0.718722	0.889447	0.272411	0.360716	0.73013	0.454419	0.386058	0.236231	0.641272	0.421187	0.599642	0.756707	0.987696	0.781349	0.0608142	0.194313	0.27537	0.176832	0.678552	0.311519	0.611337	0.533803	0.727062	0.438368	0.619081	0.594837	0.540586	0.226912	0.171069	0.312856		novel transcript, antisense to C1orf159
ENSG00000223823	0	0.0575174	0	0.0191725	0.0778644	0	0	0	0	0	0	0.0635968	0	0	0.0211989	0	0	0	0	0	0	0	0	0	0	0.0333805	0.0111268	0	0	0	0	0.0764418	0	0.236125	0.104189	0	0	0	0	0	0.0511253	0	0.0170418	LINC01342	long intergenic non-protein coding RNA 1342 [Source:HGNC Symbol;Acc:HGNC:50551]
ENSG00000272141	0.407285	0.236014	0.155877	0.266392	0.127802	0	0.20985	0	0.0493406	0	0.0164469	0.0521919	0.198361	0.0398683	0.096807	0	0	0	0	0.0611859	0	0	0.0203953	0.498943	0.148148	0	0.215697	0	0	0	0	0	0.0864015	0.0968901	0.0610972	0	0	0.154535	0.0515117	0.0239895	0.0839138	0	0.0359678		novel transcript
ENSG00000205231	0.0325182	0.0395717	0.0871182	0.0530694	0.107141	0	0.117283	0	0	0	0	0.0437543	0.0110862	0.022282	0.0257075	0	0	0	0	0	0	0	0	0.0464757	0.0137998	0.0459312	0.0354022	0	0	0	0	0.0350611	0.0241445	0	0.0197352	0	0	0.00959645	0.00319882	0.00670376	0.0117246	0.0265176	0.014982	TTLL10-AS1	TTLL10 antisense RNA 1 [Source:HGNC Symbol;Acc:HGNC:41159]
ENSG00000162571	0.014364	0.104878	0.153928	0.0910565	0	0.0772734	0.155419	0	0.0609044	0.0353894	0.0320979	0.0128848	0.019588	0.0590546	0.0305091	0	0	0.0266631	0.00888769	0	0	0	0	0.0410586	0.0121913	0	0.01775	0	0	0	0	0	0.0426605	0.0478392	0.0301666	0	0.0200105	0.0339116	0.017974	0.0118448	0.0207161	0.0468535	0.0264715	TTLL10	tubulin tyrosine ligase like 10 [Source:HGNC Symbol;Acc:HGNC:26693]
ENSG00000186891	0	0	0.040349	0.0134497	0	0	0.16296	0	0.0383156	0.0742128	0.0375095	0	0.0308076	0.0309599	0.0205892	0	0	0	0	0	0	0	0	0.387456	0.191742	0.0425463	0.207248	0.0523931	0	0.0474477	0.0332802	0.194864	0.0670954	0.225721	0.16256	0	0	0.0266677	0.00888924	0.0558875	0.0325818	0	0.0294898	TNFRSF18	TNF receptor superfamily member 18 [Source:HGNC Symbol;Acc:HGNC:11914]
ENSG00000186827	0	0.108221	0.0893442	0.065855	0	0	0.3007	0	0	0.0547761	0.0182587	0	0	0	0	0.0288705	0.114688	0	0.0478527	0	0	0.111212	0.0370707	0	0	0.0942097	0.0314032	0.0773421	0.123561	0.0350209	0.0786414	0	0.0495228	0.111069	0.0535306	0	0	0.0393666	0.0131222	0.0137501	0	0	0.00458337	TNFRSF4	TNF receptor superfamily member 4 [Source:HGNC Symbol;Acc:HGNC:11918]
ENSG00000078808	14.4748	13.0391	17.2386	14.9175	14.5148	12.8697	17.3511	14.2914	15.8157	18.2884	16.1318	19.7586	15.1674	14.0151	16.3137	18.1991	19.3954	19.2417	18.9454	19.9689	22.9144	18.1081	20.3305	25.6347	15.028	16.6275	19.0967	28.5453	22.3609	24.7325	25.2129	24.715	14.8271	25.0715	21.5379	22.3991	20.1312	23.6227	22.051	17.5799	19.9683	24.101	20.5497	SDF4	stromal cell derived factor 4 [Source:HGNC Symbol;Acc:HGNC:24188]
ENSG00000176022	11.1579	12.4404	12.5238	12.0407	11.3774	11.4544	12.6636	19.4153	14.7052	15.4181	16.5129	18.273	14.9646	12.7099	15.3158	5.42345	8.04401	7.46763	6.97836	12.6594	14.1094	12.9492	13.2393	26.6857	14.6483	18.5074	19.9471	17.283	14.6905	13.6952	15.2229	17.571	11.7657	20.1148	16.4838	14.4751	12.4353	20.2764	15.7289	14.215	18.7643	19.6336	17.5377	B3GALT6	beta-1,3-galactosyltransferase 6 [Source:HGNC Symbol;Acc:HGNC:17978]
ENSG00000184163	0.256085	0.233725	0.343034	0.277615	0.140625	0.344414	0.230905	0.953451	0.24431	0.341756	0.513172	0.315857	0.371047	0.263211	0.316705	0.498812	0.385296	0.356518	0.413542	0.572262	0.336438	0.213497	0.374066	0.869256	0.46187	0.391858	0.574328	0.111357	0.158136	0.336154	0.201882	0.62125	0.570423	0.959503	0.717059	0.332832	0.0891885	0.415654	0.279225	0.435543	0.323166	0.41766	0.392123	C1QTNF12	C1q and TNF related 12 [Source:HGNC Symbol;Acc:HGNC:32308]
ENSG00000260179	0.073719	0.0897094	0.0658326	0.0764204	0.080963	0.132195	0.0664704	0.4604	0.062515	0.181626	0.234847	0.165319	0.175927	0.126284	0.155843	0.0957284	0.22183	0.136841	0.151466	0.0387615	0.055343	0.0409729	0.0450258	0.105361	0.187705	0.104127	0.132398	0.0427417	0	0.193537	0.0787594	0.158968	0.273679	0.122761	0.185136	0.127749	0.0513492	0.130531	0.10321	0.18237	0.0531598	0.120231	0.118587		novel transcript
ENSG00000160087	11.2137	10.8056	13.2172	11.7455	12.1273	10.8665	12.9148	20.3488	12.1151	12.7985	15.0875	13.0788	11.7528	9.98221	11.6046	10.4814	11.7144	11.1121	11.1026	11.8438	12.4438	10.7912	11.6929	16.3067	10.0994	11.862	12.756	18.795	16.4346	16.1982	17.1426	14.6248	11.7437	16.1049	14.1578	11.4345	11.3071	14.8953	12.5456	11.5688	12.8269	15.8929	13.4295	UBE2J2	ubiquitin conjugating enzyme E2 J2 [Source:HGNC Symbol;Acc:HGNC:19268]
ENSG00000230415	0	0.363268	0.49984	0.287703	0.245887	0.20074	0.60562	0.107558	0.18986	0.183868	0.160429	0.702912	0.228985	0.306823	0.412907	0.0969103	0	0.311693	0.136201	0.23544	0.336157	0	0.190533	0.799962	0.855103	0.316236	0.6571	0.259616	0	0.235111	0.164909	0.965581	0.831173	1.3049	1.03388	0	0.311899	0.165179	0.159026	0.553864	0.322896	0.365147	0.413969	LINC01786	long intergenic non-protein coding RNA 1786 [Source:HGNC Symbol;Acc:HGNC:52575]
ENSG00000162572	0.256817	0.486147	0.496909	0.413291	0.156696	0.30702	0.668965	0.260463	0.29038	0.480411	0.343751	0.563128	0.437774	0.469268	0.490056	0.16057	0.0981326	0.0662105	0.108304	0.240061	0.3856	0.158598	0.26142	0.65253	0.460162	0.282138	0.464943	0.165445	0.0881045	0.134846	0.129465	0.4615	0.953422	0.451424	0.622115	0.0988985	0.198763	0.319999	0.205887	0.500025	0.421831	0.535201	0.485686	SCNN1D	sodium channel epithelial 1 subunit delta [Source:HGNC Symbol;Acc:HGNC:10601]
ENSG00000131584	2.68437	2.54696	3.88146	3.0376	2.63668	2.37727	3.30653	1.66032	1.97996	2.83288	2.15772	3.28356	2.35649	2.36362	2.66789	3.22031	3.88996	3.29946	3.46991	4.8759	4.00076	3.24787	4.04151	4.80749	2.86052	2.59606	3.42136	4.70355	2.94872	4.23188	3.96138	6.75571	3.77078	5.10718	5.21122	3.54314	3.5191	3.87529	3.64584	3.40467	2.77281	3.71113	3.2962	ACAP3	ArfGAP with coiled-coil, ankyrin repeat and PH domains 3 [Source:HGNC Symbol;Acc:HGNC:16754]
ENSG00000169972	5.25462	5.58918	5.73525	5.52635	5.8479	5.1092	6.40149	8.21262	4.93131	5.17845	6.10746	6.24278	4.82489	4.35267	5.14011	7.37941	9.47704	7.47797	8.11147	6.21341	8.02984	7.45053	7.23126	9.54606	4.77696	6.44342	6.92215	9.55951	9.8065	8.82886	9.39829	10.5253	6.13837	11.1614	9.27503	6.1515	6.9949	8.33238	7.15959	5.77739	6.39949	6.66553	6.2808	PUSL1	pseudouridine synthase like 1 [Source:HGNC Symbol;Acc:HGNC:26914]
ENSG00000127054	8.08006	8.09185	8.47652	8.21614	7.66115	7.74604	8.39479	6.7964	7.58109	9.23613	7.87121	10.4958	8.13535	7.69663	8.77592	6.88603	7.23528	6.53918	6.88683	9.29084	10.2008	8.0727	9.18812	9.73005	8.17489	7.34533	8.41676	9.94497	8.05406	8.63192	8.87698	13.3693	9.83981	11.3718	11.527	8.58779	8.38386	10.196	9.0559	9.00881	9.23895	10.3168	9.52151	INTS11	integrator complex subunit 11 [Source:HGNC Symbol;Acc:HGNC:26052]
ENSG00000240731	3.5706	3.37952	2.79004	3.24672	1.96073	2.40108	2.95122	5.43194	5.04655	4.27637	4.91829	5.73854	4.97063	4.38356	5.03091	4.12145	2.43028	6.21367	4.25513	5.00646	3.57407	5.29208	4.6242	5.74107	4.29324	3.08207	4.37213	5.34803	6.2472	4.53076	5.37533	6.09554	4.19764	5.45044	5.24787	6.96101	3.73067	5.00517	5.23228	4.41656	3.11122	4.36757	3.96512		novel transcript
ENSG00000224051	3.48384	3.37338	3.27171	3.37631	2.71535	2.94228	3.08048	5.0966	5.92777	6.22062	5.74833	5.72595	4.16851	4.32774	4.74073	6.69352	7.11125	5.92448	6.57642	7.11449	7.93061	7.54536	7.53015	6.55324	4.97901	4.80444	5.44556	12.1455	11.3256	11.3059	11.5923	6.73705	5.24019	6.77461	6.25062	6.85516	7.73406	7.62796	7.40572	4.27218	5.12173	6.56171	5.31854	CPTP	ceramide-1-phosphate transfer protein [Source:HGNC Symbol;Acc:HGNC:28116]
ENSG00000169962	0.132206	0.0536277	0.0147579	0.066864	0.0725987	0.0889033	0.119207	0.0635132	0.112113	0.135719	0.103782	0.133416	0.101412	0.0792663	0.104698	0.214597	0.198913	0.214732	0.209414	0.173785	0.148877	0.0734799	0.132047	0.094476	0.126235	0.0933693	0.104694	0.134141	0.0408196	0.208251	0.127737	0.463271	0.220865	0.110078	0.264738	0.458206	0.253244	0.2536	0.321683	0.115833	0.226422	0.10781	0.150022	TAS1R3	taste 1 receptor member 3 [Source:HGNC Symbol;Acc:HGNC:15661]
ENSG00000107404	13.2103	14.5216	18.627	15.453	13.9073	14.3514	18.9141	15.109	14.8908	18.1991	16.0663	19.8914	16.764	15.6001	17.4185	18.6335	19.4083	17.4095	18.4838	17.6411	18.5465	17.4636	17.8837	21.8827	16.4855	16.4374	18.2686	23.9641	15.5843	20.0399	19.8627	26.5408	20.2102	23.7475	23.4995	19.4573	18.2179	21.4265	19.7005	16.5536	19.4683	20.6525	18.8915	DVL1	dishevelled segment polarity protein 1 [Source:HGNC Symbol;Acc:HGNC:3084]
ENSG00000162576	10.0363	14.0848	15.5465	13.2225	11.0747	14.8414	14.1245	10.0391	12.1143	15.8206	12.658	21.4047	17.8053	19.9032	19.7044	7.72764	11.096	7.99051	8.93804	37.3314	40.5888	32.0588	36.6597	24.3826	15.287	18.7222	19.4639	17.0064	12.3951	13.1035	14.1683	20.1378	15.7748	23.5248	19.8125	30.8826	30.9009	31.747	31.1768	13.617	20.3627	29.091	21.0236	MXRA8	matrix remodeling associated 8 [Source:HGNC Symbol;Acc:HGNC:7542]
ENSG00000175756	41.3241	38.7731	50.5461	43.5478	46.3295	42.4506	51.6874	134.422	54.8267	52.3334	80.5273	44.2602	40.6579	39.1614	41.3598	63.7448	80.3753	79.6458	74.5886	55.1438	64.6295	61.3496	60.3743	85.8135	39.1329	64.6065	63.1843	92.0073	98.1209	88.1284	92.7522	92.0792	53.4969	100.501	82.0257	56.4067	52.7276	85.9856	65.04	44.1633	61.5093	65.7698	57.1475	AURKAIP1	aurora kinase A interacting protein 1 [Source:HGNC Symbol;Acc:HGNC:24114]
ENSG00000223663	0	0.126946	0.139737	0.0888944	0.343706	0	0	0.300693	0.265391	0	0.188694	0.280727	0.106693	0.107221	0.16488	0	0	0	0	0.164552	0.234944	0.347878	0.249125	0	0	0.442041	0.147347	0	0.193254	0	0.0644179	0	0	0.260574	0.0868579	0	0	0.277068	0.092356	0.0645168	0.112838	0.255205	0.144187	NDUFB4P8	NADH:ubiquinone oxidoreductase subunit B4 pseudogene 8 [Source:HGNC Symbol;Acc:HGNC:45256]
ENSG00000221978	23.9775	22.9378	22.3772	23.0975	24.4849	22.7225	21.129	16.3512	26.1003	29.4584	23.9699	36.2479	31.0076	27.999	31.7515	30.161	25.4821	24.5394	26.7275	25.479	19.4027	19.0846	21.3221	35.514	30.9562	21.0091	29.1598	21.2487	13.6842	20.2369	18.3899	34.4941	28.8655	26.0519	29.8039	35.7023	28.2347	30.0885	31.3418	32.4761	25.2443	25.119	27.6131	CCNL2	cyclin L2 [Source:HGNC Symbol;Acc:HGNC:20570]
ENSG00000224870	6.74945	6.21311	8.36123	7.10793	6.43929	6.39803	8.72912	5.87362	6.82212	8.86509	7.18694	10.2945	8.16598	7.67692	8.71248	9.52198	9.30017	9.32266	9.3816	8.55551	8.63267	7.65422	8.2808	12.4397	7.27159	7.89639	9.20256	9.30227	7.29729	9.37881	8.65946	12.5943	8.26798	11.5044	10.7889	10.2391	9.65597	11.4882	10.4611	8.57344	8.70182	10.4149	9.23006	MRPL20-AS1	MRPL20 antisense RNA 1 [Source:HGNC Symbol;Acc:HGNC:27125]
ENSG00000242485	18.8657	16.6354	16.0134	17.1715	18.9188	16.5616	15.944	52.3654	20.328	18.6467	30.4467	18.8032	16.4013	16.1553	17.1199	15.5595	18.7357	18.6269	17.6407	17.5475	22.7169	20.1866	20.1503	29.8404	15.5365	25.6799	23.6856	32.4655	34.1164	26.6114	31.0644	23.7647	19.2624	34.5611	25.8627	20.2846	19.6608	26.7899	22.2451	16.695	22.2398	23.9651	20.9666	MRPL20	mitochondrial ribosomal protein L20 [Source:HGNC Symbol;Acc:HGNC:14478]
ENSG00000272455	2.90341	2.81431	2.05404	2.59059	3.97553	3.11035	2.03994	2.9708	3.26153	2.6012	2.94451	3.48383	2.8024	2.09281	2.79301	2.15442	2.1396	2.97469	2.42291	2.26018	2.26459	2.01189	2.17889	3.6107	2.43224	2.48545	2.8428	2.0113	1.44363	1.82146	1.7588	5.12256	3.30362	4.64653	4.35757	2.41767	2.10117	2.64837	2.38907	3.10935	2.85503	2.45989	2.80809	MRPL20-DT	MRPL20 divergent transcript [Source:HGNC Symbol;Acc:HGNC:54814]
ENSG00000235098	2.5195	2.27307	4.90724	3.23327	2.62395	3.23272	4.9352	1.08518	1.08671	0.998898	1.05693	3.72128	3.19886	2.2473	3.05581	0.394862	0.205409	0.282221	0.294164	0.159884	0.228279	0.60359	0.330584	3.91134	2.34118	3.25195	3.16816	1.05781	0.831561	1.43694	1.10877	3.65325	1.90296	2.64033	2.73218	1.20444	1.18006	2.17931	1.52127	2.3821	3.03851	2.19627	2.53896	ANKRD65	ankyrin repeat domain 65 [Source:HGNC Symbol;Acc:HGNC:42950]
ENSG00000225905	0.423036	0.257398	0.566669	0.415701	0.232303	0	0.57216	0.406461	0.179371	0.260565	0.282132	0.379473	0.144223	0.289871	0.271189	0	0.0909263	0.0981574	0.0630279	0	0	0.235122	0.0783741	0.302306	0.269286	0.298764	0.290119	0.367909	0	0	0.122636	0.684176	0	0.35223	0.345469	0.183272	0.147333	0.0936317	0.141412	0.305237	0.305057	0.172487	0.260927		novel transcript
ENSG00000205116	4.08526	2.36733	5.21175	3.88811	1.02553	1.67447	4.84126	1.23363	0.791856	1.24616	1.09055	2.40815	0.955035	0.959757	1.44098	3.43559	2.60914	2.49164	2.84546	1.1047	1.05152	0.648737	0.934985	3.1696	2.47667	1.31894	2.32174	5.2786	1.87401	4.65778	3.9368	5.53737	1.7333	4.6649	3.97852	2.0227	1.62606	0.998928	1.54923	2.16564	2.35675	2.85549	2.4593	TMEM88B	transmembrane protein 88B [Source:HGNC Symbol;Acc:HGNC:37099]
ENSG00000225285	1.61957	1.25917	1.26552	1.38142	0.74113	1.69414	2.43386	1.23192	0.457806	0.775877	0.821869	1.21066	1.05828	0.971035	1.07999	0.759453	1.45044	1.69105	1.30032	0.425785	0.303964	0.600101	0.443283	0.868019	1.03095	0.826079	0.908348	3.36479	1.66684	1.4173	2.14964	2.47381	0.400838	1.23612	1.37025	0.701645	1.0341	0.836414	0.857388	1.33552	1.21655	1.21065	1.25424	LINC01770	long intergenic non-protein coding RNA 1770 [Source:HGNC Symbol;Acc:HGNC:52560]
ENSG00000179403	9.03641	7.10104	8.48483	8.20743	9.16478	8.19365	8.60793	8.49717	8.36491	10.1494	9.00384	10.9434	9.11459	8.85668	9.63823	15.5672	18.1993	17.2368	17.0011	11.8992	17.2789	11.1539	13.444	12.915	7.99677	10.463	10.4582	34.696	29.0278	30.3018	31.3419	12.9581	9.63064	17.3513	13.3134	12.2996	14.7052	13.6649	13.5566	11.2662	13.4086	16.3836	13.6861	VWA1	von Willebrand factor A domain containing 1 [Source:HGNC Symbol;Acc:HGNC:30910]
ENSG00000215915	1.70219	1.49797	1.31397	1.50471	2.1863	1.50033	1.58684	1.12267	0.880769	0.793738	0.932392	1.31986	1.17046	1.08729	1.19254	2.28532	2.56725	2.35637	2.40298	1.31976	1.94931	1.07435	1.44781	0.659742	0.893766	0.733515	0.762341	2.44219	2.2804	1.74207	2.15489	1.89751	1.69229	1.12902	1.57294	1.49987	0.823935	1.507	1.27694	0.987313	1.09224	1.97625	1.35193	ATAD3C	ATPase family AAA domain containing 3C [Source:HGNC Symbol;Acc:HGNC:32151]
ENSG00000160072	7.76305	6.72833	5.73154	6.74097	6.79444	6.79296	5.99592	10.7038	5.55675	6.97678	7.74576	7.37916	5.78227	5.69311	6.28485	7.17329	7.71493	6.80286	7.23036	8.53292	8.67179	8.0812	8.42864	11.1485	7.24835	7.95737	8.78474	15.11	10.8979	13.2758	13.0946	11.2461	7.00112	9.94129	9.39616	9.0246	7.54638	9.71506	8.76202	8.33001	8.22734	9.85833	8.80522	ATAD3B	ATPase family AAA domain containing 3B [Source:HGNC Symbol;Acc:HGNC:24007]
ENSG00000284740	0.522065	0.352948	0.854726	0.57658	0.955608	0.31206	0.313821	0.668814	0.368933	0.786038	0.607928	0.546354	0.355967	0.298106	0.400143	0.52728	0.523653	1.21135	0.754095	0.640505	0.914501	0.677045	0.744017	0.248715	0.369249	0.819339	0.479101	1.21076	1.18207	1.09647	1.1631	1.68867	0.904467	1.01426	1.20247	1.96018	0.484861	1.48931	1.31145	0.68163	0.752936	1.13528	0.856614		ATPase family, AAA domain containing 3C (ATAD3C) pseudogene
ENSG00000197785	14.3053	12.6225	17.8358	14.9212	16.9746	13.9195	15.7633	16.9788	12.2476	15.3729	14.8664	15.1428	15.316	11.4849	13.9813	13.7965	14.8975	12.5279	13.7407	14.5558	16.889	13.84	15.0949	21.6971	13.5553	14.4732	16.5752	25.8481	20.5094	20.5949	22.3175	22.6267	15.6582	22.6779	20.3209	17.2904	16.6751	19.7651	17.9102	17.468	15.9132	17.0011	16.7941	ATAD3A	ATPase family AAA domain containing 3A [Source:HGNC Symbol;Acc:HGNC:25567]
ENSG00000205090	1.05764	1.34503	1.76136	1.38801	0.753451	1.1277	1.28871	0.796484	0.848418	1.22073	0.955209	0.948729	0.994016	1.09687	1.0132	0.371192	0.172031	0.451016	0.331413	0.631259	0.600866	0.667272	0.633133	1.10306	0.77636	1.04977	0.976396	1.32587	0.917883	0.87052	1.03809	1.10953	1.57058	1.23763	1.30591	0.891637	0.796437	1.51843	1.06883	1.10787	1.05126	1.11889	1.09267	TMEM240	transmembrane protein 240 [Source:HGNC Symbol;Acc:HGNC:25186]
ENSG00000160075	22.692	20.315	20.1384	21.0484	21.4397	20.8519	20.4757	25.1363	22.136	21.6487	22.9737	23.3482	19.5188	16.6466	19.8378	20.4134	22.6278	24.0113	22.3508	22.4839	24.9115	20.7311	22.7088	27.1175	16.7025	20.813	21.5443	28.6327	29.45	24.9539	27.6789	28.2608	19.5725	29.647	25.8268	21.402	21.0325	25.988	22.8075	20.0708	23.5756	25.3948	23.0137	SSU72	SSU72 homolog, RNA polymerase II CTD phosphatase [Source:HGNC Symbol;Acc:HGNC:25016]
ENSG00000215014	0.268922	0.21817	0.261985	0.249692	0.268498	0.569917	0.220436	0.728178	0.414637	0.220854	0.454556	0.219299	0.383396	0.18427	0.262322	0.550272	0.65158	0.748779	0.650211	0.411344	0.183534	0.326108	0.306995	0.524113	0.290495	0.276252	0.36362	0.198442	0.241546	0.308077	0.249355	0.36903	0.399345	0.325689	0.364688	0.677848	0.306521	0.447312	0.477227	0.322557	0.317329	0.279107	0.306331		novel transcript
ENSG00000228594	7.94895	5.90041	7.002	6.95045	7.89861	5.0908	6.63102	8.18305	5.27345	6.43929	6.63193	8.4643	6.41546	5.87287	6.91754	2.48107	3.41706	3.3124	3.07017	5.77178	5.35857	4.71855	5.28297	8.23079	4.9108	5.83027	6.32395	10.158	6.71174	6.27478	7.71485	10.0864	8.95342	13.8223	10.9541	4.40422	6.02652	8.05876	6.16317	7.76993	9.24154	8.90742	8.63963	FNDC10	fibronectin type III domain containing 10 [Source:HGNC Symbol;Acc:HGNC:42951]
ENSG00000286989	0.219667	0.203668	0.336286	0.253207	0.206787	0.112546	0.226363	0.120606	0.106446	0.103087	0.110046	0.112598	0.192573	0.0645083	0.123226	0.0543333	0.188858	0.291254	0.178149	0.0330002	0.0942342	0.0697658	0.0656668	0.224252	0.213075	0.1182	0.185175	0.181944	0.155025	0.230679	0.189216	0.13534	0.186401	0.261286	0.194342	0	0.174868	0.185217	0.120028	0.245834	0.271551	0.204722	0.240702		novel transcript
ENSG00000272106	2.846	3.06327	2.5667	2.82532	3.03281	2.77914	1.93097	2.89693	3.46486	3.63321	3.33167	4.09478	3.32388	3.16654	3.5284	2.92728	2.18036	2.95527	2.68764	2.69653	2.91927	2.59979	2.73853	3.42319	2.70251	3.5821	3.23593	1.86247	1.70524	1.68667	1.75146	1.09374	2.21774	1.73618	1.68255	6.49446	5.22094	6.04549	5.9203	2.55598	3.65754	3.40081	3.20478		artifact
ENSG00000197530	3.98263	4.12909	5.63903	4.58358	4.01427	3.98199	5.20935	6.621	4.91047	5.99817	5.84321	6.26951	4.80132	4.12935	5.06673	4.33241	5.1192	4.03683	4.49615	5.99289	5.547	5.1188	5.5529	8.33212	5.17041	5.8536	6.45204	6.57029	4.57888	5.81942	5.6562	9.4639	7.2954	8.21373	8.32434	6.59509	5.76723	8.37991	6.91408	5.51228	6.09339	6.70909	6.10492	MIB2	mindbomb E3 ubiquitin protein ligase 2 [Source:HGNC Symbol;Acc:HGNC:30577]
ENSG00000189409	4.19309	4.83851	4.65157	4.56106	3.77563	4.48347	5.26024	4.9797	2.40735	3.01582	3.46762	4.76587	2.61043	3.03379	3.47003	1.84881	2.28392	2.32052	2.15108	5.94319	6.25664	5.44268	5.88084	3.98283	3.09466	3.26175	3.44641	5.58705	5.46807	4.70414	5.25309	4.71755	3.36472	6.59222	4.8915	2.30175	2.75744	4.69606	3.25175	3.46843	4.50737	4.46001	4.14527	MMP23B	matrix metallopeptidase 23B [Source:HGNC Symbol;Acc:HGNC:7171]
ENSG00000248333	20.3498	21.2376	25.9359	22.5077	23.6151	15.943	23.6337	36.4947	25.1314	23.2161	28.2807	26.7757	21.8795	23.0144	23.8899	20.268	21.1194	20.95	20.7791	20.361	25.7833	20.4062	22.1835	27.343	18.2499	24.5576	23.3835	25.9455	25.9459	22.6493	24.8469	26.379	22.0775	26.2381	24.8982	22.9961	24.2437	28.0593	25.0997	21.5054	21.6912	23.2271	22.1412	CDK11B	cyclin dependent kinase 11B [Source:HGNC Symbol;Acc:HGNC:1729]
ENSG00000272004	0.574271	0	0.256418	0.276896	0	0.514898	0	0	0	0	0	0	0.293673	0.0983751	0.130683	0	0.246865	0	0.0822883	0.301952	0	0	0.100651	0.20519	0.121852	0	0.109014	0	0.17731	0	0.0591034	0.309589	0	0.239076	0.182889	0.497583	0	0.127105	0.208229	0.0591942	0	0	0.0197314		novel transcript, antisense to SLC35E2B
ENSG00000189339	10.7023	11.7491	9.46037	10.6373	10.8222	11.2326	9.90083	7.55735	10.3361	14.3014	10.7316	18.1107	13.7987	12.7323	14.8805	7.91374	6.91408	6.31128	7.04637	15.1725	13.4503	12.3718	13.6649	17.5171	16.0242	12.2442	15.2618	9.63225	5.2971	6.99128	7.30687	15.0587	11.3778	12.5443	12.9936	15.9942	13.7371	11.5459	13.759	15.0343	13.272	15.0419	14.4494	SLC35E2B	solute carrier family 35 member E2B [Source:HGNC Symbol;Acc:HGNC:33941]
ENSG00000269737	0.694556	0.640312	0.676639	0.670502	0.416076	0.735974	0.683195	0.606675	0.696085	1.01118	0.771312	2.20893	1.20548	1.2547	1.55637	0.464626	0.434287	0.293015	0.397309	1.42759	1.27986	0.877346	1.19493	1.94023	2.06325	0.772944	1.59214	0.219653	0.116972	0.331534	0.22272	1.08926	0.984521	0.946316	1.0067	1.696	1.62731	0.614912	1.31274	1.80934	0.682982	0.926819	1.13971		ribosomal protein S7 (RPS7) pseudogene
ENSG00000215914	6.43726	6.32183	8.26992	7.00967	6.69771	6.68305	8.65554	5.80526	5.60256	6.72422	6.04401	6.93937	7.46937	6.46161	6.95678	3.47076	3.44688	2.72524	3.2143	7.71952	10.6827	7.78331	8.7285	6.94055	6.70965	7.28462	6.97828	10.3456	8.78705	9.07258	9.40174	5.60122	7.21134	8.839	7.21719	5.28407	3.69724	4.93256	4.63796	5.75063	8.99895	10.9593	8.56961	MMP23A	matrix metallopeptidase 23A (pseudogene) [Source:HGNC Symbol;Acc:HGNC:7170]
ENSG00000008128	0.903475	0.806262	0.806821	0.838853	1.06667	0.789815	1.20159	1.86636	1.19713	1.13152	1.39834	1.32709	0.977948	0.95183	1.08562	1.18299	1.1166	1.16347	1.15435	0.961972	0.763047	0.853653	0.859557	1.90462	0.901011	1.30804	1.37122	1.23099	0.85081	1.15038	1.07739	1.70472	1.17394	2.12512	1.66793	1.42866	1.16424	1.59975	1.39755	1.14547	1.12385	1.58403	1.28445	CDK11A	cyclin dependent kinase 11A [Source:HGNC Symbol;Acc:HGNC:1730]
ENSG00000268575	0.327897	0.339397	0.171652	0.279649	0.273192	0.141929	0.428191	0.249867	0.23012	0.427144	0.302377	0.791109	0.524244	0.472604	0.595986	0.244708	0.126373	0.178399	0.18316	0.52317	0.390463	0.188528	0.367387	0.371677	0.460634	0.234235	0.355516	0.157334	0.0558567	0.0474944	0.086895	0.438875	0.369388	0.282429	0.363564	0.587812	0.378037	0.293634	0.419828	0.582735	0.334292	0.461017	0.459348		novel transcript, readthrough between SLC35E2 and CDK11A
ENSG00000227775	0.104072	0.27018	0.204465	0.192906	0.228598	0	0.112607	0.879954	0.300067	0.188034	0.456018	0.466776	0.227076	0.328036	0.340629	0.108115	0.0536857	0.096592	0.086131	0.350216	0.125008	0.25451	0.243245	0.535473	0.158995	0.196	0.296823	0.193089	0.0771193	0.0218579	0.0973554	0.538612	0.185455	0.138645	0.287571	0.288559	0.202977	0.21499	0.235509	0.257459	0.210134	0.339472	0.269022		ribosomal protein S7 (RPS7) pseudogene
ENSG00000215790	5.82238	5.73832	4.60774	5.38948	5.29877	6.03485	4.47113	7.09655	6.50332	6.87898	6.82628	10.2786	7.5744	6.77007	8.2077	4.13808	3.83436	3.8076	3.92668	7.10153	6.65156	5.76036	6.50448	8.97058	7.67796	6.99705	7.88186	4.0751	3.34712	3.29169	3.5713	7.6424	5.98153	6.89363	6.83919	8.3866	6.81465	7.94303	7.71476	7.41366	6.52339	6.84874	6.9286	SLC35E2A	solute carrier family 35 member E2A [Source:HGNC Symbol;Acc:HGNC:20863]
ENSG00000008130	10.7019	9.67749	12.7795	11.0529	11.0967	9.7803	12.4571	9.36129	11.0163	13.9878	11.4551	13.7616	11.761	10.053	11.8585	13.781	13.6064	12.2771	13.2215	12.566	11.9352	10.2573	11.5861	15.4869	11.087	10.825	12.4663	18.0287	10.7468	13.8585	14.2114	17.4971	12.7994	16.4306	15.5757	9.30847	8.8189	8.49801	8.87513	12.9313	12.7357	14.4106	13.3592	NADK	NAD kinase [Source:HGNC Symbol;Acc:HGNC:29831]
ENSG00000078369	59.4318	59.4253	58.0766	58.9779	61.9005	61.4476	57.9212	41.17	57.3583	72.0332	56.8539	76.664	66.1516	60.089	67.6349	69.6103	68.3774	66.8299	68.2725	77.8102	79.9359	66.9792	74.9084	69.6822	64.3953	60.7169	64.9315	97.3916	75.9861	83.4341	85.604	68.2573	67.3509	72.0396	69.2159	85.0164	80.9745	65.2645	77.0851	66.3617	67.2961	79.8965	71.1848	GNB1	G protein subunit beta 1 [Source:HGNC Symbol;Acc:HGNC:4396]
ENSG00000231050	0	0.102846	0.169813	0.0908863	0	0.113664	0	0	0.0537518	0.0520555	0.0352691	0.113716	0	0.173731	0.0958157	0.054873	0.217982	0.176488	0.149781	0.266624	0.0951703	0.140918	0.167571	0.0905917	0.161394	0	0.0839951	0.294003	0.156565	0.133126	0.194565	0	0.282379	0.527762	0.270047	0	0	0.13094	0.0436466	0.130672	0	0.206755	0.112476		novel transcript
ENSG00000169885	0.225204	0.319729	0.351946	0.29896	0.123667	0.353362	0.659947	0.10819	0.0954886	0.0462375	0.0833055	0.30302	0.268721	0.192892	0.254878	0.219331	0.0968098	0.209018	0.175053	0.266428	0	0.187752	0.151393	0.321867	0.286711	0.238572	0.282383	0.293786	0.139067	0.118247	0.1837	0.364223	0.292622	0.515655	0.390833	0.195131	0.196084	0.357223	0.249479	0.185707	0.223297	0.0918237	0.166943	CALML6	calmodulin like 6 [Source:HGNC Symbol;Acc:HGNC:24193]
ENSG00000178821	2.6919	1.6015	2.40392	2.23244	2.12862	1.67342	2.20067	1.82774	1.27835	1.20853	1.43821	1.09466	1.0768	0.860782	1.01075	0.621437	0.49373	0.566307	0.560491	0.56616	0.538902	0.518665	0.541243	0.718166	1.03574	1.08153	0.945145	1.78965	1.50714	1.05535	1.45071	3.86987	1.70557	3.46661	3.01401	0.497583	0.300008	0.847367	0.548319	1.68703	1.11293	0.702451	1.16747	TMEM52	transmembrane protein 52 [Source:HGNC Symbol;Acc:HGNC:27916]
ENSG00000142609	0.0110204	0.0178811	0.0442863	0.0243959	0	0.0790479	0.0198735	0.03706	0	0.00905052	0.0153702	0.00988551	0.00751418	0.00755134	0.00831701	0.0190808	0.0142121	0.0102283	0.0145071	0.00579452	0	0.0122502	0.0060149	0.00787527	0.0187069	0	0.00886072	0.00638952	0	0.00578641	0.00405864	0.0356465	0.00818253	0.055055	0.0329613	0	0.00767627	0.0162611	0.00797913	0.0113595	0.0158939	0	0.00908445	CFAP74	cilia and flagella associated protein 74 [Source:HGNC Symbol;Acc:HGNC:29368]
ENSG00000233542	0	0.0451664	0.0248587	0.0233417	0	0	0.100398	0	0.023606	0	0.00786867	0	0.0379607	0	0.0126536	0	0	0	0	0	0.0417956	0	0.0139319	0	0	0	0	0.064558	0	0	0.0215193	0.120054	0	0.0927101	0.0709214	0	0.077559	0	0.025853	0.0459092	0.0602203	0	0.0353765		novel transcript
ENSG00000187730	0.114335	0.0927566	0.241335	0.149475	0.182647	0.0186389	0.168697	0.0199736	0.00881433	0.0170723	0.0152868	0.0186474	0.0141743	0.00712218	0.0133146	0.0269946	0	0	0.00899818	0	0	0	0	0	0.0264656	0.00978758	0.0120844	0.0241056	0.0513478	0.0327453	0.0360662	0.112069	0.03087	0.103852	0.0822636	0.0180121	0.01448	0.00920217	0.0138981	0.0471411	0.0224859	0	0.023209	GABRD	gamma-aminobutyric acid type A receptor subunit delta [Source:HGNC Symbol;Acc:HGNC:4084]
ENSG00000226969	0	0.0865969	0	0.0288656	0	0	0	0	0	0.175324	0.0584415	0.0957498	0	0	0.0319166	0.092407	0	0.297209	0.129872	0	0	0	0	0	0	0	0	0.247552	0	0	0.0825175	0	0.15851	0.355504	0.171338	0	0	0.0315006	0.0105002	0.132032	0.076973	0.17409	0.127698		novel transcript
ENSG00000067606	2.96278	2.93642	4.53188	3.47703	2.90147	3.3992	4.58925	1.19031	2.78462	3.45673	2.47722	3.74217	3.52128	3.14494	3.46946	3.2368	3.30436	3.04766	3.19628	4.44982	6.90243	3.84922	5.06716	3.29584	2.82501	2.97965	3.0335	4.26636	3.01393	3.50316	3.59448	5.0693	4.02288	5.62971	4.9073	3.42715	3.74279	4.15369	3.77454	3.04625	3.35274	4.83211	3.7437	PRKCZ	protein kinase C zeta [Source:HGNC Symbol;Acc:HGNC:9412]
ENSG00000271806	0	0	0.024444	0.00814801	0.030062	0	0.0246809	0.0262999	0	0.0899185	0.0387395	0.0736607	0.0186637	0.037512	0.0432788	0.0236964	0	0	0.00789879	0.0863543	0.164393	0.0608539	0.103867	0	0.0232321	0.0386628	0.0206316	0.0158703	0.0338056	0	0.0165586	0.118051	0.0609711	0.0911635	0.090062	0.047434	0.0190663	0.0363503	0.0342836	0.0395004	0.0493464	0.0446426	0.0444965		novel transcript, antisense PRKCZ
ENSG00000182873	2.25204	2.06884	1.59707	1.97265	2.90981	1.90043	1.97088	0.763697	1.15148	1.35993	1.0917	2.88166	1.80652	2.06508	2.25109	0.630755	0.540996	0.706971	0.626241	1.88067	1.5415	1.25168	1.55795	2.50867	2.38926	1.27862	2.05885	1.1521	0.940746	1.00858	1.03381	2.92807	2.2131	2.09571	2.41229	2.35305	2.39914	2.29678	2.34966	2.73099	1.91056	2.37661	2.33939	PRKCZ-AS1	PRKCZ antisense RNA 1 [Source:HGNC Symbol;Acc:HGNC:40477]
ENSG00000162585	3.51949	3.44852	3.16177	3.37659	3.20088	3.41505	3.21612	8.18862	3.70731	3.8409	5.24561	3.81773	2.85172	2.80093	3.15679	2.45478	3.20228	2.64642	2.76783	3.81728	4.34439	3.9064	4.02269	6.30082	3.36667	4.01263	4.56004	5.43543	4.76249	4.75664	4.98485	6.05792	3.80456	6.623	5.49516	4.41243	3.99424	5.66981	4.69216	3.51825	4.6017	4.49596	4.2053	FAAP20	FA core complex associated protein 20 [Source:HGNC Symbol;Acc:HGNC:26428]
ENSG00000157933	11.8975	11.9922	12.5899	12.1599	11.8244	12.279	11.1941	5.72831	10.2528	13.3134	9.76487	15.8394	11.7649	10.3932	12.6658	11.1043	9.54293	9.36606	10.0044	16.5497	17.2317	12.9328	15.5714	13.3076	11.5341	8.90815	11.2499	17.6493	9.75612	13.7737	13.7264	13.3856	10.5068	12.6875	12.1933	15.2845	12.9713	9.82428	12.6934	12.6269	12.5562	15.8865	13.6899	SKI	SKI proto-oncogene [Source:HGNC Symbol;Acc:HGNC:10896]
ENSG00000287356	0.743361	0.804092	1.00018	0.849211	0.849063	0.870902	0.947313	1.33324	0.974992	1.42447	1.24424	1.73371	1.1286	1.33793	1.40008	0.274574	0.30677	0.20238	0.261241	0.875526	0.639911	0.815299	0.776912	2.02569	1.60675	1.41864	1.68369	0.390769	0.232578	0.374701	0.332683	1.96633	1.48656	1.74954	1.73414	1.563	1.47743	2.05041	1.69695	1.23415	1.24363	0.905242	1.12767		novel transcript, antisense to MORN1
ENSG00000116151	0.466022	0.558888	0.750911	0.591941	0.400551	0.526843	0.730782	0.59864	0.502585	0.719685	0.60697	0.958748	0.797842	0.603944	0.786845	0.289423	0.204686	0.178652	0.224254	0.564646	0.570418	0.506767	0.547277	0.977354	0.859854	0.438831	0.75868	0.434663	0.325311	0.297886	0.35262	0.983084	0.752212	0.64108	0.792125	0.675909	0.458687	0.490317	0.541638	0.791553	0.591749	0.636133	0.673145	MORN1	MORN repeat containing 1 [Source:HGNC Symbol;Acc:HGNC:25852]
ENSG00000272161	0	0	0.104024	0.0346745	0.255863	0	0	0	0.0987813	0.478319	0.192367	0.10449	0.238274	0.159635	0.167466	0	0	0	0	0	0	0	0	0.166483	0.395463	0.438754	0.333567	0.135074	0.143862	0	0.0929788	0	0.691913	0.387953	0.359956	0	0	0.137504	0.0458346	0.0960555	0.167998	0.56994	0.277998		novel transcript, sense intronic to MORN1
ENSG00000269896	0.930477	1.21941	0.745711	0.965198	1.62457	1.2835	1.41982	0.733555	1.09254	1.48913	1.10508	1.54091	1.10621	1.04628	1.23113	0.206543	0.0410245	0.177148	0.141572	0.903222	0.859736	0.901709	0.888222	1.36396	1.55922	1.05592	1.32636	0.691645	0.324123	0.375816	0.463862	1.02896	1.02745	0.834333	0.963582	0.868238	0.73122	0.795616	0.798358	1.23946	1.10109	1.24517	1.19524		small nuclear ribonucleoprotein N (SNRPN) pseudogene
ENSG00000272420	0.808833	0.902254	0.45144	0.720842	0.666234	1.08781	0.911628	1.45714	1.88624	0.581225	1.3082	0.544156	1.03406	0.554226	0.710814	0.437632	0.173848	0.0938371	0.235106	0.425285	0.151803	0.33716	0.30475	1.156	1.11555	0.952049	1.07453	0.117239	0.374599	0.106173	0.199337	0.654062	1.2011	0.505091	0.786752	0.350411	0.422546	0.835432	0.53613	0.333488	0.437445	0	0.256978		novel transcript, sense intronic to MORN1
ENSG00000157916	11.3461	10.9409	9.78977	10.6923	11.4854	10.6799	9.95743	25.7506	14.5182	15.776	18.6816	14.9587	12.5199	12.7962	13.4249	17.4688	19.6746	20.6583	19.2672	19.5428	20.9612	18.7389	19.7476	17.226	12.0888	15.1707	14.8285	23.4692	23.9115	20.4907	22.6238	15.3897	13.6409	17.9192	15.6499	19.8369	16.3689	16.6196	17.6085	13.5765	14.5075	17.2866	15.1235	RER1	retention in endoplasmic reticulum sorting receptor 1 [Source:HGNC Symbol;Acc:HGNC:30309]
ENSG00000157911	3.96311	4.48399	5.22057	4.55589	4.00234	4.32939	4.98363	1.61942	3.55393	4.78855	3.32064	5.9931	4.52442	3.72483	4.74745	3.49661	3.32896	3.05817	3.29458	5.06181	5.06129	4.21971	4.78094	6.42372	4.69108	4.48968	5.20149	6.26827	4.78203	4.73582	5.26204	6.254	5.41163	7.38342	6.34969	3.7891	4.31529	4.92468	4.34302	5.34031	5.45291	6.41406	5.73576	PEX10	peroxisomal biogenesis factor 10 [Source:HGNC Symbol;Acc:HGNC:8851]
ENSG00000149527	0.0318774	0.0517226	0.0996351	0.0610783	0.0466797	0.085745	0.124553	0.0306284	0.0180217	0.0261794	0.0249432	0.0428921	0.0470935	0.0364049	0.0421302	0.00919881	0.00456776	0.0246551	0.0128072	0.0167612	0.0398854	0.0236232	0.0267566	0.0759331	0.0360743	0.0150087	0.0423387	0.141697	0.0590542	0.172956	0.124569	0.0572836	0.0315583	0.0442365	0.0443595	0.055241	0.0370072	0.0391973	0.0438151	0.0328583	0.0306496	0.0519901	0.0384993	PLCH2	phospholipase C eta 2 [Source:HGNC Symbol;Acc:HGNC:29037]
ENSG00000224387	0.126213	0	0	0.0420712	0	0	0	0	0	0.103653	0.0345511	0.113216	0.0860581	0	0.0664248	0	0	0	0	0	0	0	0	0	0	0	0	0	0.311754	0.265081	0.192279	0	0	0	0	0	0	0	0	0.156117	0	0.205847	0.120654		novel transcript
ENSG00000229393	0.111726	0	0	0.037242	0	0	0	0	0	0	0	0.100221	0.0761798	0	0.0588001	0	0.0960564	0	0.0320188	0	0	0	0	0	0.0948265	0	0.0316089	0	0	0	0	0	0	0	0	0.193612	0	0.2308	0.141471	0.092131	0	0	0.0307103		novel transcript
ENSG00000157881	3.98548	3.49051	4.51967	3.99855	3.90458	4.548	4.90036	3.77493	3.70621	5.34667	4.27594	5.18993	4.54715	4.36792	4.70167	3.11699	2.97873	2.63765	2.91112	4.25067	4.30102	3.44854	4.00007	6.66706	5.03553	4.08345	5.26201	5.35674	4.3908	5.08891	4.94548	6.03065	3.68217	5.88263	5.19848	5.65079	4.65312	5.66025	5.32138	5.12581	4.95599	5.50291	5.1949	PANK4	pantothenate kinase 4 (inactive) [Source:HGNC Symbol;Acc:HGNC:19366]
ENSG00000197921	0	0.0351881	0.0774677	0.0375519	0.190544	0	0.391091	0	0	0	0	0.0778148	0	0	0.0259383	0.187745	0.298326	0.161026	0.215699	0.0456121	0.0651241	0	0.0369121	0.061991	0.0368133	0	0.0329348	0.0502958	0.053568	0	0.0346213	0	0.0644096	0	0.0214699	0	0	0.0128001	0.0042667	0.0357669	0.12511	0	0.0536257	HES5	hes family bHLH transcription factor 5 [Source:HGNC Symbol;Acc:HGNC:19764]
ENSG00000272449	0.300076	0.304305	0.267974	0.290785	0.247172	0.269052	0.473499	1.11724	0.127235	0.308049	0.517507	0.403763	0.485939	0.257022	0.382241	0.552028	0.644977	0.557016	0.584674	0.276116	0.394233	0.333563	0.334637	0.857751	0.382031	0.529814	0.589866	0.47845	0.602229	0.630239	0.570306	0.647084	0.724114	0.562165	0.644454	0.195003	0.313529	0.586681	0.365071	0.185586	0.270486	0.305879	0.253984		novel transcript
ENSG00000238164	0	0	0	0	0	0	0	0.0089909	0.00793534	0.0153698	0.0107653	0	0	0	0	0	0.0241354	0.00868494	0.0109401	0.00984038	0	0	0.00328013	0	0.00794213	0	0.00264738	0.0108508	0	0	0.00361695	0	0.0138958	0	0.00463192	0	0	0	0	0	0.0202435	0	0.00674783	TNFRSF14-AS1	TNFRSF14 antisense RNA 1 [Source:HGNC Symbol;Acc:HGNC:26966]
ENSG00000157873	0.0461707	0.00749141	0.0247388	0.0261337	0.0405661	0	0.0166523	0	0	0	0	0.00828323	0.00629626	0.00632739	0.00696896	0.00799405	0	0.00857042	0.00552149	0	0	0.0205292	0.00684308	0.0263953	0.00783741	0.00869535	0.0143093	0.0428311	0.0114044	0.0290912	0.0277755	0	0.0137125	0.0153772	0.00969657	0.016002	0	0.0163505	0.0107842	0.0190366	0	0.0150603	0.0113656	TNFRSF14	TNF receptor superfamily member 14 [Source:HGNC Symbol;Acc:HGNC:11912]
ENSG00000228037	0.0917366	0.0744235	0	0.0553867	0	0	0	0	0.233383	0.0753391	0.102907	0.0822898	0.0625502	0	0.04828	0.0794169	0.157741	0	0.0790527	0	0	0.407896	0.135965	0.131112	0.0778608	0	0.0696576	0	0	0.192671	0.0642236	0	0.136227	0.305529	0.147252	0	0.127799	0.0541448	0.0606479	0.113471	0	0	0.0378238		novel transcript
ENSG00000157870	9.74439	8.45818	11.349	9.85053	8.64385	9.68394	11.7662	4.51762	5.57635	8.05858	6.05085	9.07712	7.7128	6.09336	7.62776	2.89058	2.46059	2.60884	2.65334	5.24901	5.47375	4.50694	5.07657	7.93735	7.50415	7.10645	7.51598	12.1884	8.03708	8.03245	9.4193	10.837	10.3214	10.2411	10.4665	5.75667	4.96008	7.0484	5.92172	9.22242	8.42725	8.16853	8.60607	PRXL2B	peroxiredoxin like 2B [Source:HGNC Symbol;Acc:HGNC:28390]
ENSG00000142606	0.0741953	0.0361156	0.25178	0.120697	0.0977832	0.106439	0.10704	0.0285153	0	0.0243733	0.0176295	0.0399329	0.0101179	0.0406719	0.0302409	0.0256925	0	0	0.00856416	0.0312095	0	0	0.0104032	0.0212083	0.0125945	0	0.0112676	0.0172071	0	0.0311659	0.0161243	0.0319989	0.0661072	0.0741322	0.0574128	0	0	0.0350333	0.0116778	0.0673009	0	0	0.0224336	MMEL1	membrane metalloendopeptidase like 1 [Source:HGNC Symbol;Acc:HGNC:14668]
ENSG00000237058	0	0.374711	0.13749	0.170734	1.01453	0.276085	0	0	0	0	0	0	0	0	0	0	0	0	0	0	0	0	0	0	0	0	0	0	0	0	0	0.331999	0	0	0.110666	0	0	0	0	0.063479	0.111023	0.2511	0.141867	MMEL1-AS1	MMEL1 antisense RNA 1 [Source:HGNC Symbol;Acc:HGNC:40695]
ENSG00000215912	0.0716699	0.121574	0.0989132	0.0973856	0.186048	0.12852	0.140995	0.175285	0.209958	0.160525	0.181923	0.309758	0.248781	0.205367	0.254636	0.101528	0.0504149	0.0967542	0.0828991	0.102775	0.107609	0.123123	0.111169	0.13968	0.165898	0.171788	0.159122	0.0528864	0.0724208	0.0821048	0.0691374	0.323148	0.30961	0.173597	0.268785	0.225815	0.163381	0.178818	0.189338	0.188046	0.164443	0.170021	0.17417	TTC34	tetratricopeptide repeat domain 34 [Source:HGNC Symbol;Acc:HGNC:34297]
ENSG00000169717	0.0399632	0.0324211	0.035688	0.0360241	0	0.071663	0	0.0383974	0	0	0.0127991	0.0358479	0	0.0273835	0.0210771	0	0	0	0	0	0	0	0	0.171349	0	0.0376314	0.0696601	0	0	0	0	0.0861766	0.118689	0.133097	0.112654	0	0.055673	0	0.0185577	0	0	0	0	ACTRT2	actin related protein T2 [Source:HGNC Symbol;Acc:HGNC:24026]
ENSG00000177133	0.0410194	0.0332779	0.0366311	0.0369761	0.0450501	0.0735569	0.018493	0.0197061	0.00869628	0.00842183	0.0122747	0	0.0209767	0	0.00699222	0	0.0352664	0.0190355	0.0181006	0	0.0153972	0	0.0051324	0	0.00870372	0.00965649	0.00612007	0.0118914	0.012665	0.0107689	0.0117751	0.0221135	0.0456848	0.0341538	0.033984	0.0177708	0	0.0242105	0.0139938	0.0126845	0.0369745	0.016725	0.022128	PRDM16-DT	PRDM16 divergent transcript [Source:HGNC Symbol;Acc:HGNC:48664]
ENSG00000142611	0.0470377	0.109711	0.210028	0.122259	0.0774897	0.0421745	0.159047	0.0112987	0.0199444	0.0289724	0.0200718	0.0527423	0.0440996	0.0120866	0.0363095	0.050901	0.0202203	0.0163713	0.0291642	0.0185493	0.0176563	0	0.0120685	0.0168068	0.0349325	0.0387565	0.0301653	0.0272721	0.0290464	0.0246979	0.0270055	0.063395	0.0873127	0.0881207	0.0796095	0.0203781	0.0245732	0.0260274	0.0236596	0.029091	0.0169597	0.0479473	0.0313327	PRDM16	PR/SET domain 16 [Source:HGNC Symbol;Acc:HGNC:14000]
ENSG00000279839	0	0	0	0	0	0	0.0773709	0.164892	0	0	0.0549641	0	0.014627	0	0.00487566	0.0185712	0	0	0.00619038	0	0	0.023846	0.00794866	0.0306597	0	0	0.0102199	0	0.0264939	0	0.00883129	0	0	0	0	0	0	0.0253229	0.00844096	0	0	0	0		TEC
ENSG00000272235	0	0	0	0	0	0	0.0299223	0	0	0	0	0	0.0113136	0	0.00377121	0.0143643	0	0.0154	0.00992145	0.0174488	0	0	0.00581628	0	0	0.0156245	0.00520816	0	0	0	0	0	0.0246398	0.0276309	0.0174236	0	0	0.00489666	0.00163222	0	0	0	0		novel transcript
ENSG00000287828	0	0	0.140889	0.046963	0	0	0	0	0	0	0	0	0	0	0	0.0682898	0	0	0.0227633	0	0	0	0	0	0	0	0	0	0	0.0828379	0.0276126	0	0.117141	0.131361	0.0828337	0	0	0	0	0	0	0.128654	0.0428847		novel transcript, antisense to PRDM16
ENSG00000130762	5.66289	6.12554	6.08776	5.95873	6.01796	6.34435	6.74975	7.01632	5.81756	7.33478	6.72289	8.38883	6.51626	6.02372	6.97627	6.52719	7.252	6.25698	6.67873	6.86255	6.28382	5.79126	6.31254	9.83556	6.51831	7.34358	7.89915	7.6923	5.87482	6.09403	6.55372	8.02467	5.97461	6.66396	6.88775	8.74789	8.0543	9.74695	8.84971	6.73773	6.47151	8.19791	7.13572	ARHGEF16	Rho guanine nucleotide exchange factor 16 [Source:HGNC Symbol;Acc:HGNC:15515]
ENSG00000272088	0.450998	0.975688	0.402751	0.609812	1.32084	0	0.542204	1.0111	0.382454	0.370384	0.587979	0.943963	1.12754	0.824085	0.965196	0.390432	0.90474	0.976692	0.757288	0.47427	0.225718	0.334218	0.344736	0.214859	0.510375	0.424684	0.383306	0.348647	0.37133	0.789346	0.503108	0	0.446483	0.751025	0.399169	0.260515	0.20943	0.621107	0.363684	0.433884	0.758849	0.980735	0.724489		novel transcript
ENSG00000162591	4.09966	3.7701	5.49731	4.45569	4.4326	3.68722	5.77443	2.15913	2.20256	3.12638	2.49602	4.58544	3.4117	3.04035	3.67916	2.68387	2.47385	2.05021	2.40264	4.29782	2.20794	2.781	3.09559	6.34154	5.42465	3.62068	5.12896	3.91238	2.09918	3.15535	3.05564	5.98519	4.42415	4.69619	5.03518	2.81307	2.66053	2.90064	2.79141	4.44367	3.81476	3.69616	3.98486	MEGF6	multiple EGF like domains 6 [Source:HGNC Symbol;Acc:HGNC:3232]
ENSG00000238260	0.0923266	0.149804	0.0824495	0.108193	0	0.331124	0.332993	0.177418	0.156589	0.379118	0.237708	0.331276	0.0629524	0.50611	0.300113	0.31971	0.317511	0.685524	0.440915	0.485454	0.138624	0.205259	0.276446	0.26391	0.313446	0.347758	0.308371	0	0.228052	0.290865	0.172972	0.398186	0.137103	0.46124	0.332177	0.959967	0.128621	0.735656	0.608081	0.418737	0.133156	0.451737	0.334543		novel transcript
ENSG00000158109	13.5615	12.0693	12.4311	12.6873	14.8678	11.1515	12.0339	26.9796	20.5465	22.9231	23.4831	19.6313	15.9333	14.7993	16.788	30.4999	32.8605	32.6323	31.9976	24.0455	23.1991	19.2757	22.1734	17.8099	14.5959	16.9369	16.4476	39.3004	35.1223	33.7071	36.0433	29.5019	25.2532	32.1424	28.9658	23.9569	23.3575	21.5636	22.9593	15.7884	17.765	22.079	18.5441	TPRG1L	tumor protein p63 regulated 1 like [Source:HGNC Symbol;Acc:HGNC:27007]
ENSG00000116213	2.01604	1.9346	1.6257	1.85878	2.04891	1.95599	1.5058	3.28143	2.48153	3.1631	2.97535	3.11753	2.26711	2.06183	2.48216	1.88857	1.8109	1.61979	1.77309	2.76875	2.41708	2.31628	2.50071	2.98888	2.4198	2.44385	2.61751	3.82941	2.86149	3.53115	3.40735	3.76341	2.93794	3.87082	3.52406	3.33721	3.30111	3.44541	3.36124	3.22877	3.07575	3.48435	3.26296	WRAP73	WD repeat containing, antisense to TP73 [Source:HGNC Symbol;Acc:HGNC:12759]
ENSG00000078900	0.967444	1.26679	1.34139	1.19188	0.801542	1.26309	1.11718	0.489231	0.669281	1.01057	0.723027	2.48927	1.75327	1.31419	1.85224	0.235094	0.218884	0.252044	0.235341	0.508683	0.688062	0.55657	0.584438	2.12255	1.82949	1.31055	1.7542	0.255857	0.083847	0.080206	0.13997	2.06789	1.31062	1.30013	1.55955	0.867664	0.673876	1.1946	0.912048	1.46958	1.40751	1.31487	1.39732	TP73	tumor protein p73 [Source:HGNC Symbol;Acc:HGNC:12003]
ENSG00000235131	0	0	0.292214	0.0974047	0	0.293389	0	0.1572	0	0	0.0523999	0.146762	0	0.112108	0.0862901	0	0	0	0	0	0	0	0	0	0	0.154064	0.0513546	0	0	0.171812	0.0572707	0	0	0	0	0.283523	0	0.048283	0.110602	0.0674578	0.117981	0.266838	0.150759	TP73-AS2	TP73 antisense RNA 2 [Source:HGNC Symbol;Acc:HGNC:40591]
ENSG00000227372	3.45711	3.62109	4.91109	3.99643	3.56277	3.46061	4.51565	3.81081	4.16661	5.28455	4.42066	5.95795	4.81534	4.37268	5.04865	2.3215	2.24446	1.82408	2.13001	4.64398	4.28411	3.92187	4.28332	7.47069	5.71264	4.34796	5.84376	3.63813	1.84968	3.0585	2.84877	6.20392	4.92278	6.0724	5.73303	5.84728	5.30268	4.55085	5.23361	4.99621	4.21756	4.93355	4.71577	TP73-AS1	TP73 antisense RNA 1 [Source:HGNC Symbol;Acc:HGNC:29052]
ENSG00000162592	0	0.0219864	0.0121009	0.0113624	0	0.0242991	0.0488726	0.0781177	0.0229821	0	0.0336999	0.0364654	0.0461968	0.0185701	0.0337441	0.0117308	0.0116501	0	0.00779361	0.0142497	0.0813821	0	0.0318773	0.0387334	0.103508	0.0382796	0.0601737	0	0.0167353	0	0.00557842	0.0292203	0.0402446	0.157955	0.0758067	0	0.0377546	0.0279923	0.0219156	0.0502829	0.0390859	0.0221001	0.0371563	CCDC27	coiled-coil domain containing 27 [Source:HGNC Symbol;Acc:HGNC:26546]
ENSG00000235169	0.422647	0.814345	0.754864	0.663952	0.812311	0.284213	0.666906	1.31978	0.672022	0.780976	0.92426	1.18476	0.684427	0.832614	0.9006	0.868983	1.2718	1.37294	1.17124	1.77782	1.58646	0.880897	1.41506	0.679563	0.717437	0.895469	0.764156	0.980189	0.978713	0.943148	0.96735	1.36709	0.706076	2.02346	1.36554	0.457758	0.883188	1.2005	0.847149	0.479217	0.76194	0.861639	0.700932	SMIM1	small integral membrane protein 1 (Vel blood group) [Source:HGNC Symbol;Acc:HGNC:44204]
ENSG00000130764	15.1942	14.4448	14.4559	14.6983	16.4494	14.16	13.9413	15.9572	17.5615	17.07	16.8629	18.6221	14.5979	13.4745	15.5648	15.1383	16.0197	16.7263	15.9614	16.2863	15.432	13.7185	15.1456	23.7181	14.9822	16.1186	18.273	26.613	23.4841	23.5393	24.5454	26.805	17.2486	23.3933	22.4823	18.5394	17.4944	19.3641	18.4659	16.6096	18.1112	19.941	18.2206	LRRC47	leucine rich repeat containing 47 [Source:HGNC Symbol;Acc:HGNC:29207]
ENSG00000266075	0.386715	0	0.345344	0.24402	0	0	0.69738	0.185782	0.16397	0.317591	0.222448	0.346892	0.26368	0.529967	0.380179	0.502171	0	0.179459	0.22721	0.203335	0	0.214935	0.139423	0	0	0	0	0	0	0.609152	0.203051	0.416955	0.287132	0.643976	0.449355	0	0	0.228247	0.0760823	0.318891	0.278865	0	0.199252	RN7SL574P	RNA, 7SL, cytoplasmic 574, pseudogene [Source:HGNC Symbol;Acc:HGNC:46590]
ENSG00000272153	2.27113	2.10572	2.3179	2.23158	2.13797	1.74542	3.12048	0.311735	0.82541	1.68754	0.941561	2.4253	2.43345	1.25979	2.03952	1.1235	0.929811	1.00376	1.01902	2.04713	0.811905	0.601089	1.15338	1.54569	1.83581	0.611032	1.33084	1.75571	1.2021	1.81713	1.59165	4.89746	2.08779	1.44076	2.80867	5.99724	4.0679	3.19159	4.41891	2.45249	1.94969	2.293	2.23173		novel transcript, antisense to LRRC47
ENSG00000116198	1.82163	2.12856	2.822	2.25739	1.82551	1.90623	2.53565	1.94989	2.64701	3.44441	2.68043	3.45445	2.84984	2.71163	3.00531	3.14562	2.91211	2.65937	2.9057	3.9786	3.77254	2.70704	3.48606	3.00405	2.69028	2.10209	2.5988	3.78202	2.66152	3.90708	3.45021	4.95968	3.09972	3.14611	3.73517	3.81822	3.43299	2.37562	3.20894	2.96843	2.40072	3.31771	2.89562	CEP104	centrosomal protein 104 [Source:HGNC Symbol;Acc:HGNC:24866]
ENSG00000169598	1.24648	1.22793	1.37816	1.28419	1.33637	1.091	1.23096	1.32596	1.97565	2.37639	1.89267	2.34273	1.7504	1.66755	1.92023	0.706543	0.510315	0.495809	0.570889	2.10664	1.96066	1.79796	1.95509	2.07841	2.29221	1.69076	2.02046	2.08206	1.59442	2.46211	2.0462	2.52791	2.0934	2.19925	2.27352	2.08291	1.92253	1.83049	1.94531	2.3127	1.93682	2.22655	2.15869	DFFB	DNA fragmentation factor subunit beta [Source:HGNC Symbol;Acc:HGNC:2773]
ENSG00000198912	3.86076	3.42942	3.15555	3.48191	3.93829	4.03658	3.35133	5.49508	5.33826	5.80392	5.54576	5.74067	4.48853	4.29551	4.84157	3.42159	3.1055	3.82619	3.45109	5.9317	6.32731	5.04808	5.76903	5.08767	4.26538	4.39956	4.5842	5.88823	6.02887	5.73099	5.8827	3.75345	3.65367	5.64455	4.35056	5.23891	5.08673	4.86251	5.06272	5.08843	5.03959	5.48557	5.20453	C1orf174	chromosome 1 open reading frame 174 [Source:HGNC Symbol;Acc:HGNC:27915]
ENSG00000236423	0.154676	0.114077	0.138129	0.135628	0.123546	0.0504308	0.0507154	0.256701	0.0357731	0.103933	0.132135	0.113521	0.0575266	0.0578111	0.0762863	0.340847	0.278055	0.287118	0.302007	0.10351	0.105564	0.156307	0.121793	0.160776	0.15515	0.0397231	0.11855	0.0163055	0.104198	0.16243	0.0943113	0.0303222	0	0.0234159	0.0179127	0.146205	0.156713	0.112042	0.13832	0.121751	0.131819	0.229334	0.160968	LINC01134	long intergenic non-protein coding RNA 1134 [Source:HGNC Symbol;Acc:HGNC:49449]
ENSG00000233304	0.0227254	0.00921826	0	0.0106479	0	0	0	0.0109175	0	0	0.00363917	0	0.00774761	0	0.00258254	0	0	0.010546	0.00351533	0	0.0170606	0	0.00568687	0	0.00964401	0	0.00321467	0	0	0	0	0	0	0	0	0	0	0.0167663	0.00558875	0	0	0	0	LINC01346	long intergenic non-protein coding RNA 1346 [Source:HGNC Symbol;Acc:HGNC:50563]
ENSG00000284668	0	0	0.0279475	0.00931582	0	0	0	0	0.0265391	0	0.00884635	0	0	0	0	0	0	0.029046	0.00968201	0	0	0.0695757	0.0231919	0	0	0	0	0.0725794	0.0386507	0.0328643	0.0480315	0	0.0464732	0.0521147	0.0328626	0	0	0.0092356	0.00307853	0	0	0	0	LINC02780	long intergenic non-protein coding RNA 2780 [Source:HGNC Symbol;Acc:HGNC:54300]
ENSG00000284703	0	0.00967181	0	0.00322394	0	0	0	0.0572733	0	0.0097908	0.0223547	0	0.0081288	0	0.0027096	0.0309622	0.0102497	0	0.0137373	0	0.0537	0	0.0179	0	0	0	0	0	0.0147237	0.0250388	0.0132542	0	0	0	0	0	0	0.0140729	0.00469098	0	0.00859694	0	0.00286565		novel transcript
ENSG00000235054	0	0	0.0199237	0.00664123	0	0	0	0	0	0	0	0	0	0	0	0	0.0191814	0.0207069	0.0132961	0	0.0334982	0.0496004	0.0276995	0	0	0	0	0.0258709	0	0	0.00862362	0	0	0	0	0	0	0	0	0.00919879	0	0	0.00306626	LINC01777	long intergenic non-protein coding RNA 1777 [Source:HGNC Symbol;Acc:HGNC:52567]
ENSG00000284694	0	0.0136946	0	0.00456487	0.0370783	0	0	0.016219	0.0143149	0	0.010178	0	0	0	0	0	0	0	0	0	0	0	0	0	0	0	0	0	0	0	0	0	0	0.0281101	0.00937003	0	0	0.0199263	0.00664211	0	0	0	0		novel transcript
ENSG00000196581	0.330041	0.423943	0.405258	0.386414	0.402747	0.468538	0.36372	0.37877	0.303204	0.504449	0.395474	0.620891	0.584471	0.612489	0.60595	0.392863	0.457157	0.44246	0.430827	0.645939	0.406069	0.326108	0.459372	0.504459	0.392946	0.474808	0.457404	0.967407	0.826542	0.818329	0.870759	0.54366	0.462877	0.610667	0.539068	1.02472	1.3091	0.727783	1.02053	0.491395	0.552021	0.889652	0.644356	AJAP1	adherens junctions associated protein 1 [Source:HGNC Symbol;Acc:HGNC:30801]
ENSG00000287586	0	0	0.0159019	0.00530063	0.0391133	0	0	0	0.0151005	0.0438719	0.0196575	0.0319463	0.0364246	0	0.0227903	0.0462465	0.0459283	0.0330539	0.0417429	0	0	0	0	0.0254499	0	0.0167679	0.0140726	0.14454	0.0439839	0.130897	0.106474	0	0	0	0	0.0925736	0	0.02102	0.0378645	0.00734192	0.0128408	0.0290419	0.0164082		novel transcript, antisense to AJAP1
ENSG00000231510	0.1279	0	0.456869	0.194923	0	0	0.230648	0	0	0.105038	0.0350128	0	0	0.0876393	0.0292131	0.110724	0	0.237414	0.116046	0	0	0	0	0.182797	0.217108	0	0.133302	0.444933	0.15796	0.537247	0.380047	0	0	0.212986	0.0709952	0	0	0.0377446	0.0125815	0.158203	0	0	0.0527342	LINC02782	long intergenic non-protein coding RNA 2782 [Source:HGNC Symbol;Acc:HGNC:54302]
ENSG00000284692	0	0.0201162	0	0.0067054	0	0	0	0.0238243	0	0	0.00794144	0.0222424	0	0	0.00741413	0	0	0	0	0	0	0.0275629	0.00918764	0	0	0.023349	0.00778301	0	0	0	0	0	0.0736428	0.0825825	0.0520751	0.0429692	0	0	0.0143231	0	0.0178806	0	0.0059602		novel transcript
ENSG00000131697	1.35205	1.28795	1.52678	1.38893	1.23582	1.47818	1.45506	0.829731	1.00231	1.51871	1.11692	1.73707	1.04679	1.05794	1.2806	0.585237	0.521215	0.501947	0.536133	0.839329	0.792371	0.654501	0.762067	1.60823	1.64728	0.87889	1.37813	1.19356	0.727178	1.058	0.992913	2.4359	1.78108	1.90288	2.03995	1.43603	0.996456	1.17513	1.20254	1.63102	1.22659	1.46533	1.44098	NPHP4	nephrocystin 4 [Source:HGNC Symbol;Acc:HGNC:19104]
ENSG00000069424	0.364533	0.317244	0.606679	0.429485	0.414911	0.261475	0.633473	0.168757	0.356904	0.476277	0.333979	0.582643	0.381871	0.288387	0.417634	0.226642	0.165251	0.178393	0.190095	0.264855	0.204005	0.213657	0.227506	0.350489	0.3994	0.277731	0.34254	0.284366	0.229197	0.226204	0.246589	0.900416	0.590536	0.623593	0.704848	0.281396	0.212366	0.275789	0.256517	0.377116	0.356068	0.291861	0.341682	KCNAB2	potassium voltage-gated channel subfamily A regulatory beta subunit 2 [Source:HGNC Symbol;Acc:HGNC:6229]
ENSG00000116254	0.341354	0.249238	0.604592	0.398395	0.374897	0.24485	0.471944	0.20772	0.183333	0.154186	0.181747	0.341926	0.151288	0.140341	0.211185	0.595949	0.337501	0.459387	0.464279	0.131622	0.0854214	0.0695654	0.0955362	0.252066	0.169004	0.123217	0.181429	0.32326	0.126474	0.292748	0.247494	0.318975	0.312591	0.246324	0.29263	0.423936	0.546874	0.245127	0.405312	0.293215	0.176411	0.139182	0.202936	CHD5	chromodomain helicase DNA binding protein 5 [Source:HGNC Symbol;Acc:HGNC:16816]
ENSG00000285629	0	0	0.0773508	0.0257836	0	0	0	0	0	0	0	0	0	0	0	0.0749849	0.074469	0	0.049818	0	0	0	0	0	0.147031	0	0.0490104	0	0	0.0909593	0.0303198	0	0	0	0	0	0	0	0	0	0	0.141267	0.0470891		novel transcript
ENSG00000116251	71.8916	72.4253	82.1857	75.5009	69.6002	70.9048	78.0093	125.648	82.8878	66.199	91.5782	62.0148	82.4761	74.162	72.8843	56.3756	60.8457	62.9539	60.0584	59.2901	48.5924	67.6946	58.5257	91.7704	64.4758	88.5276	81.5913	42.3246	60.6618	56.9449	53.3104	69.6294	82.7739	73.9625	75.4553	66.7497	65.4937	88.9944	73.7459	60.7955	73.8571	50.3135	61.6554	RPL22	ribosomal protein L22 [Source:HGNC Symbol;Acc:HGNC:10315]
ENSG00000226944	0.455771	0.123252	0.271342	0.283455	0.333704	0	0	0.291942	0	0	0.0973141	0.272558	0.103588	0.104101	0.160082	0.263042	0.130616	0.423012	0.272223	0.319526	0.456213	0.337755	0.371165	0.217132	0.128944	0.143059	0.163045	0.176168	0.56289	0	0.246353	0.327608	0	0	0.109203	0	0.423291	0.0448342	0.156042	0.125279	0.109554	0	0.0782776	RNF207-AS1	RNF207 antisense RNA 1 [Source:HGNC Symbol;Acc:HGNC:41286]
ENSG00000158286	0.400553	0.332022	0.58321	0.438595	0.306026	0.327911	0.5339	0.225896	0.258449	0.307502	0.263949	0.468659	0.439359	0.399766	0.435928	0.158304	0.134756	0.185881	0.159647	0.668461	0.444523	0.358138	0.490374	0.273794	0.339966	0.262387	0.292049	0.161557	0.139805	0.164596	0.155319	0.619648	0.556022	0.493016	0.556229	0.301794	0.16983	0.208148	0.226591	0.420059	0.219773	0.326639	0.322157	RNF207	ring finger protein 207 [Source:HGNC Symbol;Acc:HGNC:32947]
ENSG00000116237	35.1113	33.8459	35.2509	34.736	34.6565	32.9913	33.0298	26.3075	36.2913	44.8474	35.8154	45.2919	38.3908	33.5477	39.0768	25.9409	24.063	22.4487	24.1509	43.7492	47.8185	36.9233	42.8303	40.2858	36.9279	35.7058	37.6398	46.4242	35.6787	34.6729	38.9253	40.4547	37.6197	45.6339	41.2361	40.9822	40.5876	36.5869	39.3856	39.4949	37.9957	47.4977	41.6628	ICMT	isoprenylcysteine carboxyl methyltransferase [Source:HGNC Symbol;Acc:HGNC:5350]
ENSG00000225077	1.19335	0.849589	1.84864	1.2972	1.0164	1.00447	1.93243	0.444599	0.289138	0.380018	0.371252	0.415078	0.597808	0.500637	0.504508	0.147585	0.41877	0.316451	0.294269	0.435385	0.658201	0.649727	0.581104	0.452497	0.454749	0.596262	0.501169	0.988425	0.872264	0.946277	0.935655	0.840277	0.687145	0.608337	0.711919	0.675261	0.678559	0.81215	0.72199	0.56232	0.509301	0.635523	0.569048	LINC00337	long intergenic non-protein coding RNA 337 [Source:HGNC Symbol;Acc:HGNC:28620]
ENSG00000173673	4.44858	3.67463	5.05613	4.39311	4.2639	2.32067	5.10512	0	0.0685904	0.132851	0.0671473	0	0.0551499	0	0.0183833	0	0	0.0750697	0.0250232	0	0	0	0	0	0.0686491	0	0.022883	0.187582	0.0998931	0	0.095825	0	0.12011	0.134691	0.0849337	0.140164	0	0.0238695	0.0546779	1.5007	0.116652	0.263832	0.62706	HES3	hes family bHLH transcription factor 3 [Source:HGNC Symbol;Acc:HGNC:26226]
ENSG00000158292	2.48969	1.67579	3.86032	2.67527	2.25358	2.06057	3.74971	0.341735	0.452422	0.617895	0.470684	0.490838	0.587626	0.543664	0.540709	0.367119	0.470443	0.431677	0.42308	0.704891	0.616182	0.80593	0.709001	0.566986	0.638577	0.412207	0.539256	0.872448	0.489947	0.833194	0.731863	2.00592	1.95015	2.48302	2.14636	0.640055	0.667002	0.500588	0.602548	0.896796	0.69052	0.647009	0.744775	GPR153	G protein-coupled receptor 153 [Source:HGNC Symbol;Acc:HGNC:23618]
ENSG00000097021	14.9277	11.9862	14.0769	13.6636	14.804	11.5116	14.4644	12.8711	10.2854	10.3725	11.1763	9.09354	8.25095	7.48071	8.27507	22.0969	24.2435	28.0197	24.7867	10.3384	10.4749	8.77664	9.86331	11.5432	8.40319	10.713	10.2198	55.9021	54.5517	44.1181	51.524	15.2543	11.6834	15.7452	14.2276	12.524	12.6676	13.331	12.8409	12.9297	12.3913	13.9673	13.0961	ACOT7	acyl-CoA thioesterase 7 [Source:HGNC Symbol;Acc:HGNC:24157]
ENSG00000069812	0.456698	0.827179	1.24249	0.842123	0.559898	0.742779	1.16834	0.234709	0.198147	0.331453	0.25477	0.390614	0.499684	0.400269	0.430189	5.65465	4.59305	5.25404	5.16725	0.725981	0.893021	0.602112	0.740371	0.607184	0.567907	0.630074	0.601722	2.95579	2.76771	3.1787	2.9674	0.939017	0.94631	1.11424	0.999857	1.49082	1.22807	0.739702	1.15286	0.359084	0.490167	0.623593	0.490948	HES2	hes family bHLH transcription factor 2 [Source:HGNC Symbol;Acc:HGNC:16005]
ENSG00000187017	1.66036	1.50785	2.98761	2.05194	1.633	1.37761	2.80055	1.53182	1.35898	1.31609	1.4023	1.37083	1.23913	0.967903	1.19262	0.55064	0.695994	0.421673	0.556103	0.599387	0.669752	0.606035	0.625058	1.33409	0.953503	0.925646	1.07108	0.871668	0.550906	0.572525	0.665033	3.02821	2.41655	3.13633	2.86036	0.286296	0.356741	0.833715	0.492251	0.980893	1.34623	1.44155	1.25622	ESPN	espin [Source:HGNC Symbol;Acc:HGNC:13281]
ENSG00000231868	0.16361	0.132732	0.146107	0.147483	0	0	0	0.1572	0.138744	0	0.0986479	0	0.111557	0.112108	0.0745551	0.141638	0.140664	0	0.0941006	0.172053	0	0	0.0573508	0	0	0	0	0	0	0	0	0.352808	0.485916	0.272452	0.370392	0	0	0	0	0	0	0.266838	0.0889461		novel transcript, antisense to ESPN
ENSG00000215788	1.42793	1.46445	1.78043	1.5576	1.30194	1.66681	2.0649	0.569503	1.01671	1.12844	0.904885	1.89716	1.38696	1.31998	1.5347	1.28282	0.903376	1.13776	1.10798	2.0116	0.991084	1.31774	1.44014	2.23336	1.85222	1.49684	1.86081	3.87397	2.41238	3.57903	3.28846	3.10824	1.76038	2.44516	2.43793	1.89089	1.4075	1.89231	1.73023	1.71626	1.63198	1.7137	1.68731	TNFRSF25	TNF receptor superfamily member 25 [Source:HGNC Symbol;Acc:HGNC:11910]
ENSG00000171680	3.0556	3.41945	5.41306	3.9627	3.03755	3.41533	4.77859	0.819502	1.15165	1.87697	1.28271	3.40204	2.54644	2.40015	2.78288	2.35134	1.51643	1.64471	1.83749	3.90992	2.48664	2.55895	2.98517	2.91142	3.06431	2.19113	2.72229	6.62555	3.33399	5.36536	5.1083	3.83918	2.92664	3.1716	3.31247	4.11842	2.86093	3.00336	3.32757	2.87478	2.37063	2.64707	2.63083	PLEKHG5	pleckstrin homology and RhoGEF domain containing G5 [Source:HGNC Symbol;Acc:HGNC:29105]
ENSG00000162408	5.48129	5.13883	3.94272	4.85428	5.4127	5.24034	4.41533	4.96298	5.87391	6.29825	5.71171	9.11811	6.62929	5.52016	7.08918	3.37769	2.689	2.69759	2.92143	5.85549	6.58156	4.40731	5.61478	7.07766	5.9996	5.02016	6.03247	6.24611	5.004	5.7146	5.6549	6.6593	5.28958	5.62919	5.85936	6.2138	4.89629	4.7502	5.28676	5.95605	5.37079	5.74508	5.69064	NOL9	nucleolar protein 9 [Source:HGNC Symbol;Acc:HGNC:26265]
ENSG00000253022	0	0	0	0	0	0	0	2.48546	0	0.424885	0.970114	0.464085	0.705521	0	0.389869	0	0	0.480175	0.160058	0	0	0	0	0	0.439107	0	0.146369	0	0	0	0	0	0	0	0	0	0	0	0	0	0	0	0	RNU6-731P	RNA, U6 small nuclear 731, pseudogene [Source:HGNC Symbol;Acc:HGNC:47694]
ENSG00000229519	0.859259	0.697094	1.02311	0.859822	0	0	1.03303	4.54076	0.85011	0.470447	1.95377	1.41309	0.0976469	0.392519	0.634417	0.123977	0.123125	0	0.0823674	0	0.430047	0.477574	0.30254	0.409357	0.850838	1.48339	0.914529	0.166064	0	0.300778	0.155614	0.926452	0.637992	0	0.521482	0.496342	0.598519	0.549415	0.548092	0.118093	0	0	0.0393644		ribosomal protein L34 (RPL34) pseudogene
ENSG00000173662	0	0.0168557	0.0371082	0.017988	0	0	0	0.0798511	0.0176191	0	0.0324901	0.0745491	0	0.0284733	0.0343408	0.0359732	0.0178629	0	0.0179454	0	0	0	0	0	0.0176342	0.0586936	0.0254426	0.0722774	0	0.0218184	0.0313653	0.0448031	0.0308532	0.0691972	0.0482845	0	0.0289443	0.0183944	0.0157796	0.0256994	0.0599298	0	0.028543	TAS1R1	taste 1 receptor member 1 [Source:HGNC Symbol;Acc:HGNC:14448]
ENSG00000204859	3.43799	3.76019	4.15045	3.78287	3.32831	3.44788	4.13325	4.46555	4.44879	5.38549	4.76661	6.00799	4.72308	4.39743	5.04284	2.52433	2.60549	2.23361	2.45448	4.55272	4.5502	4.40197	4.50163	6.76991	4.67955	4.55632	5.33526	3.51415	3.09801	3.48999	3.36738	9.19844	6.41005	6.89133	7.49994	4.9648	4.23958	5.93345	5.04594	4.87729	4.71962	5.37871	4.99187	ZBTB48	zinc finger and BTB domain containing 48 [Source:HGNC Symbol;Acc:HGNC:4930]
ENSG00000162413	6.38264	5.48187	8.16703	6.67718	6.89101	5.86451	8.05858	1.783	3.81774	5.37845	3.65973	5.71044	4.85129	4.41341	4.99171	27.152	23.2663	24.1975	24.8719	7.58709	7.30926	5.62413	6.84016	5.42337	4.45667	4.01204	4.63069	17.8131	14.1108	16.4113	16.1117	7.46496	5.05417	7.42761	6.64891	7.23915	6.6195	5.05399	6.30421	6.40577	5.92878	8.11604	6.81686	KLHL21	kelch like family member 21 [Source:HGNC Symbol;Acc:HGNC:29041]
ENSG00000116273	16.4755	14.495	19.8244	16.9316	16.0106	14.2618	18.6193	11.5459	15.2185	19.5817	15.4487	23.8987	19.5459	16.6848	20.0431	8.59609	7.65335	6.28088	7.51011	18.4064	17.9951	13.6038	16.6684	21.5811	17.7947	15.1569	18.1776	19.7465	13.1616	14.3459	15.7513	26.9015	20.8265	26.3037	24.6772	15.9194	15.3528	14.4183	15.2302	19.3815	20.2839	20.7589	20.1414	PHF13	PHD finger protein 13 [Source:HGNC Symbol;Acc:HGNC:22983]
ENSG00000041988	1.70645	1.80773	1.9521	1.8221	1.67278	1.69441	1.60224	4.82393	2.5115	2.66388	3.3331	2.9729	2.75018	2.50286	2.74198	2.38075	2.60687	2.27753	2.42172	2.87715	3.43034	3.21373	3.17374	3.30562	2.50168	2.90833	2.90521	3.15623	2.59521	3.18413	2.97852	3.10198	2.45029	3.38183	2.97803	2.46836	1.92539	3.66665	2.6868	2.69805	2.80687	3.22014	2.90835	THAP3	THAP domain containing 3 [Source:HGNC Symbol;Acc:HGNC:20855]
ENSG00000007923	10.507	9.8531	13.9938	11.4513	11.8869	9.29917	14.0988	3.02861	6.63949	11.0042	6.89077	13.4079	9.37505	8.4692	10.4174	9.20358	6.92562	6.02935	7.38618	11.9759	12.5189	8.35151	10.9488	12.3364	10.4904	7.24494	10.0239	13.7166	6.64172	10.9388	10.4324	14.2278	8.92545	10.5169	11.2234	13.0587	10.9544	8.42532	10.8128	12.3489	9.86608	12.843	11.686	DNAJC11	DnaJ heat shock protein family (Hsp40) member C11 [Source:HGNC Symbol;Acc:HGNC:25570]
ENSG00000228750	0.0524928	0.021293	0.0234386	0.0324081	0	0	0	0.100872	0.0445148	0	0.0484623	0.0235436	0	0	0.00784787	0	0	0	0	0	0	0	0	0	0.0222764	0	0.00742548	0	0	0	0	0.0565977	0	0.0437068	0.0334348	0	0	0.0154912	0.00516372	0	0	0.0428063	0.0142688	LINC01672	long intergenic non-protein coding RNA 1672 [Source:HGNC Symbol;Acc:HGNC:52460]
ENSG00000237436	0.968651	0.78584	0.741449	0.83198	0.303952	1.48886	0.748633	5.05236	1.64286	1.0228	2.57267	0.868901	1.03788	0.758555	0.888446	1.19795	1.42765	2.69708	1.77423	0.291038	0.207769	0.615284	0.371364	1.77996	1.17448	1.69396	1.54947	0.481385	1.53811	0.581263	0.86692	2.0888	1.02745	0.92174	1.346	1.199	0.578328	0.980087	0.919137	1.02698	1.59659	2.03119	1.55159	CAMTA1-DT	CAMTA1 divergent transcript [Source:HGNC Symbol;Acc:HGNC:53020]
ENSG00000171735	5.95554	5.58429	7.8611	6.46698	6.16499	5.4074	7.65491	9.98459	6.92892	5.53393	7.48248	5.23821	5.19555	4.72058	5.05145	4.58846	5.44932	5.14534	5.06104	4.11628	4.44922	4.63474	4.40008	6.06682	4.24261	5.88107	5.39683	5.91073	7.0258	5.34673	6.09442	6.37749	6.02795	7.65778	6.68774	4.26084	4.28164	6.01363	4.85203	4.60499	5.69967	5.28689	5.19718	CAMTA1	calmodulin binding transcription activator 1 [Source:HGNC Symbol;Acc:HGNC:18806]
ENSG00000227950	0	0	0.179313	0.0597711	0	0.360069	0	1.92927	0.340554	0	0.756608	0	0.273821	0	0.0912737	0.173829	0	0	0.0579429	0.211155	0	0	0.0703851	0	0.170423	0.378156	0.18286	0	0	0	0	0	0.596352	0	0.198784	0	0	0.0592564	0.0197521	0	0.144795	0.327483	0.157426		ribosomal protein L37 (RPL37) pseudogene
ENSG00000237402	0.157335	0.382924	0.140503	0.226921	0	0	0.283729	0.30234	0.400267	0.387635	0.363414	0.423398	0.429111	0.107808	0.320106	0	0.270537	0.146026	0.138854	0	0	0	0	0	0.267073	0	0.0890244	0.182443	0	0.330444	0.170962	0	0.467278	0.786004	0.417761	0.272648	0.219184	0.510742	0.334191	0.129741	0.226912	0.513207	0.289953	CAMTA1-IT1	CAMTA1 intronic transcript 1 [Source:HGNC Symbol;Acc:HGNC:41446]
ENSG00000270171	0.0667369	0.0812129	0.178792	0.108914	0.0732948	0.119674	0.180525	0.0320611	0.028297	0.054808	0.0383887	0.119729	0.0227521	0.114323	0.0856015	0	0.114754	0.12388	0.0795448	0	0	0.0741844	0.0247281	0.0476909	0.0283212	0.0314215	0.0358112	0	0	0	0	0.359779	0.29731	0.222267	0.293118	0.0578249	0	0.0886264	0.0488171	0.0550324	0.0481249	0.054422	0.0525264		novel transcript
ENSG00000270035	0.302248	0.326941	0	0.20973	0	0.180666	0.363372	0.193604	0.341749	0	0.178451	0.361498	0.274782	0	0.212093	0.348877	0	0.187016	0.178631	0	0.151271	0.44797	0.199747	0.143993	0.256531	0.379483	0.260002	0.233655	0.124428	0.3174	0.225161	0.434511	0.448833	0	0.294448	0.698362	0	0.327054	0.341805	0.0830796	0	0	0.0276932		novel transcript
ENSG00000269978	0.860332	0.174491	1.15244	0.729088	0.472435	0.771383	0.775737	1.44659	0.364788	0.353275	0.721551	0.96467	0.43996	0.589514	0.664715	0.930992	0.554753	0.798494	0.761413	0.226181	0.322938	0.239085	0.262735	0	0.54765	0.405066	0.317572	0.74822	1.32817	0.903461	0.993282	1.85522	0.638789	0.358167	0.950724	1.11816	0.8989	0.253893	0.756986	0.532083	0.775496	0.701575	0.669718		novel transcript
ENSG00000049245	24.3955	23.985	18.8772	22.4192	23.7234	24.3413	17.317	30.0012	38.186	39.0344	35.7405	26.5955	32.0071	28.8394	29.1473	37.4909	38.9311	36.6641	37.6954	32.3276	30.5713	33.8682	32.2557	30.2417	27.536	32.7664	30.1814	20.2236	26.9631	35.9894	27.7254	23.1088	31.1408	29.4625	27.904	26.2173	25.2037	22.6771	24.6994	25.9389	28.244	24.8116	26.3315	VAMP3	vesicle associated membrane protein 3 [Source:HGNC Symbol;Acc:HGNC:12644]
ENSG00000269925	0.87675	0.118547	0.782956	0.592751	0.962903	0.262035	0.263514	0.1404	0.495666	0.720035	0.452033	0.786464	0.797077	0.801019	0.794853	1.01201	0.376893	0.949354	0.779419	0	0	1.62432	0.541439	0.83538	0.868158	0.412797	0.705445	0.338888	0	0.306901	0.215263	1.26041	1.30196	0.486669	1.01635	1.51934	2.03568	1.85429	1.8031	1.56646	0.421491	1.19161	1.05985		novel transcript, sense intronic to VAMP3
ENSG00000049246	0.55307	0.414177	0.702862	0.556703	0.467244	0.57218	0.895082	0.177134	0.378818	0.366863	0.307605	0.508837	0.609175	0.476146	0.531386	0.165737	0.121924	0.164525	0.150728	0.1715	0.159694	0.236458	0.189217	0.526973	0.704121	0.440677	0.557257	0.0575554	0.0963285	0.074461	0.076115	0.351676	0.442238	0.307	0.366971	0.184313	0.355609	0.280398	0.27344	0.672412	0.286337	0.254417	0.404389	PER3	period circadian regulator 3 [Source:HGNC Symbol;Acc:HGNC:8847]
ENSG00000049247	0	0.103936	0.0572042	0.0537133	0	0.114869	0.115517	2.40034	0.543214	0.236732	1.0601	0.689527	0.524124	0.307251	0.506967	0	0	0	0	0	0	0	0	0.686637	0.13592	0.180958	0.334505	0	0	0	0	0.621596	0.237809	0.266677	0.375361	0	0	0.122875	0.0409584	0.237701	0.207866	0.104473	0.183347	UTS2	urotensin 2 [Source:HGNC Symbol;Acc:HGNC:12636]
ENSG00000049249	0.0361518	0.0366612	0.0242132	0.0323421	0.0198521	0.0162071	0.0325971	0.0607869	0.022993	0.0148449	0.0328749	0	0.0184874	0	0.00616248	0.0234726	0.00777038	0.0419417	0.0243949	0.00950432	0	0	0.00316811	0.0258345	0.0383545	0.0170212	0.02707	0.0104803	0.0558106	0.0379641	0.0347517	0	0.0536848	0	0.0178949	0.015662	0	0.0213375	0.0123332	0.00745284	0.00651738	0	0.00465674	TNFRSF9	TNF receptor superfamily member 9 [Source:HGNC Symbol;Acc:HGNC:11924]
ENSG00000116288	76.3299	71.837	93.1748	80.4473	75.3053	69.4264	92.9327	133.327	96.7888	94.3245	108.147	96.8375	79.293	71.7724	82.6343	76.9887	84.7394	92.4791	84.7358	85.9625	102.196	93.876	94.0115	125.939	68.8106	103.347	99.3657	135.656	143.86	116.788	132.101	128.899	96.6986	148.493	124.697	87.9749	81.9045	114.601	94.8269	80.6641	100.946	101.123	94.2444	PARK7	Parkinsonism associated deglycase [Source:HGNC Symbol;Acc:HGNC:16369]
ENSG00000200344	1.67264	0.452321	0	0.708319	0	0	1.00545	0	0.945615	0.915772	0.620462	1.50039	1.52064	0.382039	1.13436	1.93068	0	1.03494	0.98854	0.586315	0.837129	0.619764	0.681069	0	1.41964	0	0.473212	0.64652	0	0	0.215507	0	0.827945	1.8569	0.894949	0.966181	0.776719	1.15176	0.964887	0.689641	0	0.909322	0.532988		Y RNA [Source:RFAM;Acc:RF00019]
ENSG00000284747	0.0697609	0.124509	0.087217	0.093829	0.091939	0.0500387	0	0.107244	0.0828217	0.206249	0.132105	0.187731	0.114159	0.105163	0.135684	0.205334	0.15594	0.220139	0.193804	0.146721	0.125691	0.201619	0.158011	0.159526	0.13026	0.144519	0.144768	0.113251	0.189544	0.0879096	0.130235	0.0902593	0.103594	0.116169	0.103341	0.193424	0.136058	0.197637	0.175706	0.149567	0.110672	0.136531	0.132257		novel transcript, antisense to ERRFI1
ENSG00000284716	0.275298	0.0446684	0.0491693	0.123045	0.24188	0	0	0.370316	0	0.0452179	0.138511	0.0987793	0.112626	0.0377278	0.0830445	0	0.0946749	0.102204	0.0656264	0	0	0.0612039	0.0204013	0	0	0.051847	0.0172823	0	0	0	0	0.11873	0.163525	0.0916879	0.124648	0	0	0.113741	0.0379135	0.045403	0.0397042	0.0897988	0.058302		novel transcript
ENSG00000116285	30.3695	33.2779	31.3297	31.659	31.8143	31.9116	32.3891	26.5917	33.7829	37.6034	32.6593	44.4625	49.0416	50.0374	47.8471	40.9235	45.5687	37.5481	41.3468	54.769	45.6603	49.0644	49.8313	36.9823	32.1323	34.731	34.6152	27.5513	21.5199	31.5311	26.8674	34.5223	40.6699	37.1401	37.4441	51.2943	54.6748	36.1413	47.3701	34.4145	36.7144	39.7367	36.9552	ERRFI1	ERBB receptor feedback inhibitor 1 [Source:HGNC Symbol;Acc:HGNC:18185]
ENSG00000238290	0.0561909	0.0227931	0.0501796	0.0430546	0	0	0.0506658	0.0539894	0.0238254	0	0.0259383	0.0756068	0	0.038503	0.0380366	0.0243224	0.0241551	0.0782282	0.0422352	0.0590904	0	0	0.0196968	0	0	0	0	0.130316	0.0346987	0.0295039	0.0648396	0.060585	0.125164	0	0.0619163	0	0.03914	0.0497476	0.0296292	0.046336	0	0.045822	0.0307193		novel transcript
ENSG00000232848	1.14854	1.2812	1.60261	1.34412	0.788377	0.514898	0.776707	1.31046	1.4001	1.23801	1.31619	1.09466	0.881019	1.13131	1.03566	0.372862	0.617162	0.932741	0.640922	0.905857	1.40115	0.398973	0.901992	0.820761	0.548335	1.4195	0.929533	1.16535	1.06386	0.829207	1.01947	2.47672	1.59897	1.43446	1.83671	0.621979	1.00003	1.16513	0.929045	1.12469	1.13882	1.17075	1.14475		ribosomal protein L7a (RPL7A) pseudogene
ENSG00000227634	0	0	0.0512324	0.0170775	0	0	0	0.220488	0.0486505	0.0471151	0.105418	0	0.0391173	0.0393107	0.0261427	0.0993306	0.0493236	0.0532462	0.0673002	0	0.0861382	0.0637719	0.04997	0	0.0486922	0.108045	0.0522456	0	0	0	0	0.123712	0.0851931	0	0.0696351	0.198834	0	0.0677216	0.088852	0	0	0	0	LINC01714	long intergenic non-protein coding RNA 1714 [Source:HGNC Symbol;Acc:HGNC:52501]
ENSG00000162426	0.41758	0.387167	0.692542	0.499096	0.436774	0.32092	0.609604	0.343902	0.320389	0.326608	0.3303	0.214045	0.298283	0.354259	0.288862	0.1205	0.170959	0.166099	0.15252	0.146376	0.14928	0.0884151	0.128024	0.596813	0.388172	0.131072	0.372019	0.415045	0.147349	0.187934	0.250109	1.32926	1.35831	1.49009	1.39255	0.310128	0.166209	0.240596	0.238978	0.393535	0.215087	0.38917	0.332597	SLC45A1	solute carrier family 45 member 1 [Source:HGNC Symbol;Acc:HGNC:17939]
ENSG00000142599	8.08586	8.27326	8.15842	8.17252	8.34857	8.20218	8.48331	6.1738	7.53332	9.83884	7.84865	17.6165	11.2125	9.60329	12.8108	6.47859	5.24448	4.96283	5.56197	11.4858	9.51327	6.5048	9.16796	10.3526	11.9365	6.79787	9.69565	7.00269	3.52309	5.1537	5.22649	10.5741	10.0313	8.09119	9.56555	12.6088	9.79617	7.29677	9.90059	12.0049	8.11092	10.3669	10.1609	RERE	arginine-glutamic acid dipeptide repeats [Source:HGNC Symbol;Acc:HGNC:9965]
ENSG00000232912	0.0487497	0.158197	0.0435345	0.0834938	0.10708	0.0874191	0.175825	0.0936793	0.124022	0.120108	0.112603	0.0874591	0.0332397	0.0668082	0.0625024	0.0844057	0.0838251	0.0452457	0.0711588	0.0512652	0.0731955	0	0.0414869	0.209022	0	0	0.0696741	0	0	0	0	0.105124	0	0	0.0350412	0.0844793	0	0.115092	0.0665239	0	0	0	0	RERE-AS1	RERE antisense RNA 1 [Source:HGNC Symbol;Acc:HGNC:40501]
ENSG00000270282	0	0	0	0	0	0	0	0.149531	0.263952	0.127811	0.180432	0	0	0.10664	0.0355466	0	0	0	0	0	0	0	0	0	0.132089	0	0.0440297	0	0	0	0	0	0	0.259161	0.0863871	0	0	0.0459277	0.0153092	0.0641671	0	0	0.021389		ferritin, light polypeptide (FTL) pseudogene
ENSG00000234619	0.261826	0.283216	0.233816	0.259619	0	0	0	0	0.296044	0.0716752	0.122573	0	0.357049	0.538223	0.298424	0	0.0750349	0.0810022	0.0520124	0.183558	0.26208	0.0970147	0.180884	0.249471	0	0.0821829	0.110551	0.101203	0.107787	0.0916505	0.100214	0	0.129602	0.145335	0.0916458	0.453723	0.243167	0.231802	0.309564	0.25189	0.0629354	0.284681	0.199836	RPL7P11	ribosomal protein L7 pseudogene 11 [Source:HGNC Symbol;Acc:HGNC:35667]
ENSG00000224315	0.0816887	0.132544	0	0.0714108	0	0	0	0.0784881	0.0692733	0.0670871	0.0716162	0	0	0.111949	0.0373163	0	0	0	0	0	0.122652	0.0908047	0.0711522	0	0.138665	0	0.0462218	0	0	0	0	0	0	0	0	0	0	0.0241072	0.00803572	0.0673618	0.0589068	0.133229	0.0864993	RPL7P7	ribosomal protein L7 pseudogene 7 [Source:HGNC Symbol;Acc:HGNC:36895]
ENSG00000226545	0.138379	0	0	0.0461262	0.303952	0	0.249544	0.664785	0.234695	0	0.299826	0	0.0943528	0	0.0314509	0.119795	0	0.128432	0.0827425	0	0.207769	0	0.0692565	0	0	0.260609	0.0868697	0.160462	0	0.145316	0.101926	0	0.20549	0.230435	0.145308	0	0	0	0	0.114109	0	0	0.0380364		ribosomal protein L27 (RPL27) pseudogene
ENSG00000228423	0.325366	0	0	0.108455	0	0.291727	0	0.156309	0.413874	0	0.190061	0.291861	0.443699	0	0.245186	0	0	0	0	0	0	0	0	0.46502	0.276152	0.153191	0.298121	0	0	0	0	0	0	0	0	0.281917	0.45327	0.192038	0.309075	0.0670756	0	0	0.0223585		novel transcript
ENSG00000074800	317.005	306.607	366.634	330.082	323.67	308.939	380.59	219.778	241.124	301.772	254.225	327.637	276.092	253.588	285.772	431.222	475.253	461.782	456.086	302.137	348.055	277.274	309.155	319.083	242.443	299.991	287.172	713.523	695.929	626.912	678.788	383.805	312.763	403.955	366.841	325.242	333.322	356.872	338.478	359.936	381.047	453.218	398.067	ENO1	enolase 1 [Source:HGNC Symbol;Acc:HGNC:3350]
ENSG00000230679	0	0.510845	0.449856	0.320234	0	0	0.227107	0.48401	0.533982	0.620556	0.546183	0.56484	0.0858693	0.345176	0.331962	0.218048	0.54137	1.28573	0.681717	0.26487	0.189088	0.139991	0.197983	0	0.320663	0.355766	0.225476	0.292068	0.311071	0.13225	0.24513	0.543139	0.374028	0	0.305722	0.218238	0	0.0371652	0.0851345	0.311548	0.454073	0	0.255207	ENO1-AS1	ENO1 antisense RNA 1 [Source:HGNC Symbol;Acc:HGNC:40214]
ENSG00000238249	0.154582	0.125408	0.345112	0.208367	0.169772	0	0.139382	0.148525	0.196632	0.126951	0.157369	0.138663	0.158101	0.211844	0.169536	0	0.0664508	0	0.0221503	0.243838	0.348147	0.171832	0.254606	0.110466	0.1968	0.291124	0.199463	0.0896253	0.190913	0.162331	0.147623	0.33334	0.114776	0	0.149372	0	0.107674	0.319331	0.142335	0.191206	0.167206	0.126057	0.16149	HMGN2P17	high mobility group nucleosomal binding domain 2 pseudogene 17 [Source:HGNC Symbol;Acc:HGNC:39381]
ENSG00000232208	0.326291	0.132355	0.145692	0.201446	0	0.292556	0.294207	0.156753	0.2767	0.401951	0.278468	0.146345	0.333719	0.44716	0.309075	0.564943	0.140264	1.05993	0.58838	0.171564	0.244955	0.181351	0.19929	0	0.415405	0	0.138468	0.567542	0.604467	0	0.39067	0	0.242268	0	0.080756	0	0	0.288875	0.0962917	0.336331	0.235292	0.26608	0.279234		zinc finger protein 271 (ZNF) pseudogene
ENSG00000131686	0	0	0.0192651	0.00642169	0	0	0	0.0207277	0	0	0.00690923	0	0	0.0147821	0.00492738	0	0.0185473	0.060067	0.0262048	0	0.0323908	0	0.0107969	0	0	0.0203142	0.0067714	0.0250156	0	0.0453088	0.0234415	0	0	0.0359243	0.0119748	0	0	0.0190992	0.00636639	0.00889469	0	0	0.0029649	CA6	carbonic anhydrase 6 [Source:HGNC Symbol;Acc:HGNC:1380]
ENSG00000142583	0	0	0.0231982	0.00773275	0	0	0.0156153	0.0166397	0	0.021334	0.0126579	0.0155348	0.0118083	0.00593336	0.0110922	0.00749623	0.00744466	0.0160734	0.0103381	0.00910592	0.052005	0	0.0203703	0.0123758	0.00734934	0.0244616	0.0147289	0.010041	0.0320827	0.0272796	0.0231344	0.0186725	0.0128586	0	0.0105104	0.030011	0	0.0102216	0.0134109	0.00357022	0	0.0141225	0.00589756	SLC2A5	solute carrier family 2 member 5 [Source:HGNC Symbol;Acc:HGNC:11010]
ENSG00000180758	1.16933	1.37027	1.45033	1.32998	0.951284	1.1261	1.46438	3.39135	3.54409	3.45003	3.46183	5.39026	4.09725	3.72431	4.40394	3.7305	5.54794	4.25069	4.50971	4.338	5.75479	3.24955	4.44745	6.05048	2.61899	2.661	3.77682	2.19712	1.52439	1.68275	1.80142	6.95759	3.87483	6.58091	5.80444	4.93455	4.9775	3.78631	4.56612	2.77222	3.16988	5.29752	3.74654	GPR157	G protein-coupled receptor 157 [Source:HGNC Symbol;Acc:HGNC:23687]
ENSG00000228526	2.32955	1.77747	2.18052	2.09585	2.2758	1.58576	2.22545	0.906726	0.917796	1.05684	0.960455	2.33237	1.75038	1.73191	1.93822	1.45111	1.15745	0.839121	1.14923	2.37342	1.48628	1.43047	1.76339	2.27308	2.25725	1.67785	2.06939	3.53543	2.06203	2.8067	2.80139	1.23807	1.30338	1.13192	1.22446	4.64304	3.56709	2.81027	3.67347	2.60667	1.92257	1.91583	2.14836	MIR34AHG	MIR34A host gene [Source:HGNC Symbol;Acc:HGNC:51913]
ENSG00000234546	0.616919	0.522251	0.479062	0.539411	1.0605	0.721483	0.483704	1.5463	0.432174	0.330422	0.769632	1.22708	0.804709	0.588137	0.87331	0.53407	0.876307	0.846418	0.752265	0.789786	0.644367	0.655948	0.6967	1.03506	0.842322	0.959786	0.945721	0.684267	0.761912	0.788682	0.744954	1.1568	0.75679	0.982658	0.965417	1.06907	0.709967	0.910296	0.896445	0.718846	0.696316	0.87492	0.763361	LNCTAM34A	long non coding transcriptional activator of miR34a [Source:HGNC Symbol;Acc:HGNC:52548]
ENSG00000049239	3.46214	3.36349	4.4726	3.76608	2.78748	3.74492	4.04379	5.70594	4.9838	6.33417	5.67464	7.6922	4.8809	4.32251	5.63187	2.12257	1.67366	1.56662	1.78762	6.46531	7.63088	5.27285	6.45635	5.16827	4.72664	3.99105	4.62865	3.63603	1.99336	2.47771	2.70237	4.71591	3.49456	3.4674	3.89262	7.06715	5.67275	4.13412	5.62467	4.38654	3.64716	4.5112	4.18163	H6PD	hexose-6-phosphate dehydrogenase/glucose 1-dehydrogenase [Source:HGNC Symbol;Acc:HGNC:4795]
ENSG00000171621	5.98164	9.32057	10.865	8.72242	5.9925	9.66289	10.8481	4.20056	6.86875	8.64201	6.57044	12.981	10.5603	9.10311	10.8815	16.0778	19.5511	17.8032	17.8107	19.1916	17.0719	13.7881	16.6839	7.87097	6.64452	7.37187	7.29579	7.30955	6.63409	6.81534	6.91966	10.4871	11.7009	10.0738	10.7539	9.71968	9.56059	7.9911	9.09046	6.2181	8.15032	9.09242	7.82028	SPSB1	splA/ryanodine receptor domain and SOCS box containing 1 [Source:HGNC Symbol;Acc:HGNC:30628]
ENSG00000284652	0	0	0.0290559	0.00968529	0	0	0	0.0312618	0.0275916	0	0.0196178	0	0.0221849	0.0222946	0.0148265	0	0	0	0	0	0	0	0	0.046502	0	0.0306382	0.0257134	0	0	0.0341677	0.0113892	0.0701619	0	0.0541816	0.0414478	0	0	0	0	0	0	0.212261	0.0707537		novel transcript
ENSG00000284693	0	0.0177618	0.039103	0.0189549	0.19236	0.0785205	0.0789637	0.0210359	0.0185662	0.107882	0.0491612	0.0785565	0	0.0150019	0.0311861	0.0189535	0.0941155	0	0.0376896	0.0230234	0	0.0730107	0.0320114	0	0.0929105	0.0618487	0.0515864	0	0.0540786	0	0.0180262	0	0	0	0	0	0	0.0129221	0.00430737	0.0270808	0.0157878	0	0.0142896	LINC02606	long intergenic non-protein coding RNA 2606 [Source:HGNC Symbol;Acc:HGNC:54047]
ENSG00000171612	6.92394	6.3043	6.42206	6.5501	6.95159	6.20809	5.81442	9.22236	6.14882	5.44227	6.93782	7.38381	6.32176	5.43672	6.38076	3.46011	4.57323	3.80612	3.94649	7.3281	6.38038	6.32576	6.67808	5.54252	4.06069	6.03025	5.21115	6.66777	6.25747	5.07101	5.99875	8.71496	7.01643	10.4662	8.73252	4.73766	3.99493	4.70491	4.47917	5.14599	5.74296	5.69473	5.52789	SLC25A33	solute carrier family 25 member 33 [Source:HGNC Symbol;Acc:HGNC:29681]
ENSG00000231181	1.13005	1.08347	1.37612	1.19655	1.12827	1.10533	0.741044	0.197414	0.609829	1.0968	0.63468	1.19799	0.490331	0.633543	0.773953	0	0.353295	0.286044	0.213113	0.756231	0.308495	0.342589	0.469105	0.44048	0.435965	0.0967377	0.324394	0.238253	0.253753	0.323646	0.271884	0.443062	1.06789	0.513223	0.674723	0.534079	0.572466	0.33349	0.480011	0.2965	0.296325	0.16755	0.253458		ribosomal protein L9 (RPL9) pseudogene
ENSG00000188807	2.87095	2.74956	3.19558	2.9387	2.89105	2.53724	2.72958	1.6282	2.25323	2.95229	2.27791	4.79641	3.0569	2.52526	3.45952	2.30736	1.86006	2.31338	2.16027	2.97584	2.97666	2.09402	2.68217	4.19727	3.29547	2.52527	3.33934	4.41655	3.21043	3.98239	3.86979	5.32169	3.67695	4.67125	4.55663	3.1932	2.68163	2.94715	2.94066	3.55114	3.14397	3.16628	3.28713	TMEM201	transmembrane protein 201 [Source:HGNC Symbol;Acc:HGNC:33719]
ENSG00000171608	2.47554	2.43502	4.03272	2.9811	2.90802	2.91068	4.54602	0.95839	1.53026	1.96603	1.48489	2.31822	1.92289	1.62794	1.95635	7.52044	4.94275	6.43835	6.30052	2.53653	1.79719	1.3507	1.89481	2.09953	1.52387	1.28082	1.63474	10.4204	7.761	9.69391	9.29176	5.24048	3.24523	3.79019	4.09197	2.41995	2.66547	1.60295	2.22946	2.19092	2.05978	2.32191	2.19087	PIK3CD	phosphatidylinositol-4,5-bisphosphate 3-kinase catalytic subunit delta [Source:HGNC Symbol;Acc:HGNC:8977]
ENSG00000231789	2.87441	2.5304	3.00383	2.80288	2.14936	2.63207	4.63212	4.70093	2.38569	1.90859	2.9984	2.02981	1.83481	2.13722	2.00061	1.37656	1.31451	1.87314	1.5214	1.60784	1.37739	2.03948	1.6749	2.09779	0.934329	1.84286	1.62499	2.55303	2.26595	1.41292	2.0773	4.35206	2.997	3.25897	3.53601	1.6957	1.61879	2.27408	1.86286	1.5886	1.41125	1.19694	1.39893	PIK3CD-AS2	PIK3CD antisense RNA 2 [Source:HGNC Symbol;Acc:HGNC:51334]
ENSG00000171603	30.0339	31.175	42.9271	34.712	30.446	31.2417	42.7601	12.244	26.7887	36.9577	25.3302	43.1686	33.3663	26.5262	34.3537	27.6795	22.694	23.1158	24.4964	26.8248	26.5533	18.1483	23.8422	37.4596	35.0328	24.0821	32.1915	51.7003	32.6134	43.4604	42.5914	44.7992	36.0086	40.9272	40.5783	28.4821	26.8658	24.5819	26.6433	34.1996	31.7243	36.8851	34.2696	CLSTN1	calsyntenin 1 [Source:HGNC Symbol;Acc:HGNC:17447]
ENSG00000280113	0.0289597	0	0	0.00965324	0	0.0519313	0	0.0556501	0	0.0237833	0.0264778	0.0259775	0.0197461	0.0198437	0.0218558	0	0.0248981	0.0268782	0.0172588	0.0304541	0	0.0321915	0.0208819	0	0	0	0	0	0.0715321	0	0.023844	0	0	0	0	0	0	0.0256389	0.00854631	0.0119403	0	0.0472316	0.019724		TEC
ENSG00000178585	16.2014	15.2227	19.2601	16.8947	15.8667	16.5927	18.3612	17.5496	17.7499	20.3254	18.5416	20.6578	18.7163	15.9569	18.4437	19.8473	23.4222	23.2417	22.1704	16.965	17.1984	13.7078	15.9571	28.4157	17.4147	20.9406	22.257	27.4224	27.8259	23.949	26.3991	31.6729	21.4792	33.7957	28.9826	18.9257	16.8198	20.3987	18.7148	16.5935	20.9228	19.9438	19.1534	CTNNBIP1	catenin beta interacting protein 1 [Source:HGNC Symbol;Acc:HGNC:16913]
ENSG00000285701	0.226091	0.366843	0.269205	0.28738	0.165538	0.135144	0	0.0724109	0.127819	0.185678	0.128636	0.0676029	0.102773	0.154921	0.108432	0.195728	0.0647939	0.139894	0.133472	0.237758	0	0.0837739	0.107177	0.215423	0.127929	0.0709664	0.138106	0.0873905	0.186152	0.0791417	0.117562	0.325028	0.111914	0.250999	0.229314	0	0.10499	0.111203	0.0720642	0.0932192	0.108692	0.122914	0.108275		novel transcript, antisense to CTNNBIP1
ENSG00000162441	6.43807	6.48612	6.35056	6.42492	6.4237	6.67793	7.15195	9.57185	8.64435	8.86398	9.02673	6.57718	8.24157	7.5687	7.46249	11.5476	10.5276	12.8587	11.6446	6.94728	5.79673	8.08032	6.94144	8.05876	7.83925	9.15306	8.35036	3.94011	5.44371	7.71086	5.69823	6.85078	7.76393	6.60427	7.07299	6.70858	6.31634	6.62806	6.55099	7.16099	7.41143	5.76476	6.77906	LZIC	leucine zipper and CTNNBIP1 domain containing [Source:HGNC Symbol;Acc:HGNC:17497]
ENSG00000228150	0.783097	0.635306	0.349661	0.589355	1.43341	0.234045	0.470732	1.63023	0.22136	0.750309	0.867301	0.819531	0.622943	0.804887	0.749121	0.79092	0.785479	1.09022	0.888872	0.137251	0.587893	0	0.241715	0.559609	0.664648	0.122901	0.449053	0.151345	0.322382	1.09647	0.5234	0	0.775257	0.434684	0.403314	0.678522	1.09094	0.500717	0.756726	0.914819	0.470585	0.425728	0.603711		novel transcript
ENSG00000173614	0.80971	0.899443	1.03457	0.914575	0.684058	1.18393	0.808719	2.95634	1.65852	1.99493	2.20327	1.40796	1.02775	1.1438	1.19317	2.55585	2.63465	3.05229	2.7476	1.89948	1.57112	1.50935	1.65998	1.51333	1.00442	1.29033	1.26936	1.45895	1.40002	1.60903	1.48933	1.69233	1.2764	1.20316	1.39063	1.87808	1.68334	1.32711	1.62951	0.826921	1.02406	1.30027	1.05042	NMNAT1	nicotinamide nucleotide adenylyltransferase 1 [Source:HGNC Symbol;Acc:HGNC:17877]
ENSG00000202415	0.540067	0.146047	0.160764	0.282293	0	0.32282	0.324642	0.518907	0.610648	0.147844	0.4258	0.161484	0	0	0.053828	0	0.154774	0.334166	0.16298	0.378623	0.540591	0	0.306405	0.257292	0.152793	0.169518	0.193201	0.417502	0.666998	0.378094	0.487531	0.3882	0.26733	0.299782	0.318437	0	0.50158	0.371885	0.291155	0.0742247	0.38945	0.293606	0.252427	RN7SKP269	RN7SK pseudogene 269 [Source:HGNC Symbol;Acc:HGNC:45993]
ENSG00000283611	0	0	0.231007	0.0770024	0	0.463872	0	0.86991	0.109683	0.106221	0.361938	0	0.17638	0.0886263	0.0883355	0.111971	0	0	0.0373235	0	0	0	0	0	0	0	0	0.149981	0	0.135824	0.0952685	0	0.384137	0.646152	0.34343	0.224137	0	0.0763393	0.100159	0.0533281	0.186538	0.210946	0.150271	TMEM274P	transmembrane protein 274, pseudogene [Source:HGNC Symbol;Acc:HGNC:53732]
ENSG00000265521	0.736245	0	0.657482	0.464576	0	0	0	1.4148	0	0	0.471599	1.98128	0	1.00898	0.996753	1.91211	0	0.683327	0.865147	0.774236	0	0	0.258079	0	0	0.693287	0.231096	0	0	0	0	0	0	1.22603	0.408677	0	0	0.434547	0.144849	0.30356	0	0	0.101187	MIR5697	microRNA 5697 [Source:HGNC Symbol;Acc:HGNC:43509]
ENSG00000162444	3.79739	2.21596	3.33165	3.115	3.51203	1.67252	4.32505	2.94449	1.01692	0.930114	1.63051	1.19521	1.77158	0.867345	1.27804	2.53766	1.43193	2.34963	2.1064	0.980819	1.20034	0.740553	0.973904	0.761727	0.904702	1.81927	1.1619	6.95272	7.73418	5.24704	6.64465	1.86759	1.87968	2.66257	2.13661	1.26993	1.11372	0.82574	1.0698	1.01633	1.24907	1.08655	1.11731	RBP7	retinol binding protein 7 [Source:HGNC Symbol;Acc:HGNC:30316]
ENSG00000130939	13.3854	12.4379	13.458	13.0937	12.6864	11.9625	13.3866	4.87437	9.75881	12.8513	9.16149	15.5204	12.2086	10.9057	12.8782	10.0808	7.49387	7.36279	8.31248	12.7554	11.8364	8.76989	11.1206	13.3195	12.9068	8.70538	11.6439	8.16084	4.97551	8.18704	7.1078	14.0098	12.2143	13.4278	13.2173	12.282	11.0688	7.95903	10.4366	15.0033	10.6566	12.6949	12.7849	UBE4B	ubiquitination factor E4B [Source:HGNC Symbol;Acc:HGNC:12500]
ENSG00000224340	0	0	0	0	0	0	0	0.16373	0	0	0.0545768	0	0	0	0	0	0	0	0	0	0	0	0	0	0.144632	0.160464	0.101699	0	0	0.17895	0.0596499	0	0	0	0	0	0	0.0502888	0.0167629	0.14052	0	0	0.0468401		pseudogene similar to part of ribosomal protein L21 (RPL21)
ENSG00000201746	0.536702	0.870824	0.479286	0.628938	0	0	0	0	0.455132	0	0.151711	0.962867	0	0.367758	0.443542	0.929252	0.46143	0	0.46356	0	1.61167	0	0.537223	1.53413	0.455522	0	0.663218	0	0.662842	0	0.220947	0	0.796994	0.893743	0.563579	0	0	0	0	0.66386	0	0	0.221287	RNU6-828P	RNA, U6 small nuclear 828, pseudogene [Source:HGNC Symbol;Acc:HGNC:47791]
ENSG00000054523	7.37229	7.60008	8.36589	7.77942	7.38365	7.18076	7.98841	4.20397	6.3549	8.35551	6.30479	7.64596	8.57276	7.77358	7.99743	8.38966	5.52713	5.5986	6.50513	7.57445	3.89462	5.80228	5.75712	7.08995	9.16996	5.77056	7.34349	1.9397	2.40166	5.23626	3.19254	7.6143	8.20724	5.42732	7.08295	9.38355	8.7198	4.4938	7.53239	9.20337	5.59303	4.66866	6.48835	KIF1B	kinesin family member 1B [Source:HGNC Symbol;Acc:HGNC:16636]
ENSG00000199562	0.536702	0.435412	0	0.324038	0	0.962427	0	1.03135	2.27566	0	1.10234	0	0	0.367758	0.122586	0	0.46143	0	0.15381	0	0	0	0	0	0.455522	0	0.151841	0	0	0	0	0	0.796994	0	0.265665	0	0	1.1087	0.369568	0	1.16107	0.875329	0.678799	RNU6-37P	RNA, U6 small nuclear 37, pseudogene [Source:HGNC Symbol;Acc:HGNC:34281]
ENSG00000284735	0.289427	0.254371	0.129232	0.224343	0.0529779	0.129752	0.173979	0.509826	0.184079	0.0990388	0.264315	0.216352	0.21379	0.14874	0.192961	0.334078	0.145154	0.179083	0.219438	0.101454	0.072427	0.0536209	0.0758339	0.103414	0.143295	0.227116	0.157942	0.111872	0.11915	0.101312	0.110778	0.62412	0.358162	0.20082	0.394367	0.125388	0.201601	0.121002	0.14933	0.139222	0.20871	0.0393365	0.129089		novel transcript
ENSG00000284642	0.42769	0.41006	0.520822	0.452857	0.597821	0.418333	0.560926	0.560363	0.362688	0.415105	0.446052	0.418525	0.424172	0.319703	0.387467	0.235616	0.334279	0.505208	0.358368	0.367985	0.116756	0.259319	0.24802	0.444555	0.132	0.329511	0.302022	0.180343	0.336133	0.28581	0.267429	0.335371	0.519638	0.971197	0.608735	0.202133	0.162496	0.344225	0.236284	0.256495	0.252338	0.25365	0.254161		novel transcript
ENSG00000142657	104.654	107.31	111.661	107.875	104.152	107.8	112.478	63.9512	96.3025	114.446	91.5665	135.174	114.38	97.7081	115.754	119.716	119.929	120.32	119.988	122.665	117.811	91.8943	110.79	116.748	104.092	103.723	108.188	168.507	156.701	147.119	157.442	133.719	109.943	127.507	123.723	109.37	105.733	119.155	111.419	116.3	122.234	140.167	126.234	PGD	phosphogluconate dehydrogenase [Source:HGNC Symbol;Acc:HGNC:8891]
ENSG00000271989	0.216162	0.116911	0.0643458	0.132473	0	0.129209	0.129938	0.069231	0	0	0.023077	0.129268	0.0491298	0.0493727	0.0759236	0.0623776	0.0619485	0.0668751	0.0637338	0	0	0	0	0	0.122311	0.0678499	0.0633869	0	0	0.0756662	0.0252221	0	0	0	0	0.249728	0	0.0637917	0.104507	0.0891255	0.0519592	0	0.0470282		novel transcript, antisense to APITD1-CORT
ENSG00000251503	0	0.0207616	0	0.00692055	0.0562122	0	0.0461502	0.122944	0.0434039	0.0420341	0.0694606	0.0229561	0.0174494	0.052607	0.0310042	0.0221546	0.0880089	0.023752	0.0446385	0.026912	0	0	0.00897065	0	0.0217205	0	0.00724017	0	0	0.0268743	0.00895811	0	0.152011	0.0852322	0.0790811	0	0.0356516	0.0453137	0.0269884	0.0422062	0.0184543	0.0417381	0.0341329	CENPS-CORT	CENPS-CORT readthrough [Source:HGNC Symbol;Acc:HGNC:38843]
ENSG00000175279	3.12104	2.55867	3.54995	3.07655	2.52569	2.59217	3.14001	5.14523	4.20685	2.59015	3.98074	2.1513	2.86729	2.81393	2.61084	1.56426	1.32753	1.18918	1.36032	1.45103	1.6278	2.37375	1.81753	2.72335	2.34224	3.77421	2.9466	1.44764	2.51561	2.2425	2.06859	1.2752	2.4881	3.77489	2.51273	1.13863	1.51034	2.08448	1.57782	2.15375	2.74813	2.41116	2.43768	CENPS	centromere protein S [Source:HGNC Symbol;Acc:HGNC:23163]
ENSG00000241563	0.439814	0.101946	0.392763	0.311507	0.414027	0.338008	0.453221	0.422582	0.37297	0.361199	0.385583	0.563604	0.514089	0.17221	0.416634	0.108785	0.108037	0.116629	0.111151	0.132145	0.0943373	0.139684	0.122056	0.628591	0.159981	0.177494	0.322022	0.145715	0.0775975	0.197941	0.140418	0.406463	1.02633	0.523143	0.651977	0.435521	0.175059	0.500632	0.370404	0.23315	0.0453079	0.102473	0.126977	CORT	cortistatin [Source:HGNC Symbol;Acc:HGNC:2257]
ENSG00000160049	13.0284	11.6736	16.1011	13.601	13.328	12.2798	16.5229	23.4034	14.3488	15.3126	17.6883	18.5215	13.8067	12.6455	14.9912	12.727	11.6408	13.1941	12.5207	16.3897	16.2427	13.933	15.5218	15.4984	11.8155	13.8109	13.7083	19.1281	16.1011	14.8922	16.7071	18.4679	16.6051	19.8478	18.307	13.369	11.1943	11.1712	11.9115	11.9764	11.8452	14.0384	12.62	DFFA	DNA fragmentation factor subunit alpha [Source:HGNC Symbol;Acc:HGNC:2772]
ENSG00000142655	6.75729	7.18222	10.0223	7.98728	7.74395	8.18358	9.46601	7.88513	9.50066	11.1472	9.51098	12.0526	9.36175	8.01227	9.80887	6.46023	7.1904	6.32613	6.65892	9.04209	9.58702	8.38225	9.00378	10.9453	9.62515	8.87133	9.81394	10.0614	7.76488	8.04217	8.62282	9.37638	7.38768	8.93682	8.56696	9.67334	9.4409	11.5371	10.2171	8.68128	10.0704	11.4041	10.0519	PEX14	peroxisomal biogenesis factor 14 [Source:HGNC Symbol;Acc:HGNC:8856]
ENSG00000287727	0	0.0323985	0.0178316	0.0167434	0.0438596	0.0716131	0.0360087	0.0191854	0.0169329	0.0655942	0.0339042	0.0358229	0.0544596	0.0547289	0.0483371	0.0345723	0.0171672	0	0.0172465	0.0839923	0.0299806	0	0.037991	0.0285383	0.0338949	0.0188026	0.0270786	0	0	0	0	0.0861167	0.0296517	0.0665024	0.0607569	0.0346024	0.0278171	0	0.0208065	0.0493971	0.014399	0.0976984	0.0538315		novel transcript, antisense to PEX14
ENSG00000243267	0	0	0	0	0	0.367785	0	0	0	0.168437	0.0561456	0	0	0.140536	0.0468453	0	0	0	0	0	0.307944	0	0.102648	0	0	0	0	0.237827	0	0	0.0792757	0	0.304565	0	0.101522	0.355417	0	0.0605262	0.138648	0.0845631	0.147898	0	0.0774871	RN7SL614P	RNA, 7SL, cytoplasmic 614, pseudogene [Source:HGNC Symbol;Acc:HGNC:46630]
ENSG00000130940	0.577514	0.776759	1.01789	0.790721	0.689899	0.690407	0.922694	0.584091	0.421005	0.607418	0.537505	0.986098	0.666654	0.708134	0.786962	1.32006	1.30662	0.945059	1.19058	0.394221	0.266218	0.157675	0.272705	0.752991	0.636348	0.510424	0.633255	0.393581	0.237748	0.345791	0.325707	1.71509	1.33906	1.37507	1.4764	0.833987	1.22798	0.639861	0.900609	0.799978	0.712353	1.15671	0.889679	CASZ1	castor zinc finger 1 [Source:HGNC Symbol;Acc:HGNC:26002]
ENSG00000272078	0.0579852	0.117605	0.174764	0.116785	0.0796039	0.142973	0.0914965	0.0696417	0.0799052	0.0714309	0.0736593	0.156042	0.0889582	0.0893981	0.111466	0.282364	0.336506	0.316178	0.311683	0.0533552	0.0544139	0.032228	0.0466657	0.155388	0.0984291	0.0955534	0.116457	0.0840484	0.0447584	0.0989496	0.0759188	0.125039	0.107634	0.10863	0.113768	0.238649	0.100974	0.151869	0.163831	0.13747	0.0888546	0.130034	0.118786		novel transcript, antisense to CASZ1
ENSG00000175262	0.0964352	0.0391176	0.100472	0.0786748	0.0706075	0.0288216	0.318827	0.0308856	0.0272595	0	0.0193817	0.0144174	0.010959	0	0.00845879	0	0	0.0149173	0.00497243	0	0.0482644	0	0.0160881	0	0.0136414	0.0151347	0.00959205	0	0.01985	0	0.00661667	0.0346588	0.0238674	0.133824	0.0641167	0	0	0.0142295	0.00474317	0.0132537	0.0347703	0	0.016008	C1orf127	chromosome 1 open reading frame 127 [Source:HGNC Symbol;Acc:HGNC:26730]
ENSG00000215785	0	0	0	0	0	0	0	0.223389	0	0	0.0744631	0	0.158528	0	0.0528427	0	0.0999453	0.107894	0.0692797	0	0	0.129222	0.043074	0	0.0986657	0	0.0328886	0	0	0	0	0	0	0	0	0.402901	0	0.0686127	0.157171	0	0	0.189596	0.0631985	CFL1P6	cofilin 1 pseudogene 6 [Source:HGNC Symbol;Acc:HGNC:34545]
ENSG00000120948	36.0202	33.4106	35.2147	34.8818	35.5385	32.4414	34.2606	45.6921	35.3635	35.3739	38.8098	34.2195	39.4363	36.708	36.7879	28.0132	24.9604	27.7875	26.9204	24.8172	24.5197	29.1385	26.1585	45.1673	36.5854	40.4886	40.7471	17.0455	20.3955	31.0887	22.8433	27.7623	35.558	42.5184	35.2796	35.3184	33.5988	36.6964	35.2045	36.8859	35.0015	28.8185	33.5686	TARDBP	TAR DNA binding protein [Source:HGNC Symbol;Acc:HGNC:11571]
ENSG00000009724	0.782423	0.580038	0.566204	0.642888	0.444469	0.72572	0.60818	0.0129615	0.263115	0.465308	0.247128	0.326723	0.570284	0.480668	0.459225	0.478815	0.289952	0.150245	0.306337	0.255351	0.0405094	0.194941	0.1636	0.385605	0.835819	0.342979	0.521468	0.0938571	0.149945	0.240827	0.161543	0.319989	0.48078	0.134786	0.311852	0.490921	0.300689	0.30256	0.364723	0.550644	0.214013	0.30802	0.357559	MASP2	mannan binding lectin serine peptidase 2 [Source:HGNC Symbol;Acc:HGNC:6902]
ENSG00000271895	2.70634	1.33877	1.17893	1.74135	0.869933	1.30204	0.952285	0.380532	1.62331	1.1384	1.04741	1.30264	1.17019	1.08552	1.18612	1.60002	0.567505	1.40907	1.1922	0.763557	0.792867	0.440246	0.665557	0.566042	1.45662	0.932351	0.985005	0.229626	0.163044	0.346586	0.246419	0.85404	1.76438	0.769441	1.12929	1.14387	1.10348	2.02589	1.42441	1.27914	0.285596	1.07655	0.88043		novel transcript, antisense to MASP2
ENSG00000116649	34.8686	30.428	27.0227	30.7731	36.2304	30.0131	29.3076	35.2213	30.2891	33.2427	32.9177	38.975	29.1502	27.7777	31.9677	27.9286	30.6039	33.6006	30.711	33.5432	40.3351	33.3671	35.7485	38.5246	28.3335	31.5493	32.8025	61.388	56.9939	48.6842	55.6887	38.3146	27.9608	44.6848	36.9867	35.7293	36.2417	45.7775	39.2495	37.1667	40.7993	44.8521	40.9393	SRM	spermidine synthase [Source:HGNC Symbol;Acc:HGNC:11296]
ENSG00000171824	14.8672	15.6152	12.7203	14.4009	14.191	14.6623	13.051	4.92735	12.8434	17.3031	11.6913	16.9132	16.1436	15.652	16.2363	12.9868	10.4251	9.70618	11.0394	14.9288	13.2553	11.3905	13.1915	13.6862	16.9792	12.384	14.3498	10.9041	8.54735	12.7839	10.7451	9.73571	13.4942	9.78493	11.005	15.714	15.8642	14.0167	15.1983	17.9154	12.684	13.9763	14.8586	EXOSC10	exosome component 10 [Source:HGNC Symbol;Acc:HGNC:9138]
ENSG00000226849	0.0214121	0.0521131	0	0.0245084	0.0940643	0	0.0386133	0.144012	0.0363156	0.0175847	0.0659707	0.0576213	0.0291994	0.0146719	0.0338309	0.0370731	0.018409	0	0.018494	0.0225169	0.0642985	0.0476031	0.0448062	0	0	0	0	0.0496582	0.0264445	0.0224855	0.0328627	0.138519	0.0953896	0.0713128	0.10174	0.0742108	0	0.0189568	0.0310558	0.0617986	0.0617621	0.0349218	0.0528275		novel transcript
ENSG00000230337	0.964262	0.78228	0.382713	0.709752	1.41202	0.384253	0.386421	2.16179	1.09028	0.791904	1.34799	0.67275	0.365265	0.587314	0.541776	0.742014	0.829024	0.994393	0.855144	0.563344	0.643465	0.476386	0.561065	2.2969	0.454672	0.706221	1.1526	1.73933	1.32321	1.35013	1.47089	1.15518	0.318203	0.35683	0.610072	0.742661	1.19406	1.07502	1.00391	0.839321	0.849862	0.698957	0.796047	EXOSC10-AS1	EXOSC10 antisense RNA 1 [Source:HGNC Symbol;Acc:HGNC:40456]
ENSG00000198793	10.4628	11.4912	12.4172	11.457	10.9516	11.7178	12.1331	4.39131	7.75551	12.5554	8.23407	15.3528	10.7171	10.6568	12.2422	8.95957	6.4989	6.10865	7.18904	12.4872	10.8746	7.82529	10.3957	10.4662	13.0197	7.59817	10.3614	11.0758	6.42591	9.61881	9.04017	13.0423	11.3162	8.75086	11.0365	11.6101	9.4124	6.14607	9.0562	14.9857	8.49134	12.1975	11.8915	MTOR	mechanistic target of rapamycin kinase [Source:HGNC Symbol;Acc:HGNC:3942]
ENSG00000225602	0	0	0	0	0	0	0	0	0	0.0618116	0.0206039	0.0675143	0.051319	0	0.0396111	0	0	0	0	0.0791487	0	0	0.0263829	0	0.0638805	0	0.0212935	0	0	0	0	0	0	0	0	0	0	0.0222114	0.00740382	0	0	0	0	MTOR-AS1	MTOR antisense RNA 1 [Source:HGNC Symbol;Acc:HGNC:40242]
ENSG00000171819	0.103286	0.12569	0.0461183	0.0916982	0.0567177	0.138911	0	0.0248099	0.131383	0.0636182	0.0732702	0.0694875	0.0704252	0.141547	0.0938199	0.0223539	0.111	0.0479312	0.0604285	0.597387	1.24064	0.803687	0.880571	0.110714	0.0876634	0.0972597	0.0985457	0.0598845	0.095671	0.189812	0.115123	0	0	0.0429993	0.0143331	0.223733	0.251805	0.198125	0.224555	0.0638786	0.0558608	0.12634	0.0820265	ANGPTL7	angiopoietin like 7 [Source:HGNC Symbol;Acc:HGNC:24078]
ENSG00000120942	5.754	5.61083	5.54145	5.63542	5.55116	5.19956	6.12413	4.62881	4.48721	5.34629	4.82077	5.8699	4.64646	3.42477	4.64704	2.5004	2.5123	2.16758	2.39343	4.21191	4.21805	3.47397	3.96797	4.45049	4.26123	3.81403	4.17525	5.92652	4.51462	4.54961	4.99692	3.64938	4.05449	4.26486	3.98958	4.00804	4.35375	3.78901	4.05027	4.78205	4.34454	5.18903	4.77188	UBIAD1	UbiA prenyltransferase domain containing 1 [Source:HGNC Symbol;Acc:HGNC:30791]
ENSG00000238199	0	0.106611	0.234707	0.113773	0	0.235651	0.236982	0	0.11144	0	0.0371466	0.11788	0.0896028	0.0900459	0.0991761	0	0.112982	0	0.0376605	0	0.19731	0	0.0657699	0	0.22307	0	0.0743567	0	0	0	0	0.283377	0	0.218834	0.167404	0.227727	0	0.0775622	0.101763	0.108365	0	0	0.0361216	UBE2V2P3	ubiquitin conjugating enzyme E2 V2 pseudogene 3 [Source:HGNC Symbol;Acc:HGNC:44891]
ENSG00000204624	0.619312	0.441531	0.486021	0.515621	0.638946	0.387015	0.473808	0.360635	0.405826	0.570263	0.445575	0.959563	0.774171	0.52081	0.751515	0.0731102	0.0806748	0.0696725	0.0744859	0.246693	0.239512	0.229475	0.23856	0.911956	0.804383	0.530161	0.748833	0.0435239	0.0463556	0.0492696	0.046383	1.31525	0.76639	0.750043	0.943894	0.601653	0.614395	0.542758	0.586269	0.796994	0.717257	0.933541	0.815931	DISP3	dispatched RND transporter family member 3 [Source:HGNC Symbol;Acc:HGNC:29251]
ENSG00000235643	0	0	0	0	0	0.0762248	0	0	0	0.0349092	0.0116364	0.0762597	0	0.0291266	0.0351288	0	0.0365455	0	0.0121818	0	0	0	0	0.0607521	0	0	0.0202507	0	0	0	0	0	0.0631224	0	0.0210408	0	0	0.0125443	0.00418143	0.017526	0	0.0693266	0.0289509	LINC01647	long intergenic non-protein coding RNA 1647 [Source:HGNC Symbol;Acc:HGNC:52434]
ENSG00000284708	0.164548	0.244737	0.34287	0.250718	0.240956	0.0491785	0.197824	0.1054	0	0.0675677	0.057656	0.221404	0.243091	0.187918	0.217471	0.688507	0.471566	0.789056	0.64971	0.173039	0.164707	0.18291	0.173552	0.156783	0.209488	0.180771	0.182347	0.699625	0.372572	0.143997	0.405398	0.532245	0.447976	0.502357	0.494193	0.237623	0.152822	0.0971194	0.162521	0.180918	0.0988812	0.134184	0.137994		novel transcript
ENSG00000116661	17.8654	15.2155	33.4649	22.1819	19.5811	15.6276	32.2502	15.9792	7.09779	8.91655	10.6645	9.86947	8.08383	8.90757	8.95362	48.4576	50.1378	56.8382	51.8112	14.4532	14.2026	12.5936	13.7498	16.2439	7.53534	14.6859	12.8217	89.0134	85.7457	73.2328	82.664	25.8008	15.2061	34.1343	25.0471	22.4644	19.7033	20.6926	20.9534	11.5357	15.3444	21.3201	16.0667	FBXO2	F-box protein 2 [Source:HGNC Symbol;Acc:HGNC:13581]
ENSG00000132879	6.21978	5.08557	6.73215	6.0125	5.2931	5.63512	6.60652	4.48989	3.58996	3.70398	3.92794	5.18493	3.93007	4.12802	4.41434	7.38606	7.36325	7.87327	7.54086	5.7531	5.40277	5.64693	5.60094	5.95732	3.96615	4.33899	4.75415	13.0464	11.6632	12.345	12.3515	11.1301	7.68883	11.659	10.1593	8.43648	6.94092	7.81298	7.73013	5.52502	5.35402	7.22301	6.03402	FBXO44	F-box protein 44 [Source:HGNC Symbol;Acc:HGNC:24847]
ENSG00000116663	1.19157	0.96669	0.916306	1.02486	1.16325	0.83096	0.775961	1.04948	0.785923	1.30478	1.04673	1.54392	0.744762	0.952566	1.08042	2.89407	2.95953	3.25634	3.03665	1.60113	1.88849	1.65568	1.7151	0.898816	1.03943	1.21555	1.05127	2.80184	2.53446	2.4331	2.5898	0.927876	0.688125	1.26772	0.961242	1.83547	1.75221	1.78753	1.79173	0.996237	1.26502	1.8894	1.38355	FBXO6	F-box protein 6 [Source:HGNC Symbol;Acc:HGNC:13585]
ENSG00000116670	38.6303	36.3434	34.3125	36.4287	40.7565	37.8893	34.5826	41.5156	26.9867	25.7803	31.4276	34.0788	27.3883	23.9368	28.468	10.2152	12.67	10.3584	11.0812	17.623	16.0568	15.8053	16.495	36.2972	24.1358	31.935	30.7893	50.3444	47.0907	39.4964	45.6438	40.3845	36.1484	46.1466	40.8931	24.4301	23.5385	34.9501	27.6395	34.9253	38.9198	45.4776	39.7742	MAD2L2	mitotic arrest deficient 2 like 2 [Source:HGNC Symbol;Acc:HGNC:6764]
ENSG00000162490	8.17937	6.16127	5.90475	6.74847	8.32372	5.63487	6.98843	2.68956	2.49943	3.68205	2.95701	4.54633	3.33348	2.65539	3.51173	1.35003	1.03908	1.16513	1.18475	2.16471	1.25268	1.15277	1.52339	3.3878	3.45454	3.14252	3.32829	15.642	11.1321	13.3467	13.3736	3.53096	3.13787	4.44068	3.70317	3.29695	4.17119	2.73136	3.39983	8.75737	5.93199	9.30879	7.99938	DRAXIN	dorsal inhibitory axon guidance protein [Source:HGNC Symbol;Acc:HGNC:25054]
ENSG00000177674	17.2163	17.7173	16.5118	17.1485	18.1828	18.2276	16.7569	19.1704	19.1597	21.3634	19.8978	20.9862	16.9812	15.5784	17.8486	11.7397	13.7677	14.6218	13.3764	19.8656	20.5734	19.0852	19.8414	20.3926	16.9942	18.7435	18.7101	20.374	19.4859	16.4201	18.76	22.1226	21.7136	27.2557	23.6973	19.699	19.6802	24.9512	21.4435	19.9632	21.7687	23.6939	21.8086	AGTRAP	angiotensin II receptor associated protein [Source:HGNC Symbol;Acc:HGNC:13539]
ENSG00000215910	0.0353452	0	0.118365	0.0512367	0.0194092	0.0316909	0.111544	0.00849009	0	0.0217705	0.0100869	0.0396318	0.018075	0.0302739	0.0293269	0	0.015194	0	0.00506467	0	0	0	0	0.0252581	0.029999	0.0166414	0.0239662	0.0102464	0	0	0.00341548	0.0571638	0.144339	0.103003	0.101502	0	0	0.0156461	0.00521537	0.0182164	0.00637198	0	0.00819613	C1orf167	chromosome 1 open reading frame 167 [Source:HGNC Symbol;Acc:HGNC:25262]
ENSG00000177000	1.28691	1.28279	1.23387	1.26786	1.22711	1.24331	1.1064	2.18063	1.2013	1.90894	1.76362	1.91503	1.35362	1.11081	1.45982	1.74885	1.68965	1.6157	1.68473	1.42675	1.50535	1.24755	1.39322	1.90344	1.39707	1.25879	1.51977	2.01284	0.979495	1.45095	1.4811	2.78585	1.82215	2.02674	2.21158	1.48674	1.33418	0.943563	1.25483	1.55479	1.10066	1.60263	1.41936	MTHFR	methylenetetrahydrofolate reductase [Source:HGNC Symbol;Acc:HGNC:7436]
ENSG00000011021	3.0284	3.20361	2.84246	3.02482	2.87068	2.6586	2.95237	1.89707	2.9614	3.86623	2.90823	4.92255	3.65549	3.21137	3.9298	3.44896	2.29557	2.2238	2.65611	4.69203	3.34432	2.53843	3.52493	3.10308	3.89426	2.0908	3.02938	3.75611	1.90913	2.98837	2.88454	4.46979	3.74586	2.80819	3.67461	4.32257	3.41622	2.5422	3.427	4.5339	3.05532	3.35769	3.64897	CLCN6	chloride voltage-gated channel 6 [Source:HGNC Symbol;Acc:HGNC:2024]
ENSG00000175206	0.153823	0.0415974	0	0.06514	0.112625	0	0.18493	0	0.0869628	0	0.0289876	0.137982	0.0349611	0.035134	0.0693591	0.177553	0.352664	0.237944	0.256054	0.10784	0.307944	0.170988	0.195591	0.0732822	0.174074	0.144847	0.130735	0.237827	0.12665	0.538446	0.300975	0.221135	0	0.170769	0.130635	0.266562	0.285722	0.0907893	0.214358	0.169126	0.0369745	0.0836252	0.0965753	NPPA	natriuretic peptide A [Source:HGNC Symbol;Acc:HGNC:7939]
ENSG00000120937	28.9569	56.2623	74.3902	53.2031	29.3971	53.0898	74.4527	27.121	14.7886	19.7176	20.5424	17.2439	23.9474	16.0624	19.0845	415.977	504.469	550.836	490.427	52.4578	68.809	55.8112	59.026	11.8245	7.29736	17.338	12.1533	30.6622	35.1615	26.32	30.7146	22.3884	20.8378	21.2062	21.4775	56.7863	60.5665	46.8206	54.7245	12.1064	29.7718	32.1461	24.6748	NPPB	natriuretic peptide B [Source:HGNC Symbol;Acc:HGNC:7940]
ENSG00000285646	0.112199	0.045512	0.150294	0.102668	0.246448	0.134132	0	0.395277	0.222009	0.138216	0.251834	0.20129	0.153005	0.115321	0.156538	0.161885	0.0643087	0.12149	0.115895	0.117988	0.252693	0.12472	0.165134	0.160357	0.126971	0.158478	0.148602	0.043368	0.184758	0.0392745	0.0891336	0.56454	0.194382	0.155699	0.304874	0.0324053	0.156305	0.215222	0.134644	0.131071	0.175301	0.152491	0.152955		novel transcript
ENSG00000116685	12.112	13.1489	12.4106	12.5572	13.3022	12.9941	12.7834	25.1921	19.1917	20.9291	21.771	19.4372	16.5171	13.9242	16.6262	18.9556	22.6174	22.4829	21.352	18.6086	18.4222	16.9852	18.0053	23.3896	14.5287	18.8056	18.9079	29.8556	26.7397	24.0415	26.879	27.4016	20.3514	26.7567	24.8366	17.6831	17.8487	18.9825	18.1714	15.5446	19.5761	21.4953	18.872	KIAA2013	KIAA2013 [Source:HGNC Symbol;Acc:HGNC:28513]
ENSG00000083444	12.8024	12.5318	15.6839	13.6727	12.8037	13.1822	16.0987	10.5583	11.4059	16.1433	12.7025	19.976	13.771	12.5743	15.4404	14.3164	16.4546	16.3104	15.6938	25.6092	27.8284	21.7785	25.072	15.5821	14.2008	12.1469	13.9766	24.0581	19.1042	20.6423	21.2682	17.4115	14.6833	16.8072	16.3007	16.5549	15.3237	16.7849	16.2212	16.4141	16.1832	19.4363	17.3445	PLOD1	procollagen-lysine,2-oxoglutarate 5-dioxygenase 1 [Source:HGNC Symbol;Acc:HGNC:9081]
ENSG00000116688	9.39911	9.45075	10.7238	9.85787	9.66328	10.3443	11.3539	5.46703	9.10314	13.4565	9.34222	15.8305	12.1326	10.1393	12.7008	9.95854	9.70671	8.62979	9.43168	12.8464	13.472	10.3108	12.2097	14.9091	12.3448	10.3144	12.5227	15.8248	9.96569	12.6988	12.8298	15.2949	12.091	12.643	13.343	12.8164	11.7337	10.5586	11.7029	12.6116	11.844	14.2952	12.9169	MFN2	mitofusin 2 [Source:HGNC Symbol;Acc:HGNC:16877]
ENSG00000116691	12.9674	14.1534	14.3798	13.8335	11.6705	14.2368	14.5374	20.7917	9.85722	13.2576	14.6355	14.3529	11.7566	10.6431	12.2509	8.79396	10.7112	9.01235	9.50583	11.9454	12.8374	13.1926	12.6584	18.0387	11.3516	14.7028	14.6977	17.2557	14.0541	13.4037	14.9045	21.6416	15.2963	20.6109	19.1829	11.8531	11.3721	16.8332	13.3528	13.891	14.8412	15.8037	14.8453	MIIP	migration and invasion inhibitory protein [Source:HGNC Symbol;Acc:HGNC:25715]
ENSG00000202461	0	0	0.453837	0.151279	1.11629	0	0	0.976586	0	0	0.325529	0	0.693034	0	0.231011	0	0	0	0	0.534429	0	0	0.178143	0	0	0	0	1.17861	0	1.06736	0.748658	2.19178	0.754675	0	0.982153	0.880678	0.707983	0.149976	0.579546	0.209537	0.732946	0	0.314161
ENSG00000120949	1.38596	0.843297	1.58748	1.27225	1.38979	1.02656	1.30402	0.130271	0.102202	0.173209	0.135227	0.148648	0.133534	0.030968	0.104384	0.0782502	0.0647599	0.013982	0.0523307	0.221791	0.113096	0.133968	0.156285	0.409088	0.281296	0.156044	0.282143	6.00931	2.82803	3.43295	4.0901	0.162429	0.156597	0.426474	0.2485	0.130531	0.146908	0.133374	0.136938	1.13668	0.325903	0.491397	0.651326	TNFRSF8	TNF receptor superfamily member 8 [Source:HGNC Symbol;Acc:HGNC:11923]
ENSG00000201135	0	0	0	0	0	0	0	1.59165	0.468261	0	0.686636	0	0.376504	0	0.125501	0	0	0	0	0	0	0	0	0.789193	0	0	0.263064	0	0	0	0	0	0	0.919524	0.306508	0	0	0.32591	0.108637	0	0	0	0	RNU6-777P	RNA, U6 small nuclear 777, pseudogene [Source:HGNC Symbol;Acc:HGNC:47740]
ENSG00000028137	0.486413	0.160312	1.15381	0.600179	0.734538	0.408866	0.931994	0.379726	1.09567	1.09854	0.857977	0.818106	1.89667	2.47891	1.73123	0.131591	0.0392056	0	0.0569321	1.95014	11.4798	4.00452	5.8115	0.738641	0.864382	1.53154	1.04486	0.599289	0.356685	0.670421	0.542132	1.40946	0.699743	3.11343	1.74088	0.289752	0.910558	1.20219	0.800834	0.357233	0.953626	2.08244	1.1311	TNFRSF1B	TNF receptor superfamily member 1B [Source:HGNC Symbol;Acc:HGNC:11917]
ENSG00000225196	0.181731	0.147434	0	0.109722	0	0	0	0.523833	0	0	0.174611	0.163017	0.123913	0	0.0956433	0	0	0.168669	0.0562231	0	0.272862	0	0.0909539	0	0	0.171128	0.0570426	0	0	0	0	0	0	0	0	0	0	0.0536308	0.0178769	0	0	0	0	RPL10P17	ribosomal protein L10 pseudogene 17 [Source:HGNC Symbol;Acc:HGNC:52348]
ENSG00000048707	2.10153	2.18723	2.64468	2.31115	1.90717	2.03797	2.60299	0.919264	1.39288	2.0847	1.46561	1.62468	2.08339	2.02738	1.91181	2.25259	1.33608	1.34737	1.64535	1.94827	1.02134	1.42007	1.46323	1.96812	2.56049	1.24984	1.92615	0.493794	0.440543	1.48094	0.805091	1.62189	1.86012	1.24787	1.57663	2.84155	2.62719	1.26158	2.24344	3.14669	1.19042	1.20864	1.84858	VPS13D	vacuolar protein sorting 13 homolog D [Source:HGNC Symbol;Acc:HGNC:23595]
ENSG00000239149	0.37781	0.306507	0.337392	0.34057	1.65974	0	0	0	0.961168	0.310278	0.423815	0	0.515216	0.517764	0.344327	0.654144	0.649644	1.75327	1.01902	1.19192	0	1.25992	0.817277	0.539974	0.96199	1.0673	0.85642	0	0.466606	0.39675	0.287785	2.44413	0.561042	1.2583	1.42115	0.654715	0	0.334487	0.329734	0.623097	0	0.616186	0.413094	SNORA59A	small nucleolar RNA, H/ACA box 59A [Source:HGNC Symbol;Acc:HGNC:32653]
ENSG00000162496	4.41119	4.18838	3.96846	4.18934	4.84465	4.36528	4.41939	3.61045	3.5745	4.37408	3.85301	5.1147	3.69842	4.6011	4.47141	10.141	11.1388	11.7213	11.0004	8.41858	7.43271	6.26552	7.37227	3.82944	2.46824	3.79996	3.36588	9.30198	9.62469	8.23524	9.05397	2.04338	1.89238	3.56404	2.49993	12.3157	13.9748	10.5541	12.2815	6.19055	6.43262	9.72574	7.44964	DHRS3	dehydrogenase/reductase 3 [Source:HGNC Symbol;Acc:HGNC:17693]
ENSG00000221340	1.70576	0	0	0.568586	1.24891	2.0392	0	0	0	0	0	0	0.387687	0	0.129229	1.47668	0	0.527718	0.668133	1.19585	0.853706	0	0.683186	0	0	0	0	0.659323	0	0	0.219774	0	0	0	0	1.97063	3.1684	0.335591	1.82487	0.468865	0.410015	0	0.29296	RNU6ATAC18P	RNA, U6atac small nuclear 18, pseudogene [Source:HGNC Symbol;Acc:HGNC:46917]
ENSG00000276830	0.857121	0	0.765427	0.540849	0	0	0	0	0.726853	0	0.242284	0	0	0	0	0	0	0.795514	0.265171	0	0	0	0	0	0	0.80711	0.269037	0	0	1.80018	0.60006	0	1.27281	0	0.42427	0	0	0.505891	0.16863	0.706796	0	1.39791	0.70157	MIR6730	microRNA 6730 [Source:HGNC Symbol;Acc:HGNC:50222]
ENSG00000272482	0.499366	0	1.63513	0.711498	0.365624	0	0.300177	0	0	0.410107	0.136702	0.149314	0.113497	0.456233	0.239681	0.576405	0.57244	0.772456	0.640434	0.350089	0.499851	0.925155	0.591699	0.475803	0	0	0.158601	0.772076	1.43904	0.6992	0.970105	0.717889	0	0	0.239296	0.865362	1.15945	0.589473	0.871428	0.274524	0.480133	0.814436	0.523031		novel transcript
ENSG00000204518	0.0729233	0	0.032561	0.0351615	0.0800891	0.0653839	0	0.0350331	0.0309201	0	0.0219844	0	0	0	0	0	0	0	0	0.0383431	0	0.0405306	0.0262912	0	0	0	0	0	0.0900623	0	0.0300208	0	0	0	0	0.0631852	0	0.0215204	0.0282352	0.0150334	0	0	0.00501115	AADACL4	arylacetamide deacetylase like 4 [Source:HGNC Symbol;Acc:HGNC:32038]
ENSG00000188984	2.70495	1.25233	2.75705	2.23811	2.48859	1.37137	2.98807	0.571502	0.324261	0.593163	0.496308	0.685998	0.618005	0.805439	0.703147	17.4953	8.69354	10.2919	12.1602	2.23392	1.14824	0.897321	1.4265	0.667943	0.528877	0.746801	0.647874	28.87	16.4936	21.029	22.1309	0.610781	0.378547	0.801834	0.597054	4.81017	4.12341	1.46278	3.46546	1.62912	0.674021	1.27036	1.19117	AADACL3	arylacetamide deacetylase like 3 [Source:HGNC Symbol;Acc:HGNC:32037]
ENSG00000157330	0	0.0789073	0.0124083	0.0304385	0	0	0	0.0667519	0.011783	0.0228223	0.0337857	0	0.0284223	0.0285628	0.018995	0.0481151	0.0955683	0.0644804	0.0693879	0.0146118	0.0208624	0	0.0118247	0	0.0117931	0	0.00393103	0.128897	0.0343209	0.0729567	0.078725	0	0	0.0462766	0.0154255	0.0481571	0.0967845	0.0410049	0.0619822	0.0343736	0.0200394	0.0453231	0.0332454	C1orf158	chromosome 1 open reading frame 158 [Source:HGNC Symbol;Acc:HGNC:28567]
ENSG00000116726	0.0198779	0	0	0.00662595	0	0	0	0	0.0168568	0	0.00561892	0	0.0406609	0	0.0135536	0.0516251	0.10254	0.0922455	0.0821369	0	0	0.0220961	0.00736538	0.0284099	0	0	0.00946995	0.0922002	0.0245497	0.0208744	0.0458747	0	0	0	0	0	0	0	0	0.0081958	0	0	0.00273194	PRAMEF12	PRAME family member 12 [Source:HGNC Symbol;Acc:HGNC:22125]
ENSG00000179172	0.860901	0.821677	0.542683	0.741754	1.00111	0.817299	0.730589	1.21643	0.944781	0.748607	0.969938	0.772247	0.62153	0.589904	0.661227	0.613765	0.566004	0.658018	0.612596	0.692307	0.532249	0.90068	0.708412	1.51993	0.687702	0.619923	0.942517	0.704673	0.500346	0.638159	0.614393	1.52884	0.601611	1.51794	1.21613	0.351029	0.634937	0.807016	0.597661	0.459355	0.584289	0.743335	0.59566	HNRNPCL1	heterogeneous nuclear ribonucleoprotein C like 1 [Source:HGNC Symbol;Acc:HGNC:29295]
ENSG00000275774	0	0.040302	0.0887259	0.0430093	0	0.0890828	0	0	0	0	0	0	0.0338723	0	0.0112908	0	0	0.0461068	0.0153689	0	0.0745885	0	0.0248628	0.071	0	0.0467789	0.0392596	0.0576052	0.061353	0	0.0396527	0	0.0737702	0	0.0245901	0.086087	0	0.0146603	0.0335825	0.0204824	0	0	0.00682747	HNRNPCL2	heterogeneous nuclear ribonucleoprotein C like 2 [Source:HGNC Symbol;Acc:HGNC:48813]
ENSG00000179412	0	0.0271182	0	0.00903941	0	0	0	0	0	0.0274518	0.00915061	0.0299845	0	0.0458091	0.0252646	0.0289377	0	0	0.0096459	0	0	0	0	0	0	0	0	0	0	0	0	0	0	0	0	0	0.046567	0.0197291	0.0220987	0.0137821	0	0	0.00459404	HNRNPCL4	heterogeneous nuclear ribonucleoprotein C like 4 [Source:HGNC Symbol;Acc:HGNC:51333]
ENSG00000162494	0.662213	0.300852	0.496751	0.486605	0.581828	0.237499	0.23884	0.0509014	0.0449254	0.0435076	0.0464448	0.0237608	0.0180611	0.0181504	0.0199908	0.0687938	0.091094	0.0983385	0.0860754	0.0278554	0	0	0.00928512	0	0	0.0748289	0.024943	0.0307157	0.0654281	0.0278164	0.0413201	0.0571198	0	0.04411	0.0337433	0	0.0369013	0.0781704	0.0383572	0.196586	0.0191012	0	0.0718957	LRRC38	leucine rich repeat containing 38 [Source:HGNC Symbol;Acc:HGNC:27005]
ENSG00000162493	27.9312	23.8036	25.3305	25.6884	29.1276	24.6129	24.1652	20.9128	20.4676	23.6384	21.6729	33.893	27.4845	25.5292	28.9689	14.9668	20.7907	15.3701	17.0426	25.8863	19.422	17.8919	21.0667	30.975	22.9044	27.0017	26.9604	34.5443	32.066	29.5592	32.0565	29.5977	26.4784	37.7414	31.2725	52.2952	58.3128	39.6276	50.0785	33.974	34.3736	49.1924	39.18	PDPN	podoplanin [Source:HGNC Symbol;Acc:HGNC:29602]
ENSG00000237445	0	0	0	0	0	0	0	0.291172	0	0	0.0970574	0.135919	0	0.103826	0.0799151	0	0.130272	0	0.0434239	0	0	0	0	0	0	0	0	0	0	0	0	0	0.450017	0	0.150006	0	0	0.0447159	0.0149053	0	0.109265	0	0.0364217		novel transcript
ENSG00000116731	4.80531	4.55953	4.48373	4.61619	4.82712	4.29907	4.69309	2.83387	4.46286	4.63721	3.97798	4.32933	4.91472	5.02908	4.75771	6.8089	5.30659	5.18698	5.76749	4.40088	3.26015	4.00325	3.88809	3.65935	5.90798	3.72787	4.43173	1.32293	1.34407	2.61696	1.76132	4.00202	4.94197	2.96793	3.97064	5.7671	6.0864	3.88813	5.24721	4.99869	3.4083	3.30979	3.9056	PRDM2	PR/SET domain 2 [Source:HGNC Symbol;Acc:HGNC:9347]
ENSG00000189337	1.21815	1.38826	1.54665	1.38435	1.06482	1.4117	1.59899	1.19829	1.34924	1.7286	1.42538	2.02932	1.82786	1.65236	1.83651	2.34586	2.1338	2.40732	2.29566	2.35723	2.00941	1.6857	2.01745	2.01341	1.78294	1.4397	1.74535	1.44138	1.04902	1.32273	1.27104	1.99245	1.97506	2.04923	2.00558	2.35508	2.15301	1.53088	2.01299	1.81085	1.79868	2.28407	1.96453	KAZN	kazrin, periplakin interacting protein [Source:HGNC Symbol;Acc:HGNC:29173]
ENSG00000234593	0	0.0163013	0.0358877	0.0173963	0	0	0	0	0.0340792	0	0.0113597	0.0180243	0	0	0.00600809	0.017395	0	0	0.00579834	0	0.0301695	0.0446716	0.024947	0.028718	0.0170542	0	0.0152574	0.0233001	0	0	0.00776669	0	0	0	0	0	0	0.0118596	0.00395319	0	0	0	0	KAZN-AS1	KAZN antisense RNA 1 [Source:HGNC Symbol;Acc:HGNC:53610]
ENSG00000287756	0	0	0	0	0	0	0	0.227848	0	0	0.0759492	0	0.0269487	0	0.00898289	0	0.03398	0	0.0113267	0	0.0593423	0.0439337	0.0344253	0	0	0.037217	0.0124057	0	0	0.0415045	0.0138348	0	0	0	0	0	0	0.0349911	0.0116637	0	0	0	0		novel transcript, antisense to KAZN
ENSG00000175147	0.0383711	0.0311294	0.0428327	0.0374444	0.0105354	0.025803	0.0345982	0.0553015	0.0610112	0.0393905	0.0519011	0.0688394	0.0719486	0.101884	0.0808905	0.0788929	0.0412369	0.102388	0.0741725	0.18158	0.129628	0.127959	0.146389	0.0479857	0.040709	0.0361322	0.0416089	0.00556181	0.0118473	0.0100737	0.00916094	0.0413717	0.0213677	0.087859	0.0501994	0.216106	0.147001	0.0778505	0.146986	0.0316414	0.0415049	0.101694	0.0582801	TMEM51-AS1	TMEM51 antisense RNA 1 [Source:HGNC Symbol;Acc:HGNC:26301]
ENSG00000171729	2.61732	2.8936	3.39141	2.96744	1.9727	2.62281	3.37799	5.42402	3.96034	5.77411	5.05283	4.21222	3.84916	4.72974	4.26371	6.04221	7.74348	6.81128	6.86566	8.09523	9.9786	9.04196	9.0386	5.50108	3.0708	5.43663	4.6695	4.67153	4.21488	3.61082	4.16574	5.53332	2.78164	7.69146	5.33548	8.62655	8.47207	8.76142	8.62002	3.40671	4.47792	8.57924	5.48795	TMEM51	transmembrane protein 51 [Source:HGNC Symbol;Acc:HGNC:25488]
ENSG00000204464	0.102732	0	0	0.034244	0	0	0	0.197414	0.0871184	0.168738	0.15109	0.0921528	0.210142	0.0703937	0.124229	0	0	0.286044	0.0953479	0.324099	0	0	0.108033	0	0	0	0	0	0	0.107882	0.0359606	0	0	0.171074	0.0570248	0	0	0.0909517	0.0303172	0	0.0740813	0.16755	0.0805436	C1orf195	chromosome 1 open reading frame 195 [Source:HGNC Symbol;Acc:HGNC:32332]
ENSG00000215720	0	0	0	0	0	0	0	0	0	0	0	0.0725541	0	0.0554226	0.0426589	0.0700211	0	0.300279	0.123433	0.085057	0	0	0.0283523	0	0	0	0	0	0	0	0	0.174417	0	0	0.0581389	0	0.112679	0.047739	0.0534727	0.0333488	0	0	0.0111163	MFFP1	MFF pseudogene 1 [Source:HGNC Symbol;Acc:HGNC:54537]
ENSG00000278480	0	0.0482289	0	0.0160763	0	0	0	0	0	0	0	0.106653	0	0.0814701	0.0627077	0	0.0511107	0.0551754	0.0354287	0	0	0	0	0	0	0.0559797	0.0186599	0.0689354	0	0	0.0229785	0	0	0	0	0	0.0828179	0.122807	0.0685416	0	0	0.0969567	0.0323189	ZBTB2P1	ZBTB2 pseudogene 1 [Source:HGNC Symbol;Acc:HGNC:54544]
ENSG00000142621	0.107634	0.120066	0.184228	0.137309	0.0492543	0.0965058	0.153663	0.0344722	0.0760627	0.066296	0.0589437	0.0724124	0.0703317	0.0645335	0.0690925	0.0349422	0.015423	0.0041624	0.0181759	0.0330131	0.0471355	0.0299113	0.0366866	0.0897356	0.0685151	0.0506768	0.0696425	0.0312026	0.0166163	0.0188383	0.0222191	0.125722	0.159834	0.0970868	0.127548	0.0854887	0.0187432	0.0595572	0.0545964	0.0998512	0.0582121	0.0585148	0.0721927	FHAD1	forkhead associated phosphopeptide binding domain 1 [Source:HGNC Symbol;Acc:HGNC:29408]
ENSG00000236045	0.0789919	0	0	0.0263306	0	0	0.14245	0.151794	0.200959	0.129745	0.160833	0	0.0538603	0	0.0179534	0	0	0	0	0	0	0	0	0	0	0	0	0	0	0	0	0.170338	0	0	0.0567794	0	0	0	0	0	0.227849	0	0.0759495		novel transcript
ENSG00000228140	0.0665436	0.017995	0	0.0281795	0	0.0795517	0	0.0319682	0	0.0273246	0.0197643	0.019897	0.00756207	0	0.00915303	0	0	0.0205869	0.0068623	0.0116629	0.0333041	0.0123283	0.0190984	0	0	0.0104435	0.00348116	0.0128605	0.0136972	0	0.00885256	0.0478315	0.0164694	0.0184686	0.0275898	0	0	0.00981885	0.00327295	0	0	0	0		novel transcript
ENSG00000142634	9.56364	7.64841	11.8798	9.69729	10.4038	8.20911	12.0154	12.3463	9.16713	9.19422	10.2359	7.66399	7.20082	7.06562	7.31014	8.5932	6.62463	7.80351	7.67378	11.2249	15.4823	11.3363	12.6811	10.5267	5.61655	8.40809	8.18379	19.3415	17.4371	16.2783	17.6857	14.9541	11.7451	21.6622	16.1205	8.79705	9.06101	10.5737	9.47725	7.65273	8.62875	10.7558	9.01242	EFHD2	EF-hand domain family member D2 [Source:HGNC Symbol;Acc:HGNC:28670]
ENSG00000162438	0.0164878	0.0133761	0.014724	0.0148626	0	0	0	0.0475255	0	0.0135407	0.0203554	0	0.0112422	0	0.00374738	0	0.0141754	0	0.00472514	0.0346773	0	0	0.0115591	0	0	0.0465774	0.0155258	0	0	0	0	0.0355543	0	0	0.0118514	0.0571442	0.0229693	0.0291944	0.036436	0.00679807	0	0	0.00226602	CTRC	chymotrypsin C [Source:HGNC Symbol;Acc:HGNC:2523]
ENSG00000142615	0	0	0	0	0	0	0	0	0.03206	0	0.0106867	0.0678254	0	0	0.0226085	0.0327287	0	0	0.0109096	0	0.0567639	0	0.0189213	0.054033	0.0320875	0	0.0287068	0	0	0	0	0	0.0561411	0	0.0187137	0	0	0.0334707	0.0111569	0	0.0272623	0	0.00908744	CELA2A	chymotrypsin like elastase 2A [Source:HGNC Symbol;Acc:HGNC:24609]
ENSG00000215704	0	0.0643052	0	0.0214351	0.0870533	0	0.142941	0.114238	0.100826	0.0325481	0.0825376	0.035551	0	0.0271567	0.0209026	0	0	0	0	0	0.238024	0	0.0793415	0.113286	0.0672752	0	0.0601872	0.0459569	0	0	0.015319	0	0	0.131995	0.0439984	0	0	0.0233918	0.00779726	0.0326814	0.0285793	0.0646378	0.0419662	CELA2B	chymotrypsin like elastase 2B [Source:HGNC Symbol;Acc:HGNC:29995]
ENSG00000132906	2.37599	2.13095	2.65713	2.38802	2.48977	2.48214	2.61408	2.97406	2.57868	3.22232	2.92502	2.64948	2.02136	2.00895	2.2266	1.08507	1.03075	0.940757	1.01886	3.54159	4.02566	3.70729	3.75818	3.39582	1.9241	2.6171	2.64567	2.45184	2.03256	2.0144	2.16627	3.5019	2.52485	3.43028	3.15234	2.47422	2.33827	2.41875	2.41041	2.17498	2.3264	3.00409	2.50183	CASP9	caspase 9 [Source:HGNC Symbol;Acc:HGNC:1511]
ENSG00000116138	2.79658	2.97065	1.92845	2.56523	3.00509	2.83816	1.93504	2.64835	3.08244	3.72319	3.15133	4.1088	3.63533	3.35921	3.70111	4.43562	3.39609	3.23046	3.68739	3.61087	2.3361	2.84029	2.92909	3.23013	3.64859	2.82286	3.23386	1.07318	1.0022	2.42971	1.50169	2.29941	2.90801	2.64679	2.61807	3.93976	3.90527	2.69954	3.51486	3.77438	2.50026	2.55944	2.94469	DNAJC16	DnaJ heat shock protein family (Hsp40) member C16 [Source:HGNC Symbol;Acc:HGNC:29157]
ENSG00000272510	0	0	0.148218	0.0494062	0	0	0.897927	0	0.140749	0.136307	0.0923521	0.148883	0.113169	0.113728	0.12526	0	0	0	0	0	0	0	0	0	0	0	0	0	0	0	0	0	0	0	0	0	0.23122	0	0.0770733	0.0684326	0.119686	0.270694	0.152938		novel transcript, antisense to DNAJC16
ENSG00000116771	2.07814	1.97195	1.80611	1.95206	1.87478	2.06292	1.90726	1.46188	0.849678	0.838102	1.04989	1.03193	0.898257	0.864557	0.931582	0.401575	0.414765	0.275538	0.363959	0.800003	0.417889	0.49501	0.570967	0.9812	0.976392	0.821192	0.926261	1.24792	0.962459	1.07167	1.09402	0.76022	0.523518	0.988748	0.757495	0.353694	0.387732	0.629707	0.457044	1.28525	1.12393	1.0289	1.14603	AGMAT	agmatinase [Source:HGNC Symbol;Acc:HGNC:18407]
ENSG00000237301	0.0403706	0.0655031	0.0360517	0.0473085	0.0443375	0.0361967	0.109203	0.116367	0.0513524	0.0497317	0.0724835	0.0543199	0.0275265	0.0138313	0.0318926	0.0174745	0	0	0.00582484	0.0424537	0	0	0.0141512	0.0576985	0.0685284	0.038015	0.0547473	0	0	0.0211972	0.00706573	0.0435275	0.119899	0.134454	0.0992936	0.069959	0.0281202	0.0416982	0.0465925	0.074903	0.0145559	0.065842	0.051767		novel transcript
ENSG00000235084	0.128472	0.104226	0.229457	0.154052	0	0.691139	0	0.123439	0.108947	0.105508	0.112631	0	0.262795	0	0.0875982	0.444877	0	0.119238	0.188038	0.135102	0	0	0.0450339	0	0.43616	0.120976	0.185712	0.148974	0	0	0.0496582	0.277038	0.190779	0.427877	0.298565	0	0.178976	0.379135	0.186037	0.0529702	0.0926431	0	0.0485378	CHCHD2P6	coiled-coil-helix-coiled-coil-helix domain containing 2 pseudogene 6 [Source:HGNC Symbol;Acc:HGNC:39590]
ENSG00000197312	4.92313	4.97721	4.96075	4.9537	5.07544	4.71856	5.29795	2.5962	6.43031	4.22904	4.41851	2.60993	5.78761	6.76622	5.05459	7.48705	5.03947	4.6962	5.7409	2.91092	1.08329	4.2302	2.74147	4.26623	7.99273	3.96536	5.40811	0.42105	0.926008	1.58465	0.977238	4.2709	5.89623	2.30085	4.15599	4.09409	4.54602	3.59738	4.07916	6.59506	3.39371	2.16884	4.05254	DDI2	DNA damage inducible 1 homolog 2 [Source:HGNC Symbol;Acc:HGNC:24578]
ENSG00000116786	14.7805	16.1495	16.9457	15.9586	14.8293	16.5654	18.0868	10.5976	14.7723	21.5847	15.6515	22.3923	17.5039	14.7729	18.223	19.506	20.3392	18.308	19.3844	25.1408	22.7137	17.1865	21.6803	18.8811	17.8151	15.8279	17.508	27.8673	18.4773	22.8737	23.0728	18.0631	16.1315	18.136	17.4436	20.1489	19.2942	18.8905	19.4445	19.256	18.4719	23.9248	20.5509	PLEKHM2	pleckstrin homology and RUN domain containing M2 [Source:HGNC Symbol;Acc:HGNC:29131]
ENSG00000237938	0.149842	0.243126	0.301078	0.231349	0.164567	0.201526	0.202663	0.215957	0.412974	0.492235	0.373722	0.638457	0.280966	0.333693	0.417705	0.259439	0.257654	0.208608	0.2419	0.512117	0.506209	0.458051	0.492126	0.374777	0.349739	0.246924	0.323813	0.0868775	0.18506	0.196693	0.15621	0.24234	0.222514	0.374288	0.279714	0.194749	0.260933	0.320595	0.258759	0.46336	0.297147	0.366576	0.375694		novel transcript, antisense to SLC25A34 and PLEKHM2
ENSG00000162461	0.378489	0.279144	0.153636	0.270423	0.188946	0.215955	0.155124	0.1653	0.277197	0.282578	0.241692	0.601864	0.246341	0.212193	0.353466	0.342554	0.547274	0.335317	0.408382	0.180918	0.309974	0.191239	0.227377	0.295061	0.262833	0.210603	0.256165	0.43889	0.148732	0.289064	0.292229	0.556482	0.587598	0.171894	0.438658	0.745331	0.40744	0.390936	0.514569	0.404322	0.34737	0.505058	0.418917	SLC25A34	solute carrier family 25 member 34 [Source:HGNC Symbol;Acc:HGNC:27653]
ENSG00000162460	0.67655	0.419722	0.426475	0.507582	0.699322	0.42819	0.717678	0.420616	0.404983	0.359518	0.395039	0.928169	0.488438	0.518123	0.64491	0.0344525	0	0.0738731	0.0361085	0.460357	0.537782	0.353905	0.450681	1.02382	0.405329	0.562124	0.663757	0.415332	0.196602	0.0417921	0.217909	1.54473	0.531881	1.45798	1.1782	0.0689651	0.221766	0.387569	0.2261	0.738389	0.688756	0.649066	0.69207	TMEM82	transmembrane protein 82 [Source:HGNC Symbol;Acc:HGNC:32350]
ENSG00000162458	22.7676	20.7301	21.7227	21.7401	23.2219	19.6208	23.1352	7.44403	10.6106	15.5871	11.2139	19.9021	16.5229	15.4018	17.2756	40.517	41.3162	42.2623	41.3652	34.2967	32.5001	25.0589	30.6186	15.5814	11.6951	13.3482	13.5416	75.3613	58.8453	61.9831	65.3966	18.6992	13.6806	17.6711	16.6836	35.6348	35.0825	21.8434	30.8536	19.0575	20.5963	30.6102	23.4213	FBLIM1	filamin binding LIM protein 1 [Source:HGNC Symbol;Acc:HGNC:24686]
ENSG00000224321	24.0256	21.9634	27.8397	24.6096	20.3369	25.2195	23.8824	26.2373	21.9643	30.4148	26.2055	30.4875	23.9733	24.5737	26.3448	22.9298	23.7796	24.9093	23.8729	29.2093	31.3223	29.0518	29.8611	35.343	20.8889	34.1012	30.111	33.5676	35.462	29.7838	32.9378	46.5016	27.6719	50.3524	41.5086	16.8569	16.6535	26.4586	19.9897	23.0012	29.7486	26.3778	26.3759	RPL12P14	ribosomal protein L12 pseudogene 14 [Source:HGNC Symbol;Acc:HGNC:36495]
ENSG00000233954	8.16624	6.88151	11.1977	8.74849	7.46426	7.22747	10.6886	17.0087	8.84627	7.22578	11.0269	6.26195	6.48416	5.23464	5.99358	7.16078	7.54183	9.70637	8.13633	6.37147	6.01197	5.91505	6.0995	12.0479	5.09767	8.48354	8.54302	11.455	11.5821	8.49263	10.5099	12.7812	8.52783	16.9327	12.7473	7.03007	5.32124	8.20935	6.85355	6.99469	9.55503	9.02231	8.52401	UQCRHL	ubiquinol-cytochrome c reductase hinge protein like [Source:HGNC Symbol;Acc:HGNC:51714]
ENSG00000178715	0.786673	1.06368	2.57589	1.47541	2.01594	1.41068	3.31017	2.5195	1.00067	0.861411	1.46053	1.88177	2.14556	1.43744	1.82159	1.58906	0.676342	2.0687	1.4447	0.965144	1.77173	1.31169	1.34952	1.87388	1.66921	1.35808	1.63372	2.43257	1.61927	1.51453	1.85546	1.69638	1.1682	1.52834	1.46431	1.81766	0.730613	1.16078	1.23635	1.51364	1.32365	1.92452	1.58727		ribosomal protein S16 (RPS16) pseudogene
ENSG00000179743	1.43974	0.904277	1.03687	1.12696	1.4792	1.29089	1.63319	2.00806	1.28	1.44939	1.57915	1.66643	1.25085	1.19339	1.37022	1.10567	0.978276	1.78886	1.29094	0.659338	0.557861	1.00671	0.741303	2.05771	1.14313	1.55254	1.58446	0.807824	0.602267	0.268243	0.559445	2.20331	1.44832	1.74014	1.79726	1.89134	1.55281	1.79547	1.74654	1.09149	1.38987	1.36343	1.2816		uncharacterized LOC729614 [Source:NCBI gene (formerly Entrezgene);Acc:729614]
ENSG00000065526	4.57863	5.09893	6.12784	5.26847	4.68099	4.97802	6.40754	2.72499	3.1524	4.40501	3.42747	6.05829	5.76312	5.35519	5.72553	5.3162	2.9515	3.31635	3.86135	4.32624	2.80277	3.04573	3.39158	4.22518	7.28937	3.12327	4.87927	1.40745	0.8163	2.47769	1.56715	5.90846	5.16928	2.68827	4.58867	5.06052	4.94991	2.60665	4.20569	7.6305	2.99551	3.12941	4.58514	SPEN	spen family transcriptional repressor [Source:HGNC Symbol;Acc:HGNC:17575]
ENSG00000116809	5.07905	5.17535	7.49902	5.9178	5.56326	5.65903	6.9122	4.03418	5.09963	5.83967	4.99116	7.71486	5.698	5.39207	6.26831	6.75373	6.68398	7.24068	6.8928	5.17022	5.10432	4.51668	4.9304	7.68495	6.27653	5.80301	6.58816	7.64861	5.38622	6.28662	6.44048	9.28768	7.07971	7.14973	7.83904	6.59532	6.20771	8.66552	7.15619	6.22656	6.954	8.01855	7.06637	ZBTB17	zinc finger and BTB domain containing 17 [Source:HGNC Symbol;Acc:HGNC:12936]
ENSG00000183888	0.0944836	0.0613216	0.0337503	0.0631852	0	0.033886	0	0.0181563	0.0320495	0	0.0167353	0.0169508	0.0386539	0.0258967	0.0271671	0	0	0	0	0	0	0	0	0	0.0641538	0	0.0213846	0	0	0.019844	0.00661468	0	0.0561226	0	0.0187075	0	0.0263251	0.0390363	0.0217871	0.0155825	0.0272533	0	0.0142786	SRARP	steroid receptor associated and regulated protein [Source:HGNC Symbol;Acc:HGNC:28339]
ENSG00000173641	0.0440617	0.107238	0.118044	0.0897814	0.0645219	0.0790125	0.0794585	0.070559	0.137005	0.144744	0.117436	0.105398	0.0901299	0.150959	0.115496	0.0127148	0.113646	0.0545263	0.0602958	1.22016	2.29343	1.28978	1.60112	0.125948	0.0872598	0.124472	0.11256	0.0340622	0.0181392	0.0154235	0.0225416	0.158358	0.0218103	0.342411	0.174193	0.305422	0.184148	0.342414	0.277328	0.109002	0.127094	0.383264	0.206453	HSPB7	heat shock protein family B (small) member 7 [Source:HGNC Symbol;Acc:HGNC:5249]
ENSG00000186510	0.3139	0.160837	0.32458	0.266439	0.181445	0.207381	0.238345	0.38097	0.420303	0.298495	0.36659	0.400133	0.292885	0.294333	0.329117	0.0143024	0.0426119	0.107335	0.0547497	0.312724	0.421696	0.128553	0.287657	0.590305	0.406641	0.202242	0.399729	0.0766301	0.0408079	0.069397	0.0622783	0.783771	0.368002	0.49521	0.548994	0.143148	0.161109	0.282781	0.195679	0.320153	0.238271	0.161669	0.240031	CLCNKA	chloride voltage-gated channel Ka [Source:HGNC Symbol;Acc:HGNC:2026]
ENSG00000232456	0.571008	0.661777	1.31123	0.848005	1.25424	0.438834	1.47104	0.391883	0.622575	0.334959	0.449806	1.02441	0.667439	0.614845	0.768899	0.0706179	0.140264	0.0757095	0.0955305	0.257346	0.612389	0.453379	0.441038	0.233171	0.623107	0.460878	0.439052	0	0.100744	0	0.0335815	1.05542	1.57474	1.90174	1.51063	0	0.454557	0.457385	0.303981	0.269065	0.7647	1.06432	0.699362		pseudogene similar to part of novel protein FLJ36766
ENSG00000184908	0.820667	1.23646	1.58789	1.215	0.944228	1.19133	1.339	1.61457	2.07125	1.86146	1.84909	3.01473	1.87855	1.66023	2.1845	0.101494	0.100795	0.0544057	0.0855649	1.19178	0.909478	0.890529	0.997263	2.45753	2.0896	1.25117	1.93277	0.317211	0.193056	0.143635	0.217967	3.28656	2.11818	3.22131	2.87535	0.47405	0.544417	1.00335	0.673938	1.28902	1.84583	1.43406	1.52297	CLCNKB	chloride voltage-gated channel Kb [Source:HGNC Symbol;Acc:HGNC:2027]
ENSG00000185519	1.20196	1.05638	2.32565	1.528	0.660036	1.37705	1.62567	0.930312	0.73615	0.795178	0.820547	1.43758	1.25209	1.07526	1.25498	0.0289041	0.344463	0.0619761	0.145114	0.596882	0.250652	0.185569	0.344368	1.14525	1.04849	1.19471	1.12948	0.309728	0.329879	0.0350616	0.22489	2.73591	3.42105	4.11434	3.42376	0.173576	0.32559	0.561627	0.353597	0.757135	1.15567	1.36134	1.09138	FAM131C	family with sequence similarity 131 member C [Source:HGNC Symbol;Acc:HGNC:26717]
ENSG00000142627	18.7356	20.8025	31.5182	23.6854	17.8808	21.0635	30.5856	6.32918	8.24393	10.9905	8.5212	19.1449	14.7889	10.6143	14.8494	35.2843	30.6659	30.2472	32.0658	15.7065	15.3251	13.134	14.7219	12.3877	12.3824	10.0944	11.6215	61.7673	41.0541	54.4516	52.4243	25.3593	19.3374	14.9415	19.8794	24.5127	20.7492	14.455	19.9056	16.5361	16.5606	19.2251	17.4406	EPHA2	EPH receptor A2 [Source:HGNC Symbol;Acc:HGNC:3386]
ENSG00000227959	0.190577	0.360756	0.283648	0.278327	0.279071	0.227831	0.458234	0.122073	0.161612	0.0521706	0.111952	0.227935	0.129944	0.304702	0.22086	0.714928	1.25617	1.06127	1.01079	0.601232	0.286143	0.353074	0.413483	0.181584	0.107834	0.119638	0.136352	0.368316	0.863014	0.266841	0.49939	0.273973	0.0943344	0	0.122769	0.990763	0.353992	0.224965	0.52324	0.157153	0	0.207213	0.121455		novel transcript
ENSG00000224621	0.211129	0.342567	0.282814	0.278837	0	0	0	0.202857	0.179041	0	0.127299	0.189387	0	0.0723347	0.0872407	0.639715	0.816832	0.97977	0.812106	0.333036	0.158501	0.23469	0.242075	0	0.179194	0.19881	0.126001	0.612055	0.521501	0.554283	0.562613	0.455279	0	0.175791	0.210357	0.73174	0.294125	0.0311532	0.352339	0.0435251	0.076124	0.344339	0.154663		novel transcript
ENSG00000142632	16.9189	18.5102	19.0892	18.1728	16.983	18.0785	19.985	6.71506	11.6605	17.5551	11.9769	26.1103	19.6402	16.7144	20.8216	3.33358	2.80232	2.30758	2.81449	8.76841	7.48886	7.12843	7.79523	34.8628	25.9145	19.6434	26.8069	5.52	3.1268	3.6139	4.0869	37.105	22.1525	27.1896	28.8157	10.8764	8.87035	16.8489	12.1986	20.4523	22.2144	20.2255	20.9641	ARHGEF19	Rho guanine nucleotide exchange factor 19 [Source:HGNC Symbol;Acc:HGNC:26604]
ENSG00000237276	0.0288579	0.0234116	0.103083	0.051784	0	0.0517486	0.0520407	0	0.0244719	0.0236996	0.0160572	0.103545	0.0590298	0.0197739	0.0607827	0.0499648	0.124053	0.0535673	0.0758616	0.0910409	0.0433288	0.256626	0.130332	0.0824885	0.0244929	0.0815222	0.0628345	0.133852	0	0.060609	0.0648205	0.248916	0.12856	0	0.125825	0.0500084	0.0804041	0.0596137	0.0633421	0.07139	0.0832391	0.0470654	0.0672315	ANO7L1	anoctamin 7 like 1 (pseudogene) [Source:HGNC Symbol;Acc:HGNC:32248]
ENSG00000288398	1.16494	1.40012	1.5412	1.36876	1.13725	1.8182	0.933682	2.71533	2.15872	2.25004	2.37469	2.80595	2.23583	1.58169	2.20782	1.32598	1.50233	1.66185	1.49672	3.108	3.40103	2.39804	2.96902	3.05242	1.97746	2.35645	2.46211	2.52658	2.13145	2.28809	2.31537	2.46555	2.37062	2.94579	2.59399	3.51411	2.85507	3.13863	3.16927	2.1792	2.41126	2.81473	2.4684		novel transcript
ENSG00000132881	0.912121	1.06557	1.98748	1.32172	1.2021	1.24308	2.03964	0.911439	1.08289	1.88769	1.29401	2.32367	1.59213	1.75	1.8886	1.20023	1.06651	0.812698	1.02648	2.26368	2.246	3.00117	2.50362	2.86797	2.0128	1.64909	2.17662	2.70766	1.44191	1.60918	1.91959	2.91101	1.67956	2.30874	2.29977	3.16127	2.69384	2.60563	2.82024	2.24141	1.99954	2.67771	2.30622	CPLANE2	ciliogenesis and planar polarity effector 2 [Source:HGNC Symbol;Acc:HGNC:28127]
ENSG00000233929	4.32247	2.75527	2.48146	3.1864	6.78174	3.87558	2.22712	10.6794	3.14188	2.78917	5.53683	3.6004	0.631555	1.48092	1.90429	248.842	332.339	332.692	304.624	3.89616	1.85429	0.686405	2.14562	4.41269	1.83433	0.581466	2.27616	5.01227	3.43181	4.53916	4.32775	6.65784	4.12637	6.68385	5.82269	0.535036	0.430119	2.00452	0.989893	2.80059	3.33963	4.53195	3.55739	MT1XP1	metallothionein 1X pseudogene 1 [Source:HGNC Symbol;Acc:HGNC:7442]
ENSG00000037637	3.95851	4.16815	3.71719	3.94795	3.79443	4.37798	4.23026	3.35632	4.10286	4.84239	4.10052	6.05535	4.74623	4.2805	5.02736	5.259	4.8666	5.02289	5.0495	4.65212	4.70889	3.57123	4.31075	4.98342	4.69609	3.8716	4.51704	5.66941	4.02289	4.97362	4.88864	5.25089	4.78975	5.14827	5.06297	5.53422	5.07062	4.13854	4.91446	4.93581	4.27951	5.03181	4.74904	FBXO42	F-box protein 42 [Source:HGNC Symbol;Acc:HGNC:29249]
ENSG00000055070	18.553	16.879	18.1255	17.8525	18.4609	16.2657	19.6552	15.7666	16.2467	20.8859	17.6331	21.6721	17.9928	15.2023	18.2891	16.1139	15.2429	15.0052	15.454	16.8614	17.4194	13.9733	16.0847	20.3027	16.9185	17.0599	18.0937	33.6609	25.9197	26.147	28.5759	15.8777	15.1062	17.545	16.1763	20.8813	19.7896	19.1989	19.9566	18.6545	21.055	24.7285	21.4794	SZRD1	SUZ RNA binding domain containing 1 [Source:HGNC Symbol;Acc:HGNC:30232]
ENSG00000226457	70.5404	51.4804	54.6487	58.8898	89.0597	62.1662	71.7588	129.326	68.1277	60.4073	85.9536	58.1385	54.4696	55.5652	56.0577	50.2369	55.5932	79.0399	61.6233	67.3647	58.3881	42.0545	55.9358	52.5631	37.8669	55.6376	48.6892	53.483	57.1488	40.8371	50.4896	38.6784	62.2241	58.2317	53.0447	74.964	57.5343	60.9392	64.4792	41.5758	77.7144	68.0942	62.4615	RPL22P3	ribosomal protein L22 pseudogene 3 [Source:HGNC Symbol;Acc:HGNC:36804]
ENSG00000187144	0.0127446	0.0103393	0.0682871	0.030457	0	0	0.0229829	0.0122453	0.0216153	0.0104665	0.0147757	0	0.00868984	0	0.00289661	0.0330992	0	0.0118286	0.0149759	0.0134022	0.0191354	0	0.0108459	0.0364297	0	0	0.0121432	0.0147784	0.0314798	0	0.0154194	0.0274824	0.075702	0	0.0343948	0	0	0.0150442	0.00501475	0.0052547	0.0183806	0	0.00787843	SPATA21	spermatogenesis associated 21 [Source:HGNC Symbol;Acc:HGNC:28026]
ENSG00000157191	7.72296	9.32628	9.44698	8.83207	8.03543	8.41032	9.43513	15.0911	11.1363	13.2328	13.1534	12.6399	10.6454	10.3553	11.2136	13.9761	13.9248	14.2003	14.0337	13.3385	14.9915	11.8171	13.3824	13.6148	9.8897	11.7084	11.7376	18.6722	16.2572	15.7606	16.8967	15.8896	12.7066	16.9046	15.1669	10.945	10.7299	12.4014	11.3588	10.309	12.4009	14.2785	12.3295	NECAP2	NECAP endocytosis associated 2 [Source:HGNC Symbol;Acc:HGNC:25528]
ENSG00000226029	0.318548	0.215358	0.426705	0.320204	0.272105	0.190409	0.255312	0.493108	0.390194	0.348812	0.410705	0.460366	0.506801	0.327412	0.431526	0.367692	0.395592	0.246377	0.336554	0.148882	0.106286	0.19672	0.150629	0.252931	0.330446	0.433278	0.338885	0.246255	0.240421	0.223011	0.236563	0.457944	0.315359	0.353641	0.375648	0.39868	0.320501	0.329024	0.349402	0.24079	0.229709	0.173178	0.214559	LINC01772	long intergenic non-protein coding RNA 1772 [Source:HGNC Symbol;Acc:HGNC:52562]
ENSG00000080947	0.806724	0.674716	1.08435	0.855262	0.730718	0.745689	1.10985	0.327627	0.59243	0.689846	0.536634	0.962379	0.844939	0.780732	0.862684	0.323993	0.371817	0.285602	0.327137	0.804623	0.349642	0.674874	0.609713	1.0579	1.10117	0.524709	0.894591	0.279675	0.112986	0.384282	0.258981	1.363	0.938617	0.540129	0.947249	0.994446	0.68358	0.581683	0.753236	0.963567	0.467791	0.596821	0.676059	CROCCP3	CROCC pseudogene 3 [Source:HGNC Symbol;Acc:HGNC:29405]
ENSG00000206652	0	0	0	0	0	0	0	0.336446	0	0	0.112149	0	0	0	0	0	0	0	0	0	0	0.389242	0.129747	0	0	0.329734	0.109911	0	0	0	0	0.755096	1.03998	0	0.598359	0	0	0.103337	0.0344458	0.288752	0	0	0.0962507	RNU1-1	RNA, U1 small nuclear 1 [Source:HGNC Symbol;Acc:HGNC:10120]
ENSG00000261135	0.0517362	0.0419722	0.0462014	0.0466366	0	0.0927745	0	0.149127	0.0438731	0	0.0643335	0.0464085	0.0352761	0.0354505	0.039045	0.0447883	0	0	0.0149294	0.0544058	0	0	0.0181353	0	0.0878213	0.0487175	0.0455129	0	0	0	0	0	0	0	0	0	0.0720739	0.0305357	0.0342032	0.0426625	0.0746153	0	0.0390926		novel transcript
ENSG00000233421	0.47208	0.4731	0.37198	0.439053	0.243985	0.647358	0.951479	0.0266814	0.235489	0.433309	0.231827	0.747293	0.473361	0.570842	0.597165	0.0480802	0.095499	0.206188	0.116589	0.0584047	0.208473	0.246947	0.171275	0.396886	0.400674	0.366088	0.387883	0.0644019	0.034296	0.116646	0.0717813	1.3174	0.783505	0.647402	0.916103	0.192489	0.348172	0.303216	0.281292	0.423633	0.400498	0.271741	0.365291	LINC01783	long intergenic non-protein coding RNA 1783 [Source:HGNC Symbol;Acc:HGNC:52573]
ENSG00000225710	0	0	0	0	0	0.233514	0	0	0	0.160416	0.053472	0	0	0	0	0	0.111957	0	0.037319	0	0	0	0	0.27917	0	0	0.0930568	0	0	0.0683741	0.0227914	0.140403	0	0	0.0468011	0	0	0	0	0.0268454	0	0.106191	0.0443454		phosphodiesterase 4D interacting protein (myomegalin) (PDE4DIP) pseudogene
ENSG00000219481	2.85443	3.07873	3.0404	2.99118	2.68559	3.51642	3.04441	2.85555	2.79944	3.67272	3.10924	3.27759	2.98194	3.34791	3.20248	2.9189	1.94872	1.90293	2.25685	4.2034	3.41734	3.62251	3.74775	4.01912	4.23469	3.17497	3.80959	2.3884	1.99786	2.80493	2.39706	3.18412	3.21924	2.49021	2.96452	2.98257	2.75801	2.2787	2.67309	3.75756	2.68571	2.39289	2.94539	NBPF1	NBPF member 1 [Source:HGNC Symbol;Acc:HGNC:26088]
ENSG00000271732	0	0.137431	0	0.0458103	0.372095	0.60755	0	0	0.430966	0.278243	0.236403	0.151957	0.115506	0.348231	0.205231	0	0	0	0	0.178143	0	0	0.059381	0.242112	0	0	0.0807041	0	0	0	0	0	0.251558	0	0.0838528	0	0.235994	0.149976	0.128657	0.0698457	0.366473	0	0.14544		novel transcript
ENSG00000215908	4.81462	4.12205	5.40646	4.78104	4.7027	4.29847	5.43113	7.88385	6.68028	6.73026	7.09813	7.4155	6.04179	5.53119	6.3295	3.17481	3.11774	2.89981	3.06412	6.01104	4.98335	4.89642	5.29694	8.14026	6.79033	5.5369	6.8225	3.46856	2.59355	3.37782	3.14664	8.83595	6.43466	6.24345	7.17135	6.8877	5.09467	5.81034	5.93091	6.36924	5.22999	5.07897	5.5594	CROCCP2	CROCC pseudogene 2 [Source:HGNC Symbol;Acc:HGNC:28170]
ENSG00000186301	0.751992	0.508393	0.783468	0.681284	0.385413	0.359597	0.858864	0.529854	0.510161	0.782264	0.607427	0.831949	0.700748	0.772917	0.768538	0.477403	0.323263	0.232647	0.344437	0.896235	0.639814	0.752319	0.76279	1.57632	0.659523	0.826134	1.02066	0.0871998	0.154788	0.394845	0.212278	1.35133	1.04225	1.66967	1.35442	0.9122	0.733323	0.747133	0.797552	0.640775	0.63265	0.4497	0.574375	MST1P2	macrophage stimulating 1 pseudogene 2 [Source:HGNC Symbol;Acc:HGNC:7383]
ENSG00000282143	0	0.0570246	0	0.0190082	0	0	0	0.0675363	0	0.0577261	0.0417541	0	0.0479271	0	0.0159757	0	0	0	0	0	0	0	0	0	0.0596583	0	0.0198861	0	0	0.073814	0.0246047	0	0.10438	0	0.0347933	0	0	0.0829735	0.0276578	0.0869437	0	0	0.0289812		novel transcript
ENSG00000280114	0.29755	0.172425	0.531436	0.333804	0.280104	0.609798	0.076655	0	0.0360468	0.279273	0.105107	0.152519	0.202883	0.0582532	0.137885	0.110396	0.109637	0.118356	0.112796	0.178802	0.127645	0.0472507	0.117899	0	0.396854	0.160108	0.185654	0.0985812	0.104995	0	0.0678587	0.183325	0.126245	0.070785	0.126785	0.220984	0.0592169	0.125443	0.135215	0.17526	0.0919574	0	0.0890726		phosphodiesterase 4D interacting protein (myomegalin) (PDE4DIP) pseudogene
ENSG00000236698	128.452	108.601	144.773	127.275	130.2	112.212	150.937	76.7406	92.4724	87.1689	85.4606	53.1713	93.1653	102.401	82.9124	78.7439	72.5272	61.5088	70.9266	69.5531	56.4918	91.4245	72.4898	87.5478	118.435	115.736	107.239	60.1621	53.4784	77.6353	63.7586	78.5717	90.7675	67.7108	79.0166	64.743	74.8525	72.5813	70.7256	107.502	96.9123	68.2535	90.8893	EIF1AXP1	EIF1AX pseudogene 1 [Source:HGNC Symbol;Acc:HGNC:19900]
ENSG00000268869	0.445081	0.21855	0.376547	0.346726	0.308726	0.210034	0.591415	0.157552	0.109258	0.134667	0.133826	0.220637	0.143752	0.0642057	0.142865	0.101397	0.120839	0.152191	0.124809	0.0739022	0.0527581	0.0781183	0.0682596	0.334799	0.258467	0.121322	0.238196	0.230891	0.0723272	0.147598	0.150272	0.328343	0.191324	0.273063	0.264243	0.243565	0.179487	0.124435	0.182496	0.323558	0.185815	0.191026	0.233466	ESPNP	espin pseudogene [Source:HGNC Symbol;Acc:HGNC:23285]
ENSG00000282740	0.140237	0.113771	0	0.0846693	0	0	0	0.269485	0	0.11517	0.128219	0	0	0.0480465	0.0160155	0	0	0	0	0.0737368	0	0	0.0245789	0	0	0	0	0	0	0	0	0	0.104125	0.116765	0.07363	0.12151	0	0.0413854	0.0542985	0.115642	0.0505634	0	0.0554018		novel transcript
ENSG00000058453	5.3383	4.59329	9.07792	6.3365	5.3583	5.27952	8.7983	3.05262	3.007	4.45318	3.50427	6.25706	4.77377	3.86185	4.96423	1.09793	0.845599	0.702652	0.882061	2.85111	2.74946	2.35203	2.65087	8.06426	5.72808	4.28346	6.02527	3.42149	1.32658	2.49378	2.41395	8.46967	5.25603	7.03625	6.92065	3.27424	2.39781	3.6167	3.09625	5.12772	4.06882	4.17909	4.45854	CROCC	ciliary rootlet coiled-coil, rootletin [Source:HGNC Symbol;Acc:HGNC:21299]
ENSG00000227684	0.150727	0.0611406	0.134603	0.11549	0.496615	0	0.40772	0	0	0.123785	0.0412618	0	0.205545	0.154921	0.120156	0.0652427	0.0647939	0	0.0433456	0	0.113155	0	0.0377184	0.215423	0.447751	0.0709664	0.244713	0.0873905	0.0930762	0.158283	0.112917	0.162514	0.223828	0	0.128781	0.130599	0.209979	0.200165	0.180248	0.186438	0.108692	0	0.0983766	CROCCP4	CROCC pseudogene 4 [Source:HGNC Symbol;Acc:HGNC:43864]
ENSG00000207389	0	0	0.938114	0.312705	0	0	1.26294	0.672892	0.296946	0	0.323279	0	0	0	0	0	0.301055	0.324997	0.208684	0	0	0	0	0	0	0	0	0	0	0	0	0.755096	0.51999	0	0.425029	1.82043	0	0.310012	0.710146	0	0.252509	0.571099	0.274536	RNU1-4	RNA, U1 small nuclear 4 [Source:HGNC Symbol;Acc:HGNC:10128]
ENSG00000186715	0.0975546	0.202255	0.300074	0.199961	0.214281	0.194375	0.195472	0.145806	0.257376	0.204744	0.202642	0.388927	0.214333	0.423358	0.342206	0.178291	0.139788	0.191146	0.169741	0.239373	0.211573	0.192784	0.214577	0.588692	0.321995	0.224553	0.378413	0.0502768	0.0401609	0.0682967	0.0529115	0.537603	0.450697	0.541509	0.509937	0.262973	0.151004	0.207923	0.2073	0.299435	0.35174	0.176784	0.275986	MST1L	macrophage stimulating 1 like [Source:HGNC Symbol;Acc:HGNC:7390]
ENSG00000228549	0.226709	0.367846	0.57622	0.390258	0.306445	0.437812	0.660425	0.0502676	0.177464	0.443981	0.223904	0.610089	0.475632	0.406287	0.497336	0.0301943	0.0749666	0.0323714	0.0458441	0.293425	0.235657	0.174467	0.234516	0.722808	0.54765	0.394119	0.554859	0.141555	0.0430757	0.128194	0.104275	1.76747	1.19125	0.929297	1.29601	0.271986	0.145768	0.216152	0.211302	0.417038	0.465297	0.369749	0.417361		novel transcript
ENSG00000238142	0.566183	0.371838	0.288922	0.408981	0.592208	0.338431	0.388961	2.12419	0.960265	0.686399	1.25695	0.77391	0.625032	0.535752	0.644898	0.513488	0.533135	0.450418	0.499014	0.623751	0.364328	0.389608	0.459229	1.0404	0.52631	0.812415	0.793042	0.406428	0.43287	0.509628	0.449642	0.581389	0.400368	0.808145	0.596634	0.32705	0.563395	0.739954	0.543466	0.444651	0.836006	0.571635	0.617431		novel transcript
ENSG00000207005	0	0	0.938114	0.312705	0	0	0.631469	0.336446	0.296946	0	0.211131	0	0	0	0	0.30314	0.301055	0.324997	0.309731	0.368234	0.525758	0.389242	0.427745	0	0.594401	0	0.198134	0	0	0	0	1.51019	0.51999	1.16623	1.06547	0.606809	0.487818	0.103337	0.399321	0	0.252509	0	0.0841696	RNU1-2	RNA, U1 small nuclear 2 [Source:HGNC Symbol;Acc:HGNC:10123]
ENSG00000272426	0.131112	0.106368	0.234172	0.157217	0	0	0.236441	0.629876	0	0.215353	0.281743	0.235221	0.446991	0.269521	0.317244	0.113504	0	0	0.0378348	0	0.393718	0	0.131239	0	0.222561	0.370386	0.197649	0	0	0	0	0	0	0	0	0.227207	0	0.193463	0.140223	0.270293	0.189093	0	0.153129		novel transcript
ENSG00000117122	24.4362	24.1191	20.4605	23.0053	25.5815	24.9855	21.6134	30.7625	19.6808	18.4162	22.9532	25.0919	19.8237	18.1225	21.0127	6.19604	6.02598	5.46359	5.8952	14.6077	13.6077	13.7699	13.9951	31.1114	19.1764	23.3095	24.5324	19.3243	15.2727	16.3662	16.9878	30.411	22.766	30.3606	27.8459	15.3018	14.3957	22.2153	17.3042	21.6871	26.0807	25.5908	24.4528	MFAP2	microfibril associated protein 2 [Source:HGNC Symbol;Acc:HGNC:7033]
ENSG00000286898	0.149161	0	0	0.0497205	0.327637	0.26748	0.268989	0	0	0	0	0.133801	0.101705	0	0.078502	0	0	0.13844	0.0461467	0	0	0	0	0	0	0	0	0	0.184218	0	0.0614061	0	0	0	0	0	0	0.176076	0.0586921	0.0615005	0.107562	0	0.0563542		novel transcript, antisense to MFAP2
ENSG00000226526	0.180588	0.21976	0.241904	0.214084	0	0.323835	0	0	0	0	0	0.0809959	0.1847	0.0618712	0.109189	0.0781682	0	0	0.0260561	0	0	0.200741	0.0669137	0.12905	0.153273	0.170051	0.150792	0	0	0	0	0	0.134085	0	0.0446951	0	0	0	0	0.111687	0	0	0.0372291		novel transcript
ENSG00000159363	10.4184	9.72935	10.3192	10.1557	10.4216	10.6842	10.8036	5.67212	7.67617	11.4202	8.25617	10.591	9.06419	8.02283	9.226	14.2624	14.7658	13.4948	14.1744	12.0597	12.1466	9.13848	11.1149	11.7497	8.93536	7.64872	9.4446	20.9929	15.0003	18.7588	18.2507	13.2016	9.2535	14.0178	12.1576	9.49131	9.41201	8.43011	9.11114	12.3144	11.1708	15.1197	12.8683	ATP13A2	ATPase cation transporting 13A2 [Source:HGNC Symbol;Acc:HGNC:30213]
ENSG00000117118	15.963	13.1909	12.8209	13.9916	14.0578	15.5976	12.9674	40.5993	16.8896	17.0872	24.8587	13.0113	13.0746	13.3255	13.1372	22.0337	25.3026	28.3469	25.2277	16.267	18.9219	16.2061	17.1317	17.7643	10.6122	16.9861	15.1209	35.3302	40.406	29.3486	35.0283	20.142	15.0448	20.6157	18.6008	17.7708	15.6975	16.7286	16.7323	14.172	15.5026	18.0147	15.8964	SDHB	succinate dehydrogenase complex iron sulfur subunit B [Source:HGNC Symbol;Acc:HGNC:10681]
ENSG00000117115	1.78024	1.19579	2.29067	1.75557	1.53471	1.14994	2.34738	0.524183	0.600623	0.793898	0.639568	1.09037	0.659133	0.636159	0.79522	0.505436	0.378526	0.35533	0.413097	1.39905	1.62389	1.38311	1.46868	0.861799	0.852965	0.657929	0.790898	4.70581	2.7424	2.64341	3.36387	0.722375	1.16547	1.19538	1.02774	0.68003	0.666684	0.451929	0.599548	1.29438	0.897248	0.983432	1.05835	PADI2	peptidyl arginine deiminase 2 [Source:HGNC Symbol;Acc:HGNC:18341]
ENSG00000204362	0	0.00996345	0.0219348	0.0106328	0.0269761	0.022023	0	0	0	0	0	0	0	0.00841532	0.00280511	0.0637917	0	0.0569926	0.0402614	0	0	0	0	0	0	0	0	0.213617	0.0151677	0.0773815	0.102055	0.0529665	0.0182374	0	0.0237347	0	0	0	0	0.00506366	0	0	0.00168789	LINC02783	long intergenic non-protein coding RNA 2783 [Source:HGNC Symbol;Acc:HGNC:54303]
ENSG00000142623	0.281104	0.0665151	0.439305	0.262308	0.18009	0.210034	0.380195	0.0112537	0.019865	0.0384762	0.0231983	0.0315195	0.0479173	0.0401285	0.0398551	0.0405588	0.0402798	0.0434831	0.0414406	0.012317	0	0.0260394	0.0127855	0.0502199	0.0298231	0	0.026681	0.339545	0.144654	0.0860987	0.190099	0.0252571	0.0347862	0.0585135	0.0395189	0	0.0326339	0.0207391	0.017791	0.101414	0.0168923	0.0764105	0.0649055	PADI1	peptidyl arginine deiminase 1 [Source:HGNC Symbol;Acc:HGNC:18367]
ENSG00000142619	1.8188	1.40249	4.42239	2.54789	1.6613	1.16252	4.74127	0.397954	0.565026	0.680296	0.547759	0.823827	0.577094	0.419536	0.606819	0.031179	0.0154823	0.0668541	0.0378385	0.151497	0.13519	0.120105	0.135597	0.823592	0.871191	0.525672	0.740152	2.29698	0.97857	1.04008	1.43855	1.55329	1.20336	1.67931	1.47865	0.156031	0.200695	0.164744	0.173823	1.19539	0.753172	0.646135	0.8649	PADI3	peptidyl arginine deiminase 3 [Source:HGNC Symbol;Acc:HGNC:18337]
ENSG00000159339	0.0773169	0.109769	0.0690456	0.0853772	0.127372	0.0693232	0.313715	0.0371438	0	0	0.0123813	0.0173387	0.0922568	0.0397342	0.0497766	0.0502002	0.0664732	0.161459	0.0927109	0.0203266	0.087066	0.0429725	0.0501217	0.0552515	0.0328111	0.0546042	0.0475556	0.672416	0.477442	0.405964	0.518608	0	0.0574071	0.064376	0.0405944	0.066992	0.0269277	0.022817	0.0389122	0.103605	0.0278771	0.0315248	0.0543356	PADI4	peptidyl arginine deiminase 4 [Source:HGNC Symbol;Acc:HGNC:18368]
ENSG00000276747	0	0.0194445	0.0214038	0.0136161	0	0	0	0	0	0	0	0	0.0490272	0	0.0163424	0	0.0618192	0.0444904	0.0354365	0.0252047	0.0359868	0	0.0203972	0.0342554	0	0	0.0114185	0.111171	0.029601	0.0251694	0.0553139	0.103369	0.0711839	0	0.0581842	0.0415345	0	0.0424391	0.0279912	0	0	0.0781805	0.0260602	PADI6	peptidyl arginine deiminase 6 [Source:HGNC Symbol;Acc:HGNC:20449]
ENSG00000179051	80.3473	67.6165	66.8359	71.5999	80.9908	68.9729	66.8995	25.688	42.9804	61.4069	43.3584	75.079	60.8129	48.9585	61.6168	42.0853	41.2148	37.7238	40.3413	48.798	47.4773	36.9962	44.4238	78.9975	61.6102	53.4135	64.6737	103.193	63.2561	81.3148	82.5881	60.3847	46.601	63.7224	56.9027	54.5524	50.6804	45.9144	50.3824	77.8594	67.5538	75.865	73.7594	RCC2	regulator of chromosome condensation 2 [Source:HGNC Symbol;Acc:HGNC:30297]
ENSG00000074964	4.3536	4.60385	4.92591	4.62779	4.29771	4.66089	4.98665	2.35165	3.11028	4.13871	3.20021	5.37542	4.29766	3.7203	4.46446	3.80019	3.79267	3.21646	3.60311	4.38085	4.40119	3.27445	4.01883	5.68568	4.0934	3.27015	4.34974	5.41674	3.57563	4.20034	4.39757	7.333	4.73888	5.1338	5.73522	5.05465	4.71725	4.34869	4.70686	4.79567	4.39938	5.38128	4.85878	ARHGEF10L	Rho guanine nucleotide exchange factor 10 like [Source:HGNC Symbol;Acc:HGNC:25540]
ENSG00000117148	0.280284	0.101061	0.222488	0.201278	0.273623	0.167537	0.168483	0	0.0264095	0.0767282	0.0343792	0.083807	0.127407	0.0213395	0.0775179	0.0269604	0	0.0289043	0.0186216	0	0.0467594	0.103854	0.0502045	0.267059	0.0792964	0.0293256	0.125227	0.180563	0.0384621	0.0981117	0.105712	0.201468	0.138739	0.155581	0.165263	0	0	0.0827148	0.0275716	0.359531	0.157202	0.253959	0.256897	ACTL8	actin like 8 [Source:HGNC Symbol;Acc:HGNC:24018]
ENSG00000117154	0.927771	0.998448	1.89376	1.27332	0.956553	1.32417	2.21941	0.291076	0.529862	0.575339	0.465426	1.27382	1.03281	0.804386	1.03701	0	0.0651144	0.0351464	0.0334202	0.199111	0.142144	0.0631411	0.134799	0.730647	0.707088	0.463563	0.633766	0.373247	0.163689	0.238599	0.258512	2.61309	2.3337	2.42781	2.4582	0.557792	0.290149	0.463775	0.437239	0.811895	0.832872	0.432325	0.692364	IGSF21	immunoglobin superfamily member 21 [Source:HGNC Symbol;Acc:HGNC:28246]
ENSG00000280222	0.0177436	0.00719745	0.00792269	0.0109546	0	0.0159091	0	0.0340968	0	0	0.0113656	0.0238746	0	0.00607911	0.00998456	0	0	0	0	0	0	0.0197237	0.00657456	0.0253595	0	0.0417707	0.0223767	0	0	0.0186331	0.00621103	0	0.0395234	0.0295475	0.0230236	0	0	0.00523632	0.00174544	0	0.00639757	0	0.00213252		TEC
ENSG00000225387	0	0	0.104447	0.0348157	0.256905	0	0.210918	0	0	0.0960535	0.0320178	0	0	0	0	0	0	0	0	0	0	0	0	0	0	0	0	0.135624	0.288896	0.122823	0.182448	0	0.173683	0.194767	0.122817	0	0	0	0	0.0964468	0	0	0.0321489		novel transcript
ENSG00000179023	5.59203	3.78508	6.62849	5.3352	5.66344	3.98308	6.46124	0.654189	0.728831	0.742496	0.708506	1.77218	1.18725	1.22371	1.39438	0.338197	0.297485	0.165752	0.267145	1.25593	1.18988	1.0174	1.1544	1.35597	1.14629	1.11411	1.20546	10.5874	5.51402	6.62252	7.57463	1.22753	0.845324	1.61708	1.22998	1.52805	1.77264	1.24182	1.51417	3.15702	1.4649	1.92964	2.18385	KLHDC7A	kelch domain containing 7A [Source:HGNC Symbol;Acc:HGNC:26791]
ENSG00000009709	1.2598	1.51146	0.863573	1.21161	1.44205	1.33637	1.05593	0.0340968	0.0150469	0.167578	0.0722405	0.183038	0.175427	0.243164	0.200543	0.0768036	0.0228826	0.0329365	0.0442076	0.00932959	0.0266412	0.00986184	0.0152776	0.0380393	0.210836	0.208854	0.152576	0.0617256	0.0328707	0.0745324	0.0563762	0.114787	0.434757	0.384118	0.311221	0.0153741	0.0370781	0.120435	0.0576291	0.406028	0.441432	0.578775	0.475412	PAX7	paired box 7 [Source:HGNC Symbol;Acc:HGNC:8621]
ENSG00000159423	14.6572	15.2903	13.4845	14.4773	14.2394	15.7929	14.1712	13.0955	12.3491	17.1015	14.182	17.6723	16.3439	16.1756	16.7306	12.4014	17.1283	13.8385	14.456	12.0548	15.2412	11.4946	12.9302	20.9936	16.1038	17.1073	18.0682	16.0062	11.3065	11.7889	13.0338	27.3448	18.5725	24.9872	23.6348	9.75438	11.2558	12.4819	11.164	17.0868	19.4059	25.8133	20.7687	ALDH4A1	aldehyde dehydrogenase 4 family member A1 [Source:HGNC Symbol;Acc:HGNC:406]
ENSG00000169991	7.10985	8.09032	14.3003	9.83349	6.75715	8.5997	14.7154	1.30375	2.41171	3.31258	2.34268	3.88497	3.92895	2.16524	3.32639	16.4778	15.5654	15.1471	15.7301	7.04669	6.23762	4.03945	5.77459	3.46688	2.23234	2.36294	2.68739	34.3358	21.0741	28.0302	27.8134	7.2149	4.54063	5.01445	5.58999	8.05281	6.33129	3.14043	5.84151	4.02356	3.78661	4.56251	4.12422	IFFO2	intermediate filament family orphan 2 [Source:HGNC Symbol;Acc:HGNC:27006]
ENSG00000272084	0.236326	0.260198	0.105522	0.200682	0.148313	0.332974	0.121765	0.243285	0.200408	0.332714	0.258803	0.272558	0.299255	0.254468	0.275427	0.263042	0.145129	0.141004	0.183058	0.159763	0.126726	0.150113	0.145534	0.386013	0.300869	0.17485	0.287244	0.274039	0.416955	0.319079	0.336691	0.291207	0.225604	0.196771	0.237861	0.321776	0.399775	0.353692	0.358415	0.257517	0.279972	0.357902	0.298464		novel transcript
ENSG00000127481	9.81298	11.4352	15.4323	12.2268	9.81051	10.9532	15.2018	2.36048	4.36221	7.81034	4.84434	13.9118	8.38352	7.81863	10.038	9.28943	5.01117	5.02499	6.44186	10.9218	8.66404	4.95703	8.18094	7.74466	11.4297	4.20796	7.79411	9.08374	3.65535	7.14057	6.62655	12.373	8.73151	5.85161	8.98538	14.2207	11.2212	4.84691	10.0963	14.7859	5.76815	9.74543	10.0998	UBR4	ubiquitin protein ligase E3 component n-recognin 4 [Source:HGNC Symbol;Acc:HGNC:30313]
ENSG00000230424	0.339806	0.367567	0.505755	0.404376	0.248797	0	0.408524	0.652984	0.384214	0.372089	0.469762	0.203209	0.386158	0.0776135	0.222327	0.0980571	0.194765	0.210254	0.167692	0.119113	0.170068	0.125909	0.138363	0.485657	0.192272	0.10666	0.261529	0	0	0	0	0.244252	0	0	0.0814173	0.392571	0	0.334267	0.242279	0.233508	0.245038	0	0.159515	EMC1-AS1	EMC1 antisense RNA 1 [Source:HGNC Symbol;Acc:HGNC:54050]
ENSG00000127463	7.15297	7.10336	7.08741	7.11458	6.85745	6.68156	6.73006	6.47621	7.01426	8.95405	7.48151	10.2254	7.91529	6.86024	8.33365	7.67833	6.67425	6.92749	7.09335	9.72964	8.90799	7.19332	8.61032	9.58209	7.90351	6.87641	8.12067	11.3113	7.80741	8.87444	9.33104	9.8919	6.66098	8.43564	8.32951	9.45211	8.88171	6.44041	8.25808	8.89701	7.11611	8.83734	8.28349	EMC1	ER membrane protein complex subunit 1 [Source:HGNC Symbol;Acc:HGNC:28957]
ENSG00000053372	26.2646	22.7842	24.9396	24.6628	29.2649	22.3606	24.1885	43.8222	20.0817	20.2967	28.0669	23.2979	19.3791	16.0726	19.5832	15.463	15.1055	16.1191	15.5625	17.4367	20.7127	17.7821	18.6438	25.6889	14.7596	22.7857	21.0781	43.1438	42.4546	35.7448	40.4477	19.2827	16.4151	20.3907	18.6962	20.791	18.4668	23.6639	20.9739	21.8713	22.3907	23.2318	22.4979	MRTO4	MRT4 homolog, ribosome maturation factor [Source:HGNC Symbol;Acc:HGNC:18477]
ENSG00000286064	1.01641	1.23688	0.453837	0.902375	0.74419	2.73397	1.22196	0.162764	0.430966	0.556487	0.383406	0.759785	1.9636	1.62508	1.44949	1.31987	0.436929	0.471677	0.742824	1.06886	1.27175	0	0.780201	0.484225	1.86912	0.957104	1.10348	1.76792	3.13823	2.31262	2.40626	0.365297	2.26403	0.564192	1.06451	0.587119	2.35994	1.09983	1.34896	1.32707	0.977262	1.38142	1.22858		aldo-keto reductase family pseudogene
ENSG00000211454	0.622404	0.656422	0.741092	0.673306	0.50128	0.558055	0.523791	1.89372	0.826901	0.52819	1.08294	1.09801	0.664867	0.568642	0.777173	0.197567	0.552949	0.211811	0.320776	0.349078	0.280354	0.322868	0.317433	0.652339	0.792391	0.879132	0.77462	0.336807	0.819932	0.130721	0.429153	0.894767	0.67779	0.621875	0.731477	0.790956	0.69366	0.428581	0.637732	0.521799	0.239373	0.203021	0.321397	AKR7L	aldo-keto reductase family 7 like (gene/pseudogene) [Source:HGNC Symbol;Acc:HGNC:24056]
ENSG00000162482	0.519916	0.690209	0.379878	0.530001	0.415277	0.593299	0.426177	0.817439	0.801632	0.9316	0.850224	1.39913	0.870143	1.03638	1.10188	0.409177	0.284453	0.61415	0.435927	1.29231	0.709665	0.472857	0.824943	3.51272	2.28661	1.11268	2.304	1.15097	0	0.297807	0.482924	1.73268	1.33357	1.81029	1.62551	0.409533	0.724299	1.43669	0.85684	0.876951	0.818004	0.616693	0.770549	AKR7A3	aldo-keto reductase family 7 member A3 [Source:HGNC Symbol;Acc:HGNC:390]
ENSG00000270728	1.75016	2.66223	1.26988	1.89409	1.4416	1.96152	1.57807	5.67536	2.22625	3.50348	3.8017	4.21919	3.43085	2.54838	3.39948	2.27268	1.31661	0.609137	1.39948	1.49538	1.31389	0.851143	1.22014	1.71969	2.59951	2.16305	2.16075	1.90262	1.35093	0.574343	1.27596	2.1229	0.974609	2.36799	1.82183	2.65378	2.28577	1.06526	2.0016	2.30012	0.946548	0.535201	1.26062		synaptonemal complex protein 3 (SYCP3) pseudogene
ENSG00000053371	16.3156	15.8262	14.2246	15.4555	17.2106	16.8838	14.1299	48.6711	23.2695	24.3888	32.1098	24.2382	19.6771	18.493	20.8028	13.8175	21.6786	17.6867	17.7276	26.4823	31.5656	27.3479	28.4653	33.2267	19.8138	28.9359	27.3255	26.7338	29.5086	23.6687	26.637	27.0478	20.0627	36.5662	27.8922	15.869	15.7668	22.4283	18.0214	20.0084	26.2978	26.3469	24.2177	AKR7A2	aldo-keto reductase family 7 member A2 [Source:HGNC Symbol;Acc:HGNC:389]
ENSG00000200403	2.14681	1.30624	0.479286	1.31078	0	0	0.967859	0	0.455132	0.440769	0.298634	1.92573	2.56163	0.735515	1.74096	0.464626	0	0	0.154875	1.12879	1.61167	0	0.913488	0	0.911044	2.02155	0.97753	1.2447	0.662842	1.12721	1.01159	0	1.59399	2.68123	1.42507	0.930062	0.747683	0	0.559248	1.99158	1.16107	0.875329	1.34266	RNU6-1099P	RNA, U6 small nuclear 1099, pseudogene [Source:HGNC Symbol;Acc:HGNC:48062]
ENSG00000040487	6.73475	6.52178	4.81142	6.02265	6.5747	6.326	4.74237	10.867	7.99566	8.58613	9.14959	8.59196	7.71174	7.50083	7.93484	13.6226	14.6685	14.6643	14.3185	12.0511	14.2209	10.4095	12.2272	10.3588	6.60524	8.53626	8.5001	19.3874	17.8498	17.3778	18.205	8.52927	6.92132	8.616	8.0222	8.44743	8.39932	9.98164	8.9428	7.77502	9.00383	11.4024	9.39376	SLC66A1	solute carrier family 66 member 1 [Source:HGNC Symbol;Acc:HGNC:26001]
ENSG00000077549	14.0666	12.9929	15.1428	14.0674	14.2563	12.7066	15.3112	13.6021	13.0432	15.482	14.0424	16.3843	13.1759	12.1076	13.8892	18.2493	19.9312	19.459	19.2132	18.534	21.3235	16.2581	18.7052	15.2297	11.4871	14.2399	13.6522	26.4916	23.6203	21.7107	23.9408	17.2711	13.4568	17.5344	16.0874	19.5239	18.8001	17.4062	18.5767	13.7932	15.5765	18.6202	15.9966	CAPZB	capping actin protein of muscle Z-line subunit beta [Source:HGNC Symbol;Acc:HGNC:1491]
ENSG00000173436	2.033	1.60681	2.1992	1.94634	2.32485	1.76644	2.15437	8.39739	3.01259	2.46139	4.62379	2.53807	2.25078	2.31217	2.36701	2.98471	3.04527	3.1221	3.05069	1.99465	3.05247	2.70253	2.58322	2.68095	2.26805	3.39458	2.78119	4.30172	6.22527	4.57797	5.03499	2.39536	2.38095	2.39076	2.38902	2.5424	2.657	3.4173	2.87223	2.21222	2.47864	2.40987	2.36691	MICOS10	mitochondrial contact site and cristae organizing system subunit 10 [Source:HGNC Symbol;Acc:HGNC:32068]
ENSG00000158747	1.88204	1.78357	2.5731	2.07957	2.4511	1.58292	3.48407	0.960159	0.790938	0.943792	0.898296	0.896405	1.03342	1.08418	1.00467	7.16599	7.63219	9.39851	8.06557	3.06506	3.2009	2.25869	2.84155	1.42824	1.08847	1.75654	1.42442	11.3947	12.4858	10.3192	11.3999	2.19083	1.80549	3.21727	2.40453	2.30897	2.15783	2.22655	2.23112	1.45582	1.90964	2.11876	1.82807	NBL1	NBL1, DAN family BMP antagonist [Source:HGNC Symbol;Acc:HGNC:7650]
ENSG00000226396	2.39806	2.96942	2.14151	2.50299	3.04955	2.03696	4.32452	6.66976	2.56875	2.38403	3.87418	1.92468	3.01203	2.59451	2.51041	1.31116	1.08512	2.92854	1.77494	1.45999	2.08454	1.82388	1.78947	1.26271	1.60684	2.85238	1.90731	3.36617	2.33816	1.32541	2.34324	0.544333	2.2491	1.68142	1.49162	3.7182	1.2308	2.97975	2.64292	1.40505	3.1855	2.05847	2.21634		ribosomal protein S14 (RPS14) pseudogene
ENSG00000158748	0.392923	0.355548	0.796245	0.514905	0.265558	0.216799	0.708575	0.0145203	0.179418	0.0744667	0.0894683	0.338904	0.185478	0.207106	0.243829	0.0784973	0	0.0140262	0.0308412	0.0317844	0.0226906	0.0335977	0.0293576	0.21599	0.115439	0.156537	0.162655	0.157717	0	0.06348	0.0737323	0.325884	0.471275	0.603982	0.467047	0.0261886	0.0210532	0.0490581	0.0320999	0.149543	0.207057	0.197179	0.184593	HTR6	5-hydroxytryptamine receptor 6 [Source:HGNC Symbol;Acc:HGNC:5301]
ENSG00000162542	1.07658	0.999816	1.74572	1.27404	1.12014	1.3209	1.9159	0.911906	1.16522	1.44256	1.17323	2.09662	1.53574	1.32008	1.65081	2.24416	1.92425	2.18246	2.11696	1.65351	1.63771	1.41717	1.56946	1.57916	1.21431	1.21385	1.33578	1.46193	1.25963	1.14543	1.28899	2.2299	1.40939	2.35892	1.9994	2.11111	2.21022	1.40879	1.91004	1.3959	1.55267	2.05618	1.66825	TMCO4	transmembrane and coiled-coil domains 4 [Source:HGNC Symbol;Acc:HGNC:27393]
ENSG00000169914	3.62829	3.19391	4.26805	3.69675	3.44435	3.27561	4.10634	2.06764	3.60735	4.71965	3.46488	3.09006	4.15166	3.64638	3.62937	9.0404	5.48589	6.93629	7.15419	2.69279	1.54039	2.69807	2.31042	3.73127	4.85639	2.77254	3.78673	1.24769	1.29796	3.69632	2.08065	4.44262	4.62002	3.68077	4.2478	4.89995	4.29931	2.83317	4.01081	4.53263	2.86903	2.3398	3.24716	OTUD3	OTU deubiquitinase 3 [Source:HGNC Symbol;Acc:HGNC:29038]
ENSG00000188784	0.0731556	0	0.0653294	0.0461617	0	0	0	0	0	0	0	0	0	0	0	0.0633312	0	0	0.0211104	0	0.10984	0	0.0366133	0	0.0620902	0	0.0206967	0	0	0.0768229	0.0256076	0	0	0	0	0	0	0	0	0	0	0	0	PLA2G2E	phospholipase A2 group IIE [Source:HGNC Symbol;Acc:HGNC:13414]
ENSG00000188257	10.0881	13.1887	11.6263	11.6344	10.6302	13.8732	11.616	28.0306	17.3988	19.4247	21.618	20.2691	16.685	18.2155	18.3899	9.38241	13.3322	11.8619	11.5255	9.67681	6.29412	5.00078	6.99057	13.3952	8.59112	15.4045	12.4636	1.97601	2.14666	1.39581	1.83949	13.0818	13.1081	23.0421	16.4107	45.1221	48.1912	42.8964	45.4032	10.4407	16.6383	26.6806	17.9199	PLA2G2A	phospholipase A2 group IIA [Source:HGNC Symbol;Acc:HGNC:9031]
ENSG00000127472	0.0171835	0.0139405	0	0.0103746	0.0754879	0	0	0	0.0145719	0	0.00485729	0.0154139	0	0	0.00513798	0.0148758	0.0147735	0	0.0098831	0	0	0	0	0	0	0.0161808	0.00539361	0.0199257	0.0636661	0.0180449	0.0338789	0	0.0255171	0	0.00850572	0	0	0.0405681	0.0135227	0	0	0.0280252	0.00934173	PLA2G5	phospholipase A2 group V [Source:HGNC Symbol;Acc:HGNC:9038]
ENSG00000117215	0	0	0	0	0	0	0	0.0205808	0.0363291	0	0.01897	0	0	0	0	0	0	0	0	0	0.0321613	0.0238104	0.0186572	0	0	0	0	0	0	0	0	0	0	0	0	0	0	0.00632127	0.00210709	0	0.0154463	0	0.00514876	PLA2G2D	phospholipase A2 group IID [Source:HGNC Symbol;Acc:HGNC:9033]
ENSG00000158786	0	0.0144732	0	0.00482439	0	0	0	0.0514232	0.0151287	0.0512793	0.039277	0.0400073	0.0729849	0.0611216	0.0580379	0.285718	0.168718	0.22353	0.225989	0.0750425	0.0401791	0.0297464	0.0483226	0.0382461	0.00757081	0.0335982	0.0264717	0.0413741	0.0440659	0.0749376	0.0534592	0.0577054	0.0264922	0.0148541	0.0330172	0.0618308	0.0621327	0.073707	0.0658901	0.0404558	0.0257294	0.116384	0.0608565	PLA2G2F	phospholipase A2 group IIF [Source:HGNC Symbol;Acc:HGNC:30040]
ENSG00000227066	0	0	0	0	0	0	0	0	0	0	0	0.0175814	0	0.0134301	0.0103371	0	0	0.0363819	0.0121273	0	0	0	0	0.0280123	0	0	0.00933744	0	0	0	0	0	0.0582105	0	0.0194035	0	0	0.0115681	0.00385605	0	0	0	0		novel transcript
ENSG00000187980	0	0	0	0	0	0	0	0.0501914	0	0	0.0167305	0	0	0	0	0	0.0149706	0	0.00499019	0	0	0	0	0	0.0147789	0	0.0049263	0.040383	0	0	0.013461	0.0375487	0.0258576	0	0.0211354	0	0	0.00513867	0.00171289	0	0.0125565	0	0.00418551	PLA2G2C	phospholipase A2 group IIC [Source:HGNC Symbol;Acc:HGNC:9032]
ENSG00000225986	0.225204	0.0913512	0.100556	0.139037	0	0	0.203061	0.649143	0.0954886	0.277425	0.340685	0.101007	0.153555	0.231471	0.162011	0.0974803	0.774478	0.522544	0.464834	0	0	0	0	0	0.0955703	0	0.0318568	0.261143	0.556267	0.709482	0.508964	0.242815	0.334425	0.187511	0.254917	0	0	0.16615	0.0553834	0.13928	0.324796	0	0.154692	UBXN10-AS1	UBXN10 antisense RNA 1 [Source:HGNC Symbol;Acc:HGNC:41141]
ENSG00000162543	0.681444	0.594719	0.51634	0.597501	0.521616	0.666535	0.465484	0.426576	0.420273	0.5342	0.46035	0.703887	0.612479	0.403264	0.57321	0.241335	0.177537	0.23957	0.21948	0.0977192	0.170526	0.103294	0.123847	0.56075	0.648476	0.583348	0.597525	0.407068	0.153019	0.336118	0.298735	1.4472	0.981268	0.722129	1.0502	0.411521	0.359592	0.524082	0.431732	0.523616	0.364826	0.23575	0.374731	UBXN10	UBX domain protein 10 [Source:HGNC Symbol;Acc:HGNC:26354]
ENSG00000158816	0.0630375	0.0146116	0.152797	0.0768154	0.079122	0.080743	0.113678	0.00865252	0.0152734	0.0147914	0.0129058	0.032312	0.0307013	0.0246825	0.0292319	0	0	0	0	0	0.0405634	0.0200206	0.0201947	0.0257413	0.0229297	0.0169598	0.0218769	0.0208849	0.0111219	0.0189136	0.0169735	0.135934	0.0133728	0.0599846	0.0697638	0	0	0.0132879	0.00442929	0.0816856	0.0259755	0.0146872	0.0407828	VWA5B1	von Willebrand factor A domain containing 5B1 [Source:HGNC Symbol;Acc:HGNC:26538]
ENSG00000236963	0	0	0	0	0	0.0239321	0.0240671	0.0897606	0.0113175	0	0.0336927	0	0	0.0091448	0.00304827	0	0	0.0123866	0.00412886	0	0.0400764	0	0.0133588	0.0190741	0	0	0.00635805	0	0	0	0	0	0.0198183	0.0444483	0.0214222	0	0.0371843	0.0196925	0.0189589	0.0110052	0.0192477	0	0.0100843	LINC01141	long intergenic non-protein coding RNA 1141 [Source:HGNC Symbol;Acc:HGNC:49455]
ENSG00000162545	4.87194	4.16709	3.95701	4.33201	4.69697	4.90191	3.57792	9.57392	4.7484	4.63476	6.31903	5.51717	5.0505	4.56189	5.04319	32.9397	27.5389	41.6166	34.0317	4.12649	2.25077	3.23467	3.20398	5.7658	4.11631	5.99926	5.29379	20.5015	25.0208	20.8119	22.1114	5.84714	5.10688	6.60787	5.85396	11.8427	9.95035	7.56612	9.78638	3.83569	6.168	7.29866	5.76745	CAMK2N1	calcium/calmodulin dependent protein kinase II inhibitor 1 [Source:HGNC Symbol;Acc:HGNC:24190]
ENSG00000090432	13.8364	14.1801	15.7146	14.577	11.949	15.693	14.4593	8.18112	13.0573	16.2776	12.5053	16.5912	13.5951	11.6527	13.9463	16.1758	16.3695	15.8713	16.1389	18.4057	18.7861	15.2491	17.4803	15.0428	14.8953	14.4768	14.8049	25.6164	21.8205	22.5775	23.3381	15.607	13.8384	19.4176	16.2876	19.3869	16.7055	19.6207	18.571	13.8672	16.3736	18.516	16.2523	MUL1	mitochondrial E3 ubiquitin protein ligase 1 [Source:HGNC Symbol;Acc:HGNC:25762]
ENSG00000183114	0.140753	0.114189	0.272339	0.17576	0.154584	0	0.29613	0	0.0198935	0.0192656	0.013053	0.0210431	0.0319905	0.0321487	0.0283941	0.934187	0.46388	0.870906	0.756324	0.0493386	0	0	0.0164462	0.167639	0.0796419	0.02209	0.0897903	0.979288	0.434584	0.541966	0.651946	0.455279	0.313523	0.664101	0.477634	0.0406522	0.130722	0.0899981	0.0871242	0.270823	0.0676658	0.15304	0.163843	FAM43B	family with sequence similarity 43 member B [Source:HGNC Symbol;Acc:HGNC:31791]
ENSG00000158825	4.20199	4.43165	7.37983	5.33782	4.76872	4.64664	10.1035	1.48036	2.7319	1.95551	2.05592	3.95774	3.29487	3.1672	3.47327	1.75821	2.16759	2.46998	2.13193	0.515528	0.736061	0.389242	0.546944	5.30492	5.34961	6.26495	5.63982	4.71014	5.18957	3.0153	4.305	7.55096	8.42383	9.21318	8.39599	0.606809	0.682945	1.67407	0.98794	2.02127	4.34315	2.51283	2.95908	CDA	cytidine deaminase [Source:HGNC Symbol;Acc:HGNC:1712]
ENSG00000158828	1.30705	1.59057	2.32384	1.74049	1.20059	1.34238	2.16422	0.879089	1.63237	2.96655	1.826	2.37689	2.03357	1.98664	2.13237	3.70316	3.76963	3.22025	3.56435	3.48623	3.05077	2.44354	2.99351	3.03985	2.48091	2.0364	2.51905	4.45046	2.62682	4.0179	3.69839	2.84415	2.85849	4.13548	3.27937	4.09762	3.55896	3.64334	3.76664	2.04785	2.45915	3.77897	2.76199	PINK1	PTEN induced kinase 1 [Source:HGNC Symbol;Acc:HGNC:14581]
ENSG00000117242	0.542863	0.429924	0.357819	0.443535	0.596207	0.417203	0.372941	0.633363	0.515161	0.721817	0.623447	0.660874	0.696232	0.442832	0.599979	0.648991	0.74454	0.647799	0.680443	0.59806	0.970339	0.704017	0.757472	0.83129	0.493662	0.657242	0.660731	1.03417	0.702377	0.610797	0.782448	0.668931	0.633397	0.731811	0.678046	1.09753	1.11639	0.789579	1.00117	0.586213	0.577878	0.653492	0.605861	PINK1-AS	PINK1 antisense RNA [Source:HGNC Symbol;Acc:HGNC:38872]
ENSG00000244038	68.3385	65.7658	77.2929	70.4657	71.2523	68.1611	73.5317	52.3787	75.9571	95.4685	74.6014	103.197	79.5936	70.9198	84.5702	90.4772	92.3407	94.7285	92.5155	107.953	120.987	92.2228	107.054	83.1318	74.5353	75.4009	77.6893	122.684	97.8497	99.69	106.741	91.2498	83.0531	95.6305	89.9778	98.2731	93.7033	88.8536	93.61	86.5136	90.2499	107.394	94.7193	DDOST	dolichyl-diphosphooligosaccharide--protein glycosyltransferase non-catalytic subunit [Source:HGNC Symbol;Acc:HGNC:2728]
ENSG00000117245	1.22049	1.22987	2.98294	1.8111	1.32631	1.03671	3.01184	0.098751	0.315945	0.422034	0.27891	0.852795	0.613188	0.519386	0.661789	3.04741	2.18699	2.40861	2.54767	0.337754	0.231475	0.271337	0.280189	0.4774	0.523392	0.25405	0.418281	6.03347	4.41094	4.84337	5.09592	1.35748	1.37361	1.00551	1.24554	1.75879	1.59288	0.925089	1.42559	0.958761	0.704088	0.838123	0.833657	KIF17	kinesin family member 17 [Source:HGNC Symbol;Acc:HGNC:19167]
ENSG00000235432	0.11989	0	0.428255	0.182715	0	0	0	0.115192	0	0	0.0383974	0.107544	0	0	0.0358479	0.103789	0	0.111272	0.0716872	0	0	0.133269	0.0444229	0	0	0	0	0	0	0	0	0	0	0	0	0	0	0	0	0	0	0	0		nucleolar protein 5A 56kDa with KKE/D repeat (NOL5A) pseudogene
ENSG00000189410	2.7005	1.74437	2.84591	2.43026	2.502	1.8131	2.74655	0.430399	0.390722	0.630652	0.483924	0.906966	0.93375	0.780511	0.873743	10.2266	8.15364	9.788	9.38943	0.740244	0.864741	0.569072	0.724686	0.951182	0.706074	0.759263	0.805506	14.9152	11.033	12.4187	12.789	4.08462	2.88886	3.3248	3.43276	1.81867	1.3194	0.842268	1.32678	1.46172	1.28286	1.08543	1.27667	SH2D5	SH2 domain containing 5 [Source:HGNC Symbol;Acc:HGNC:28819]
ENSG00000127483	18.4598	18.066	15.069	17.1983	18.7379	17.9414	14.909	12.6039	17.5297	19.5136	16.5491	19.3825	18.8501	17.2876	18.5067	18.6146	13.4965	14.3417	15.4843	17.4865	13.6255	15.2451	15.4524	19.3838	21.4778	14.8648	18.5755	8.2366	6.21444	10.1811	8.2107	17.5376	15.1268	13.1827	15.2824	18.4636	16.1145	11.6015	15.3932	21.3232	13.3664	11.8709	15.5202	HP1BP3	heterochromatin protein 1 binding protein 3 [Source:HGNC Symbol;Acc:HGNC:24973]
ENSG00000075151	15.1707	13.701	15.5999	14.8239	14.315	14.0905	15.3572	3.22576	10.0433	9.37741	7.54883	6.25397	10.3277	12.1749	9.58553	11.6568	7.63028	7.60945	8.96551	7.26246	3.54925	7.80318	6.20496	6.90239	13.8766	7.76545	9.51482	1.87367	2.62381	6.07711	3.52486	7.36872	9.76666	4.11582	7.08373	9.52024	10.1545	8.04981	9.24152	14.2323	7.7722	6.09045	9.36497	EIF4G3	eukaryotic translation initiation factor 4 gamma 3 [Source:HGNC Symbol;Acc:HGNC:3298]
ENSG00000233072	0	0	0	0	0	0.534959	0	0	0.379474	0	0.126491	0	0.101705	0.102208	0.067971	0.25826	0	0	0.0860865	0	0	0	0	0	0.253199	0.280916	0.178038	0	0.184218	0	0.0614061	0	0	0	0	0	0	0.0440191	0.014673	0.0615005	0.107562	0	0.0563542	RPS15AP6	ribosomal protein S15a pseudogene 6 [Source:HGNC Symbol;Acc:HGNC:35657]
ENSG00000235112	0	0	0.173255	0.0577518	0.42615	0	0	0.559228	0	0	0.186409	0.522095	0.132285	0	0.218127	0	0	0.360132	0.120044	0.204022	0	0.215661	0.139894	0	0.164665	0.18269	0.115785	0	0	0	0	0	0	0	0	0	0	0.286273	0.0954242	0	0	0.31642	0.105473	HSPE1P27	heat shock protein family E (Hsp10) member 1 pseudogene 27 [Source:HGNC Symbol;Acc:HGNC:49346]
ENSG00000287192	0.103379	0.125803	0	0.0763941	0.227075	0.092691	0.186428	0.0496644	0	0.0424503	0.0307049	0	0	0.0354186	0.0118062	0.0894959	0.0888802	0	0.0594587	0.16307	0.155219	0	0.106097	0.221628	0.131613	0.0973472	0.150196	0.0599384	0	0	0.0199795	0	0.0767582	0	0.0255861	0.0895739	0.0720091	0.122033	0.0945387	0.10656	0.0745481	0	0.0603694		novel transcript
ENSG00000117298	10.5927	9.47337	11.663	10.5764	9.87305	9.82168	11.9602	5.97979	6.60384	10.3772	7.65362	10.5311	8.5514	7.76986	8.95077	10.5784	9.81649	8.67903	9.6913	11.536	13.2145	9.07571	11.2754	10.501	9.4974	8.30237	9.43358	24.9491	16.4888	20.8034	20.7471	16.9113	11.8442	15.0224	14.5927	10.5808	10.6516	7.72926	9.65389	10.8992	9.53688	13.662	11.366	ECE1	endothelin converting enzyme 1 [Source:HGNC Symbol;Acc:HGNC:3146]
ENSG00000236936	0	0.128877	0	0.0429591	0	0	0	0	0.0673571	0	0.0224524	0.213749	0.0541583	0	0.0893023	0	0	0.14744	0.0491466	0.0835276	0	0	0.0278425	0	0.134829	0	0.0449432	0	0	0	0	0	0	0.132269	0.0440897	0	0	0	0	0.0654984	0	0	0.0218328		novel transcript
ENSG00000231105	0.0668016	0.0541944	0.0397701	0.0535887	0	0	0.0401555	0.0213948	0.0755319	0.0731481	0.0566916	0.0599225	0.0303656	0.0610315	0.0504399	0.0192768	0.0765769	0.0620002	0.052618	0.0936649	0.0668665	0.0247521	0.0617612	0.0318248	0.0188991	0.0419359	0.0308866	0.154924	0.0825018	0.0935339	0.11032	0.0960339	0.0991993	0.0741609	0.089798	0.0771746	0	0.0262851	0.0344866	0.0367238	0.0642287	0.0363165	0.0457563	ECE1-AS1	ECE1 antisense RNA 1 [Source:HGNC Symbol;Acc:HGNC:40203]
ENSG00000236216	2.13824	2.10642	3.81899	2.68789	1.34192	3.28659	6.05942	0.293495	2.46086	2.25777	1.67071	2.46607	1.77037	1.56982	1.93542	3.04108	2.3636	1.70105	2.36857	2.89103	2.06388	2.88619	2.6137	5.2389	2.07408	2.44494	3.25264	2.65658	1.88628	2.08505	2.2093	4.61091	3.17526	5.08673	4.29096	3.70541	2.9788	2.56914	3.08445	2.39296	2.53315	2.49096	2.47236	PPP1R11P1	protein phosphatase 1 regulatory inhibitor subunit 11 pseudogene 1 [Source:HGNC Symbol;Acc:HGNC:16326]
ENSG00000236009	0	0.122442	0	0.0408139	0	0	0	0	0	0.0619741	0.020658	0.0676917	0	0.0517084	0.0398	0	0.0648791	0	0.0216264	0.0793567	0	0.083884	0.0544136	0	0.0640484	0	0.0213495	0	0	0.0792457	0.0264152	0	0	0	0	0.261542	0	0	0.0871806	0.0622278	0.108834	0	0.0570207		novel transcript
ENSG00000227001	1.91134	2.39641	1.70687	2.00487	1.14499	2.96008	2.3501	0.834752	2.13657	2.49725	1.82286	3.74076	2.78419	1.84546	2.79014	2.48199	1.04572	0.806346	1.44468	1.82724	1.82623	1.25547	1.63632	1.73837	2.58083	0.65448	1.65789	1.81339	1.07298	1.18605	1.35747	4.30896	1.8062	2.02546	2.71354	3.01109	2.05754	1.10247	2.05704	2.14926	1.50359	1.55864	1.73716	NBPF2P	NBPF member 2, pseudogene [Source:HGNC Symbol;Acc:HGNC:31987]
ENSG00000187952	4.09529	4.60605	6.31694	5.0061	4.90659	4.67331	5.53892	1.60971	2.36787	6.19148	3.38968	7.05491	3.87122	3.66714	4.86443	2.37697	3.16083	1.90047	2.47942	5.53008	4.68155	2.94865	4.38676	7.05029	5.80624	3.46194	5.43949	6.63757	2.41395	5.18026	4.74393	9.23249	5.66679	7.67214	7.52381	5.40325	6.48315	3.41968	5.10203	7.46403	4.6311	8.57666	6.8906	HS6ST1P1	heparan sulfate 6-O-sulfotransferase 1 pseudogene 1 [Source:HGNC Symbol;Acc:HGNC:31835]
ENSG00000186543	0	0.0561315	0	0.0187105	0	0.124072	0.124772	0	0.0586737	0.056822	0.0384986	0.124129	0.0471764	0.0948194	0.0887082	0.0598976	0.0594855	0	0.0397944	0	0	0.153821	0.0512737	0.0988868	0.176172	0.0651523	0.113404	0	0	0	0	0.1492	0	0	0.0497332	0	0	0.040837	0.0136123	0.085582	0.0997867	0.112844	0.0994041	CROCCP5	CROCC pseudogene 5 [Source:HGNC Symbol;Acc:HGNC:43865]
ENSG00000142794	2.15815	2.12017	2.76293	2.34709	2.29615	2.26761	2.91892	1.2798	2.38063	3.21939	2.29327	2.76019	2.75911	2.15466	2.55799	1.71506	1.28289	1.21277	1.40357	2.09221	1.94929	1.63057	1.89069	2.97604	2.97654	2.02429	2.65896	2.22884	1.59298	2.1424	1.98808	3.07226	2.95445	2.72348	2.91673	3.11172	2.80688	2.03756	2.65206	2.70423	2.073	2.07614	2.28446	NBPF3	NBPF member 3 [Source:HGNC Symbol;Acc:HGNC:25076]
ENSG00000162551	55.5386	48.8248	56.9799	53.7811	55.3663	48.3797	58.9741	10.2763	11.1452	16.2852	12.5689	22.4031	18.1591	14.8025	18.4549	9.50924	6.97518	8.87132	8.45191	4.7826	3.73253	2.99899	3.83804	16.4703	18.3841	16.9851	17.2798	79.463	64.9741	64.4343	69.6238	27.0527	30.9062	32.6684	30.2091	9.11679	8.48344	10.1513	9.25052	41.3644	26.0698	33.6611	33.6984	ALPL	alkaline phosphatase, biomineralization associated [Source:HGNC Symbol;Acc:HGNC:438]
ENSG00000076864	1.96579	1.4086	2.82483	2.06641	2.03841	1.59256	3.05914	0.41227	0.592344	0.803111	0.602575	1.34266	0.92533	0.977769	1.08192	1.41673	1.34693	1.04654	1.27006	0.828991	0.47944	0.388228	0.565553	0.684561	0.813053	0.657749	0.718455	1.82823	1.24471	1.29938	1.45744	3.1201	2.6969	2.57563	2.79754	0.70898	0.708967	0.636077	0.684675	1.13966	0.705182	1.0904	0.978411	RAP1GAP	RAP1 GTPase activating protein [Source:HGNC Symbol;Acc:HGNC:9858]
ENSG00000090686	11.3923	8.64378	10.3302	10.1221	10.7984	9.0217	10.6538	3.22452	8.09174	6.09827	5.80485	3.03211	6.27937	8.49401	5.93517	7.95167	6.51409	6.29132	6.91903	4.92179	2.72373	7.53499	5.06017	6.99163	9.62807	6.53677	7.71882	1.5356	2.99469	5.11175	3.21401	5.48961	6.20483	3.9674	5.22062	4.66304	6.03154	6.61512	5.7699	9.55883	6.0567	5.03952	6.88502	USP48	ubiquitin specific peptidase 48 [Source:HGNC Symbol;Acc:HGNC:18533]
ENSG00000187942	0.102229	0.0725687	0.0456463	0.0734813	0.19648	0.13749	0.0921771	0.0368339	0.108365	0.136428	0.0938757	0.160478	0.0784174	0.0875613	0.108819	0.0110625	0	0	0.00368751	0.0940661	0	0.0568186	0.0502949	0.219162	0.0867661	0.132363	0.146097	0.0740894	0.0631278	0.0402577	0.0591583	0.0826674	0.0948802	0.148957	0.108835	0.0442887	0.0534059	0.0565665	0.0514204	0.136987	0.0737187	0.0625235	0.0910764	LDLRAD2	low density lipoprotein receptor class A domain containing 2 [Source:HGNC Symbol;Acc:HGNC:32071]
ENSG00000142798	5.61973	6.79885	11.8429	8.08718	5.61846	6.92291	12.2092	1.19076	2.4406	6.60397	3.41178	10.2924	5.98433	6.07908	7.45195	3.87721	2.6624	2.00925	2.84962	21.9223	24.1807	11.9476	19.3502	7.44293	8.6382	3.63235	6.57116	8.68138	2.28611	5.55196	5.50648	10.7377	6.56132	6.89861	8.06588	9.9967	8.33668	3.36084	7.23141	9.84196	4.52331	10.3803	8.24851	HSPG2	heparan sulfate proteoglycan 2 [Source:HGNC Symbol;Acc:HGNC:5273]
ENSG00000232037	6.42043	6.26976	6.15828	6.28282	4.70088	5.54342	6.64677	14.5083	5.64628	3.90578	8.02011	4.69273	3.89132	3.99203	4.19203	2.67617	4.2933	2.97947	3.31631	2.87574	5.17703	3.43629	3.82969	3.39859	2.42191	5.15013	3.65688	3.99825	4.84574	3.496	4.11333	1.53833	3.70775	5.14781	3.46463	2.88454	2.81581	3.89473	3.19836	1.66675	4.45838	2.9087	3.01128		ribosomal protein L21 (RPL21) pseudogene
ENSG00000219073	0	0	0	0	0	0	0	0.0358293	0	0	0.0119431	0	0.0254262	0	0.00847542	0	0	0.03461	0.0115367	0	0.0559898	0	0.0186633	0	0.0316499	0.0351145	0.0222548	0	0	0	0	0	0	0.0620977	0.0206992	0	0	0.0110048	0.00366825	0	0	0	0	CELA3B	chymotrypsin like elastase 3B [Source:HGNC Symbol;Acc:HGNC:15945]
ENSG00000228397	0.0361632	0.0293382	0	0.0218338	0	0	0	0	0	0	0	0.0324392	0	0	0.0108131	0	0	0.0335639	0.011188	0.0380292	0	0.0401988	0.026076	0.0516852	0	0	0.0172284	0.125803	0.0446625	0	0.0568218	0	0.0537017	0	0.0179006	0.0626679	0	0.0106721	0.0244467	0	0	0	0	LINC01635	long intergenic non-protein coding RNA 1635 [Source:HGNC Symbol;Acc:HGNC:52422]
ENSG00000218510	0.762847	0.495102	0.531366	0.596438	0.636734	0.683978	0.687838	0.835573	0.543402	0.939737	0.772904	1.13592	0.925856	0.825891	0.962556	0.528321	0.301695	0.297367	0.375794	0.673857	0.77886	0.339191	0.597302	1.26472	1.10068	0.962571	1.10933	0.424601	0.263798	0.400545	0.362981	0.888301	0.860939	1.06708	0.938773	1.03112	0.850182	0.706889	0.862731	1.2015	0.825149	0.671845	0.899497	LINC00339	long intergenic non-protein coding RNA 339 [Source:HGNC Symbol;Acc:HGNC:25011]
ENSG00000070831	15.6356	16.872	12.9044	15.1374	15.8005	16.4611	13.1439	14.0061	20.3766	22.3324	18.905	17.5256	20.5452	20.0352	19.3687	23.2938	25.3356	27.0525	25.2273	21.6661	21.9083	21.4119	21.6621	18.777	17.6932	20.4007	18.957	15.7704	18.3563	21.6135	18.5801	11.5407	18.1003	17.5305	15.7238	23.58	23.92	19.2711	22.2571	16.9299	18.7418	16.6112	17.4276	CDC42	cell division cycle 42 [Source:HGNC Symbol;Acc:HGNC:1736]
ENSG00000285752	0.356967	0.361998	0.219161	0.312709	0.637072	0.200038	0.402335	0.364418	0.51083	0.439741	0.43833	0.600389	0.502005	0.397475	0.499957	0.2704	0.210996	0.248482	0.243293	0.234617	0.502473	0.520804	0.419298	0.382639	0.605947	0.441183	0.476589	0.31045	0.247986	0.117145	0.225194	0.769764	0.563221	0.668745	0.667243	0.386622	0.466213	0.467467	0.440101	0.459939	0.370033	0.509418	0.446463	CDC42-AS1	CDC42 antisense RNA 1 [Source:HGNC Symbol;Acc:HGNC:54314]
ENSG00000230068	0	0.0673253	0	0.0224418	0.364567	0.148815	0.149655	0.318943	0.211124	0.136307	0.222125	0.148883	0.50926	0.113728	0.25729	0.0718424	0.0713482	0.154045	0.0990785	0.261808	0.124602	0.184496	0.190302	0.118607	0.140869	0.234435	0.164637	0	0	0	0	0	0.246469	0	0.0821564	0	0.11561	0.0734711	0.063027	0.0684326	0.179529	0.270694	0.172885	CDC42-IT1	CDC42 intronic transcript 1 [Source:HGNC Symbol;Acc:HGNC:41317]
ENSG00000271428	0	0.190939	0	0.0636463	0	0	0.212215	0	0	0.579864	0.193288	0.527801	0.240716	0.0806354	0.283051	0	0	0.21844	0.0728135	0	0	0.654054	0.218018	0	0.199758	0.110812	0.103523	0.136458	0.145336	0	0.0939315	0	0.524252	0	0.174751	0.203928	0	0	0.0679758	0.0970397	0.169719	0	0.0889196	MPHOSPH6P1	MPHOSPH6 pseudogene 1 [Source:HGNC Symbol;Acc:HGNC:54549]
ENSG00000162552	3.77908	4.31826	4.63207	4.24313	4.15042	4.09704	4.0979	3.70221	2.80675	2.59646	3.03514	6.48072	4.53878	4.01117	5.01022	3.80614	5.51066	5.009	4.77527	4.37668	5.17346	5.13431	4.89482	6.07186	3.56385	3.89582	4.51051	1.05974	0.6101	0.778142	0.815993	8.57529	5.79526	8.12345	7.498	5.75698	4.49044	6.31972	5.52238	3.6764	4.89813	5.59947	4.72467	WNT4	Wnt family member 4 [Source:HGNC Symbol;Acc:HGNC:12783]
ENSG00000285873	0.566482	0.631911	0.12647	0.441621	1.08876	0.507915	0.255391	1.83697	0.240193	0.581532	0.886232	1.3974	0.917351	0.679286	0.998014	1.40992	1.27846	1.05153	1.24664	1.41482	1.38214	0.865836	1.22093	0.910832	0.901495	1.00018	0.937502	0.164221	0.174905	0.22308	0.187402	1.06887	1.05152	0.825417	0.981935	0.490834	0.591877	1.02395	0.702219	0.467131	0.663809	0.808411	0.64645		novel transcript
ENSG00000234397	0.116722	0	0.20847	0.108397	0.256383	0	0	0.224297	0	0	0.0747657	0	0.159172	0	0.0530575	0.101047	0.301055	0	0.134034	0	0	0	0	0.333643	0.0990668	0.219823	0.217511	0.135349	0.144155	0	0.0931678	0.251699	0	0	0.0838996	0	0	0.137783	0.0459277	0	0	0.190366	0.0634554	PPIAP34	peptidylprolyl isomerase A pseudogene 34 [Source:HGNC Symbol;Acc:HGNC:53658]
ENSG00000184677	3.40717	3.27226	2.54488	3.07477	3.1229	3.67263	2.81238	1.46834	2.4007	3.91947	2.59617	4.69683	3.58724	3.7466	4.01022	4.05029	3.18778	3.20878	3.48228	4.57094	3.91202	3.10511	3.86269	4.40412	4.77893	2.70706	3.96337	2.87602	1.87965	3.17019	2.64196	3.52504	3.06924	2.51357	3.03595	5.55704	4.59822	3.44344	4.5329	5.82064	3.26089	4.40261	4.49471	ZBTB40	zinc finger and BTB domain containing 40 [Source:HGNC Symbol;Acc:HGNC:29045]
ENSG00000237200	0	0	0.187852	0.0626173	0	0.377215	0	0	0.178385	0	0.0594617	0.943469	0	0.288279	0.410583	0.364212	0.361707	0.195236	0.307052	0.22121	0	0.467661	0.229624	0	0.178538	0.198082	0.12554	0	0	0	0	0	0	0	0	0	0	0	0	0.60712	0	0	0.202373	ZBTB40-IT1	ZBTB40 intronic transcript 1 [Source:HGNC Symbol;Acc:HGNC:41493]
ENSG00000070886	0.295907	0.351519	0.717253	0.454893	0.44105	0.360069	0.952898	0.213235	0.215086	0.225657	0.217993	0.312834	0.216175	0.159312	0.22944	0.0457444	0.0181719	0.019617	0.0278444	0.0333403	0.142808	0.176212	0.117453	0.226563	0.0896961	0.119418	0.145225	0.0735277	0.0130519	0.0110979	0.0325592	0.911563	0.533578	0.36957	0.604903	0.0915685	0.0736125	0.106038	0.0904063	0.278868	0.182899	0.120652	0.19414	EPHA8	EPH receptor A8 [Source:HGNC Symbol;Acc:HGNC:3391]
ENSG00000133216	1.76191	1.85001	3.00343	2.20512	1.91488	1.99114	2.93737	1.0845	1.22176	1.61654	1.3076	2.59707	1.76761	1.27331	1.87933	0.353518	0.240632	0.302354	0.298835	1.37997	1.67406	1.20878	1.42093	1.40335	1.45646	1.05854	1.30612	1.09071	0.668667	0.756475	0.838616	3.08699	2.77311	2.40681	2.75564	0.723555	0.492183	0.985751	0.73383	1.68559	1.46244	1.46671	1.53825	EPHB2	EPH receptor B2 [Source:HGNC Symbol;Acc:HGNC:3393]
ENSG00000215906	0.0349952	0	0.0312514	0.0220822	0	0	0.126217	0	0	0	0	0.0313915	0	0	0.0104638	0	0	0	0	0	0	0	0	0	0	0	0	0	0	0	0	0	0.0519673	0	0.0173224	0	0	0.0103274	0.00344248	0.0288576	0.0252355	0	0.018031	LACTBL1	lactamase beta like 1 [Source:HGNC Symbol;Acc:HGNC:35445]
ENSG00000227868	0	0	0	0	0.191122	0	0	0.0836017	0.147573	0	0.0770583	0	0.118656	0	0.0395519	0.0753257	0.0748075	0.0807568	0.0769633	0.0915007	0	0.0967208	0.0627405	0	0.1477	0.0819339	0.0765445	0	0.107461	0	0.0358202	0	0	0	0	0	0	0.0770333	0.0256778	0.0358753	0	0	0.0119584	TEX46	testis expressed 46 [Source:HGNC Symbol;Acc:HGNC:44651]
ENSG00000004487	63.3176	62.0132	75.879	67.0699	61.1456	59.9895	76.8712	43.0868	57.2126	67.7091	56.0028	94.9589	76.3046	67.0181	79.4272	32.1594	26.7104	24.8666	27.9121	50.7324	53.4781	43.8636	49.358	85.9385	71.5523	63.1421	73.5443	48.5482	35.7358	41.804	42.0294	86.2753	76.4997	85.9444	82.9065	47.8192	41.3834	49.6956	46.2994	68.7958	62.8252	61.1374	64.2528	KDM1A	lysine demethylase 1A [Source:HGNC Symbol;Acc:HGNC:29079]
ENSG00000240553	0	0.0699536	0.0770024	0.0489853	0	0	0.155497	0.0828485	0.146244	0	0.0763641	0	0.117587	0	0.0391956	0.0746471	0	0	0.0248824	0.0906763	0	0.383398	0.158025	0.123237	0	0	0.0410791	0	0	0	0	0.18594	0	0.143589	0.109843	0	0.120123	0.152679	0.090934	0.0711041	0	0	0.0237014		novel transcript
ENSG00000169641	14.7819	16.5363	18.8397	16.7193	14.8892	17.6253	18.0572	12.1746	11.2697	15.807	13.0838	19.4255	16.3794	14.1421	16.649	14.2381	12.2691	12.0859	12.8644	16.9891	14.1684	10.8794	14.0123	12.2715	15.9172	10.8399	13.0095	12.6592	8.92977	11.1645	10.9178	11.8091	12.4235	9.42641	11.2197	19.2377	16.9812	11.0479	15.7556	19.1716	13.2921	15.6036	16.0224	LUZP1	leucine zipper protein 1 [Source:HGNC Symbol;Acc:HGNC:14985]
ENSG00000229010	0.0702043	0.0569549	0.125388	0.0841823	0	0	0.126603	0.0674537	0.119069	0.0576556	0.0813927	0	0.143605	0.0962104	0.0799386	0	0.0603582	0	0.0201194	0.0738269	0	0	0.024609	0.301012	0.0595854	0.066108	0.142235	0	0	0	0	0.151388	0.104252	0	0.0852136	0.243317	0.0978021	0.041436	0.127518	0.0578916	0.101251	0	0.0530474		novel pseudogene
ENSG00000206935	0	1.30624	0	0.435412	0	0.962427	0	0	0	0	0	0	0	0	0	0	0.46143	0	0.15381	0.564397	0	0	0.188132	0	0.455522	1.01077	0.488765	0	0	0	0	0	0	0	0	0	0	0	0	0	0.387023	0	0.129008	RNU6-514P	RNA, U6 small nuclear 514, pseudogene [Source:HGNC Symbol;Acc:HGNC:47477]
ENSG00000252578	0	0	0	0	2.49783	0	0	0	0	0.466953	0.155651	1.02007	0.387687	0	0.469252	0	0	0	0	0.597925	0	0	0.199308	0	0	0	0	0	0	0	0	0	0	0	0	0	0.7921	0.335591	0.375897	0	0	0	0	RNU6-135P	RNA, U6 small nuclear 135, pseudogene [Source:HGNC Symbol;Acc:HGNC:47098]
ENSG00000179546	0.222821	0.427272	0.379878	0.343324	0.311457	0.254271	0.182647	0.175165	0.171778	0.2329	0.193281	0.36341	0.276236	0.249842	0.296496	0.280578	0.365726	0.35721	0.334505	0.213017	0.395385	0.382789	0.330397	0.260559	0.20631	0.305193	0.257354	0.234891	0.27519	0.191448	0.233843	0.786259	0.54145	0.843303	0.72367	0.140411	0.0564389	0.274983	0.157278	0.417596	0.219108	0.23126	0.289321	HTR1D	5-hydroxytryptamine receptor 1D [Source:HGNC Symbol;Acc:HGNC:5289]
ENSG00000215381	0	0.101281	0.111486	0.0709222	0	0	0	0	0	0	0	0	0.0851226	0	0.0283742	0	0	0.115868	0.0386228	0.131284	0	0	0.0437612	0	0	0	0	0	0.154183	0	0.0513943	0	0	0	0	0	0	0	0	0	0	0	0		ribosomal protein L29 (RPL29) pseudogene
ENSG00000261326	0.548075	0.6029	0.381599	0.510858	0.428493	0.433108	0.385296	0.223136	1.2998	0.534028	0.685655	0.274983	0.652396	1.10119	0.67619	0.667477	0.479194	0.387977	0.511549	0.341906	0.251058	0.836411	0.476458	0.690384	1.88435	1.00595	1.19356	0.0430874	0.126199	0.107306	0.0921976	0.540855	0.731115	0.556891	0.60962	0.499032	0.414116	0.726471	0.54654	0.846452	0.67657	0.212107	0.578376	LINC01355	long intergenic non-protein coding RNA 1355 [Source:HGNC Symbol;Acc:HGNC:50584]
ENSG00000284726	0.190156	0.231403	0.339626	0.253728	0.417683	0.170496	0.342917	0.548117	1.20942	0.468499	0.742011	0.0852871	0.324143	1.10753	0.505655	0.411548	0.0817433	0.0882442	0.193845	0.0999842	0.142756	0.105688	0.116143	0.135888	0.403484	0.716243	0.418538	0	0	0.0998444	0.0332815	0.410052	0.564757	0.158329	0.377713	0	0	0.308644	0.102881	0.431216	0.548496	0.155067	0.37826		novel transcript
ENSG00000125944	42.3116	41.4827	41.1435	41.646	40.5927	40.8062	38.9781	25.3128	45.2526	39.0129	36.5261	27.7867	49.8902	48.8982	42.1917	23.5952	20.3924	18.4503	20.8126	27.0036	17.9601	36.9123	27.292	41.5001	52.1287	45.95	46.5263	7.45942	11.6686	22.7395	13.9558	22.5647	38.1617	22.5782	27.7682	29.6583	30.5431	32.6174	30.9396	41.6971	38.2571	23.7056	34.5532	HNRNPR	heterogeneous nuclear ribonucleoprotein R [Source:HGNC Symbol;Acc:HGNC:5047]
ENSG00000125945	1.90784	2.24866	2.42167	2.19272	1.63408	2.21624	2.29366	0.979953	2.66594	3.72489	2.45693	3.71336	4.52434	4.58783	4.27517	3.49023	3.95108	3.36323	3.60151	3.15454	3.26089	3.0544	3.15661	4.09866	4.26712	3.50265	3.95614	0.723519	1.08179	2.09168	1.299	2.74271	4.31202	3.43678	3.49717	3.34772	5.29893	3.71807	4.12157	3.65604	3.20147	3.69866	3.51872	ZNF436	zinc finger protein 436 [Source:HGNC Symbol;Acc:HGNC:20814]
ENSG00000249087	0.687236	0.592382	0.863037	0.714218	0.471729	0.462138	0.774577	1.63014	1.87585	1.85192	1.78597	2.21542	2.06472	1.57459	1.95158	1.18989	1.42173	1.01656	1.20939	1.17438	1.32206	0.883291	1.12658	1.87234	1.65872	1.69873	1.74326	0.37355	0.530472	0.270633	0.391552	2.5008	2.45566	1.93121	2.29589	1.15371	0.718044	1.1725	1.01475	1.40791	1.57964	1.40105	1.46287	ZNF436-AS1	ZNF436 antisense RNA 1 [Source:HGNC Symbol;Acc:HGNC:25122]
ENSG00000271420	0	0	0	0	0	0	0	0.424439	0	0	0.14148	0.0792514	0	0	0.0264171	0	0	0.0819992	0.0273331	0	0	0.196418	0.0654725	0.252542	0.0749859	0	0.109176	0	0	0.0927785	0.0309262	0.381033	0	0.294248	0.225094	0.153103	0.12308	0.0521456	0.109443	0.0364272	0.0637099	0	0.033379		novel transcript
ENSG00000204219	0.109385	0.253546	0.488415	0.283782	0.171619	0.196152	0.507237	0.315298	0.45055	0.410665	0.392171	0.841035	0.724527	0.567497	0.71102	1.60982	1.34348	1.53735	1.49688	0.213626	0.305011	0.243184	0.25394	0.714676	0.649878	0.515013	0.626522	0.597965	0.810561	0.574343	0.660956	0.943511	1.06743	1.19701	1.06932	0.974857	0.805463	0.913081	0.8978	0.50899	0.6423	1.01943	0.723574	TCEA3	transcription elongation factor A3 [Source:HGNC Symbol;Acc:HGNC:11615]
ENSG00000088280	6.29764	6.35136	9.04763	7.23221	6.27161	6.75107	8.82386	3.99337	4.84258	6.12693	4.98763	7.35316	6.92381	5.64848	6.64182	10.6347	11.7295	10.9206	11.095	6.13832	6.06751	4.70961	5.63848	5.92369	5.55028	5.36644	5.61347	7.14244	5.07616	6.33527	6.18463	10.9982	8.59964	8.74248	9.44679	6.14497	6.46368	5.19157	5.93341	6.94476	6.28478	8.05538	7.09497	ASAP3	ArfGAP with SH3 domain, ankyrin repeat and PH domain 3 [Source:HGNC Symbol;Acc:HGNC:14987]
ENSG00000007968	2.62848	2.33713	1.84966	2.27176	2.54036	2.52641	1.95291	1.05061	1.45331	1.53696	1.34696	3.34809	2.50194	2.39184	2.74729	0.245753	0.352535	0.234198	0.277495	1.06142	1.49969	1.07523	1.21211	3.41107	3.46237	2.31671	3.06338	0.548631	0.18179	0.463722	0.398048	3.87695	2.57615	3.44914	3.30075	0.98387	1.31823	1.6786	1.3269	2.68769	2.51714	2.40066	2.53516	E2F2	E2F transcription factor 2 [Source:HGNC Symbol;Acc:HGNC:3114]
ENSG00000235052	0.125937	0.408676	0.337392	0.290668	0	0.451665	0	0	0.320389	0.723982	0.348124	0.677808	0.429347	0.258882	0.455346	0.218048	0.974467	0.584424	0.592313	0.397306	0	0.279981	0.225762	0.359983	0.213776	0.355766	0.309841	0.146034	0.311071	0.529	0.328702	0.543139	0.187014	0.419432	0.383195	0	0.526329	0.408817	0.311716	0.207699	0.272444	0.41079	0.296978		novel transcript
ENSG00000117318	170.247	147.366	144.698	154.104	169.227	148.068	152.919	413.312	183.664	170.774	255.917	214.008	161.546	126.993	167.516	187.129	265.809	224.528	225.822	142.176	115.388	124.77	127.445	227.575	115.369	132.48	158.474	185.887	165.6	164.753	172.08	203.965	147.185	180.202	177.117	158.322	142.196	174.311	158.276	179.403	220.206	206.165	201.925	ID3	inhibitor of DNA binding 3, HLH protein [Source:HGNC Symbol;Acc:HGNC:5362]
ENSG00000285802	0	0	0	0	0	0	0	0.250426	0.073675	0.0713499	0.131817	0.0389663	0	0	0.0129888	0.0752118	0.0746944	0.201586	0.117164	0.0456811	0	0	0.015227	0.0620848	0	0	0.0206949	0.0503719	0	0.0456172	0.0319964	0.0936731	0	0.144676	0.0794495	0	0.0605159	0.0640973	0.0415378	0.0179105	0.0313249	0	0.0164118		novel transcript
ENSG00000197880	0	0	0.0478838	0.0159613	0	0	0	0.0257596	0	0	0.00858654	0	0	0	0	0	0.0230499	0.0746491	0.0325664	0	0	0.0298019	0.00993397	0.0383175	0	0	0.0127725	0.0310885	0.0662223	0.0281541	0.0418216	0	0.0398125	0.0892909	0.0430344	0	0	0.0316477	0.0105492	0.022108	0.0193331	0	0.0138137	MDS2	myelodysplastic syndrome 2 translocation associated [Source:HGNC Symbol;Acc:HGNC:29633]
ENSG00000142676	382.833	388.464	492.025	421.108	392.51	396.892	502.498	482.421	420.582	369.37	424.124	448.548	411.385	369.378	409.771	293.746	340.69	378.148	337.528	375.061	446.525	378.405	399.997	317.871	319.556	450.142	362.523	451.616	528.316	389.097	456.343	313.711	459.297	395.038	389.349	351.583	342.183	489.127	394.298	314.471	455.137	441.179	403.595	RPL11	ribosomal protein L11 [Source:HGNC Symbol;Acc:HGNC:10301]
ENSG00000236810	0.111654	0.19626	0.1828	0.163571	0.1635	0.20022	0.234908	0.607914	0.315614	0.22924	0.384256	0.417315	0.31721	0.242272	0.325599	0.322197	0.0959941	0.310885	0.243025	0.313107	0.167643	0.103428	0.194726	0.452136	0.363266	0.350463	0.388622	0.15105	0.0229825	0.136793	0.103608	0.481539	0.442143	0.278896	0.400859	0.29023	0.129621	0.247126	0.222326	0.222506	0.214706	0.2428	0.226671	ELOA-AS1	ELOA antisense RNA 1 [Source:HGNC Symbol;Acc:HGNC:50582]
ENSG00000011007	10.7909	11.0013	11.501	11.0977	11.6758	10.659	12.0639	9.77447	10.4065	13.9973	11.3928	14.0752	12.6163	10.9561	12.5492	9.95959	8.21509	7.70178	8.62549	14.0922	13.4351	10.4321	12.6531	12.0579	11.3647	8.50617	10.6429	15.354	13.0376	14.3857	14.2591	12.1286	11.4369	11.0513	11.5389	15.0447	12.5546	9.92131	12.5069	13.5232	10.7696	12.6826	12.3251	ELOA	elongin A [Source:HGNC Symbol;Acc:HGNC:11620]
ENSG00000057757	30.8674	26.9501	29.9017	29.2397	31.7528	26.8704	32.4075	53.095	31.622	34.7911	39.836	33.876	28.0744	26.8732	29.6079	29.3989	32.4457	32.5487	31.4644	27.7913	28.5298	25.5872	27.3028	42.8321	27.4321	33.3218	34.5287	38.0304	34.8909	30.8329	34.5847	34.0791	31.7488	43.0403	36.2894	29.6764	29.4531	33.4033	30.8443	29.0822	31.9209	34.0073	31.6702	PITHD1	PITH domain containing 1 [Source:HGNC Symbol;Acc:HGNC:25022]
ENSG00000011009	51.4884	56.9627	59.4037	55.9516	53.2398	56.9675	59.3387	97.7681	66.6029	77.3358	80.5689	89.0078	69.8461	65.6353	74.8297	73.7484	82.6222	78.5383	78.3029	69.6238	76.3262	69.8687	71.9396	102.138	65.3576	81.4758	82.9905	113.875	102.298	99.2766	105.15	105.27	80.8055	115.552	100.542	77.8505	75.2122	93.4158	82.1595	68.8305	84.749	90.4625	81.3473	LYPLA2	lysophospholipase 2 [Source:HGNC Symbol;Acc:HGNC:6738]
ENSG00000117308	5.37245	5.67786	7.11876	6.05636	5.2306	5.70229	6.59857	5.05035	5.49174	6.86864	5.80357	6.34312	5.12845	4.70609	5.39255	11.5394	11.7222	11.8458	11.7025	8.90205	9.37458	9.20009	9.15891	8.50852	4.94187	6.54933	6.66657	19.4471	17.4127	15.9952	17.6183	9.26811	7.24488	10.8083	9.1071	8.15256	7.82827	8.00017	7.99367	6.04664	6.49181	8.09906	6.87917	GALE	UDP-galactose-4-epimerase [Source:HGNC Symbol;Acc:HGNC:4116]
ENSG00000117305	2.91829	3.18707	4.36475	3.49004	3.00334	3.2387	4.58185	7.57852	4.62071	4.7598	5.65301	4.57653	3.27695	3.47494	3.77614	4.73476	5.18469	5.34131	5.08692	5.2686	4.82599	4.78654	4.96038	4.66673	3.07445	4.02594	3.92237	6.62603	5.73391	4.91835	5.75943	6.02896	3.89419	6.04912	5.32409	3.66026	2.91408	3.86344	3.47926	3.00388	3.73792	4.31023	3.68401	HMGCL	3-hydroxy-3-methylglutaryl-CoA lyase [Source:HGNC Symbol;Acc:HGNC:5005]
ENSG00000179163	3.26067	3.92233	5.14593	4.10964	2.90191	4.18371	4.05525	5.8337	6.57904	6.32524	6.24599	5.29506	4.54237	3.75588	4.53111	12.7998	9.49759	12.8096	11.7023	5.14339	5.95087	5.34308	5.47911	5.02179	4.7715	4.47328	4.75552	12.7772	13.6085	12.6929	13.0262	5.57655	4.67507	6.36601	5.53921	6.04017	4.15087	4.2555	4.81551	4.39248	3.97291	4.9512	4.43886	FUCA1	alpha-L-fucosidase 1 [Source:HGNC Symbol;Acc:HGNC:4006]
ENSG00000188822	0.0109073	0.00884883	0.00974047	0.00983222	0	0	0.0196697	0.0733599	0.0092496	0.00895769	0.0305224	0	0.0148742	0	0.00495808	0.00944254	0.00937758	0	0.00627337	0	0	0.0242491	0.00808303	0	0.00925752	0	0.00308584	0.0252959	0	0	0.00843198	0	0.0161972	0	0.00539907	0	0.0151951	0.0128755	0.00935685	0.00899437	0.00786543	0	0.00561993	CNR2	cannabinoid receptor 2 [Source:HGNC Symbol;Acc:HGNC:2160]
ENSG00000229106	0	0.0367712	0.0809528	0.0392413	0	0.0812784	0.0817371	0.0435494	0.11531	0.0744471	0.0777688	0.121973	0.0927145	0.0621153	0.0922677	0.196192	0.116905	0.0420675	0.118388	0.0476641	0.0680539	0.201533	0.10575	0.259119	0.192347	0.170723	0.207396	0.0525585	0.055978	0.142792	0.0837763	0.0977394	0.134615	0.150956	0.12777	0	0.126286	0.0936317	0.0733058	0.018688	0.0326847	0.147846	0.0664061	BTBD6P1	BTB domain containing 6 pseudogene 1 [Source:HGNC Symbol;Acc:HGNC:51542]
ENSG00000230228	0	0.379802	0.139358	0.173053	0.342772	0	0	0.299876	0.264669	0.128158	0.230901	0.279964	0	0	0.0933214	0.135095	0.402497	0.144836	0.227476	0.164104	0	0.346933	0.170346	0	0	0.293893	0.0979644	0.180955	0	0.163875	0.114943	0	0	0	0	0	0	0.138158	0.0460525	0.128683	0.450125	0	0.192936	H3P1	H3 histone pseudogene 1 [Source:HGNC Symbol;Acc:HGNC:43794]
ENSG00000189266	68.0272	64.8841	59.0977	64.003	68.1148	61.6462	61.8817	48.9864	87.3342	63.9242	66.7483	31.0609	65.7284	80.3664	59.0519	66.8084	59.3798	61.1893	62.4592	36.1293	26.4009	54.4325	38.9876	59.2623	75.9779	73.3936	69.5446	12.1711	22.9226	34.551	23.2149	35.0039	52.1608	35.5456	40.9034	43.9055	54.1165	58.1901	52.0707	62.3178	58.5726	41.1522	54.0142	PNRC2	proline rich nuclear receptor coactivator 2 [Source:HGNC Symbol;Acc:HGNC:23158]
ENSG00000188529	26.4233	22.5207	20.5653	23.1698	27.4297	22.2544	19.9263	9.81185	17.4923	12.4507	13.2516	6.86701	13.7675	18.3014	12.9786	7.20574	5.8032	4.96143	5.99012	8.31514	5.19091	13.0632	8.85641	13.8893	20.4046	15.5937	16.6292	3.06568	5.04123	7.42893	5.17861	8.49935	11.4112	7.07956	8.9967	9.92649	10.8671	12.339	11.0442	19.0599	11.7321	8.2999	13.0306	SRSF10	serine and arginine rich splicing factor 10 [Source:HGNC Symbol;Acc:HGNC:16713]
ENSG00000215905	0.175083	0.14204	0.156352	0.157825	0	0	0.315735	0.168223	0	0	0.0560743	0	0	0	0	0	0	0	0	0	0	0	0	0	0.1486	0	0.0495334	0	0	0	0	0	0	0	0	0	0	0	0	0.072188	0	0.285549	0.119246		ribosomal protein L36 (RPL36) pseudogene
ENSG00000142661	0.0186978	0.0202254	0.111317	0.0500799	0.123211	0.0223529	0.0786766	0.029942	0.0105707	0	0.0135042	0.0223631	0.0212483	0.012812	0.0188078	0.0161868	0.0107169	0.0173539	0.0147525	0	0.00935797	0	0.00311932	0.0178155	0.0264493	0.00586893	0.0167113	0.0505905	0.0307897	0.0523603	0.0445802	0	0.0185106	0.0726518	0.0303875	0.0324018	0.00868267	0.0110358	0.0173734	0.030837	0.022472	0	0.0177697	MYOM3	myomesin 3 [Source:HGNC Symbol;Acc:HGNC:26679]
ENSG00000142677	0.183473	0.11577	0.163845	0.154363	0.223891	0.182783	0.110289	0.0391744	0.0172876	0.0502261	0.0355627	0.0548599	0.0417001	0.0279376	0.0414992	0.0176482	0.0350536	0.0189206	0.0238741	0.0428757	0.0918257	0.0226609	0.0524541	0.058272	0.138419	0.0767858	0.091159	0.189113	0.0503543	0.0642236	0.10123	0.13188	0.181636	0.0678953	0.127137	0.0706543	0.0851992	0.0360966	0.0639834	0.0756475	0.117604	0.0664964	0.0865828	IL22RA1	interleukin 22 receptor subunit alpha 1 [Source:HGNC Symbol;Acc:HGNC:13700]
ENSG00000185436	3.48748	3.78183	3.84108	3.70346	3.98338	3.77314	3.3542	2.55781	2.43496	3.0264	2.67306	5.10963	3.86808	2.77203	3.91658	1.8316	1.69907	1.86656	1.79908	2.54276	2.47851	2.75243	2.59123	3.48906	3.55196	3.17452	3.40518	3.53178	2.31149	2.42933	2.75753	3.8354	2.98647	2.92312	3.24833	5.17728	4.80984	4.23683	4.74132	4.15558	3.6717	4.64509	4.15746	IFNLR1	interferon lambda receptor 1 [Source:HGNC Symbol;Acc:HGNC:18584]
ENSG00000232298	0	0.217706	0.119821	0.112509	0.14736	0.481213	0	0	0	0.0550961	0.0183654	0.0601792	0.0457435	0	0.0353076	0.232313	0.115357	0	0.11589	0.0705496	0	0	0.0235165	0	0	0	0	0.155588	0	0	0.0518626	0	0	0.111718	0.0372393	0	0	0	0	0.0276608	0	0	0.00922028	GRHL3-AS1	GRHL3 antisense RNA 1 [Source:HGNC Symbol;Acc:HGNC:41119]
ENSG00000158055	10.3089	12.217	8.87777	10.4679	10.5628	12.7901	7.69083	3.36291	10.0267	13.9856	9.12507	14.0623	11.7219	10.9838	12.256	42.6365	38.6386	33.6039	38.293	10.1295	6.29294	4.00506	6.80917	9.14292	10.7093	9.67974	9.84397	12.7385	10.8248	12.6172	12.0602	11.2261	10.526	13.1017	11.618	22.834	25.8547	13.1846	20.6245	16.4683	18.834	30.5325	21.9449	GRHL3	grainyhead like transcription factor 3 [Source:HGNC Symbol;Acc:HGNC:25839]
ENSG00000001460	1.18754	1.46703	1.59075	1.41511	1.08192	1.45195	1.44798	0.985421	1.17299	1.37425	1.17755	1.48288	1.25599	1.04027	1.25971	0.969649	0.875963	0.77654	0.874051	1.26301	1.29676	1.03505	1.19827	0.954709	1.11673	0.997531	1.02299	1.59613	1.39998	1.16205	1.38605	1.46956	1.7234	1.11237	1.43511	1.18096	0.892985	0.884105	0.986018	1.16566	1.06071	1.1995	1.14196	STPG1	sperm tail PG-rich repeat containing 1 [Source:HGNC Symbol;Acc:HGNC:28070]
ENSG00000001461	1.83356	1.51231	2.46157	1.93581	1.96003	1.31519	2.24845	2.27262	2.08355	2.63016	2.32878	2.3465	1.98366	1.74638	2.02551	4.35985	3.67302	4.59478	4.20922	4.04917	4.33141	2.96894	3.78317	2.0091	1.83634	1.55967	1.8017	3.89089	3.23823	3.49795	3.54236	4.17794	3.53965	4.01005	3.90921	3.09268	2.648	1.89206	2.54425	2.21758	1.60868	1.98365	1.93664	NIPAL3	NIPA like domain containing 3 [Source:HGNC Symbol;Acc:HGNC:25233]
ENSG00000286061	0.0753637	0.305703	0.201904	0.194323	0.331077	0.270288	0.543627	0.217233	0.0639097	0.0618927	0.114345	0.202809	0.0513864	0.103281	0.119159	0.326214	0.194382	0.489628	0.336741	0.0792525	0.226311	0.0837739	0.129779	0	0.127929	0.0709664	0.0662984	0.174781	0.279229	0.0791417	0.177717	0.162514	0	0.125499	0.0960045	0.391798	0.419958	0.200165	0.337307	0.155365	0.217383	0.245827	0.206192	RCAN3AS	RCAN3 antisense RNA [Source:HGNC Symbol;Acc:HGNC:39009]
ENSG00000117602	4.82716	3.65507	3.39831	3.96018	4.43559	4.11169	3.13381	3.33938	5.151	5.18005	4.55681	4.52492	4.41045	4.0188	4.31806	6.05244	5.42978	5.59279	5.69167	5.34698	4.60234	5.51788	5.15573	4.95584	4.26773	4.11368	4.44575	2.90137	3.07026	3.80186	3.25783	3.6259	3.95449	3.84505	3.80848	4.6008	5.08839	3.24321	4.3108	3.97724	3.81162	3.20161	3.66349	RCAN3	RCAN family member 3 [Source:HGNC Symbol;Acc:HGNC:3042]
ENSG00000184454	0.0969585	0.134845	0.160802	0.130869	0.243397	0.0496766	0.0999141	0.0665426	0.0704764	0.0910029	0.0760073	0.0869739	0.198332	0.322697	0.202668	0.0719464	0.0833601	0.0642782	0.0731949	0.101962	0.582316	0.35413	0.346136	0.316743	0.129317	0.208688	0.21825	0.112432	0.0855331	0.0872735	0.0950794	0.268819	0.308532	0.576643	0.384665	0.0720091	0.135073	0.208469	0.138517	0.0742426	0.159813	0.271086	0.16838	NCMAP	non-compact myelin associated protein [Source:HGNC Symbol;Acc:HGNC:29332]
ENSG00000133226	25.031	23.1534	19.9256	22.7034	24.6166	23.2816	19.8442	38.7048	27.5585	23.8669	30.0434	27.7725	27.0467	24.7018	26.507	14.2643	11.8166	12.1576	12.7462	17.3579	16.0868	16.2047	16.5498	20.9593	24.5488	21.3793	22.2958	10.2888	11.1283	15.9862	12.4678	14.7721	19.8932	14.4979	16.3878	19.5591	20.5913	20.6055	20.252	22.9095	17.2452	15.7243	18.6264	SRRM1	serine and arginine repetitive matrix 1 [Source:HGNC Symbol;Acc:HGNC:16638]
ENSG00000284699	0	0	0.0578822	0.0192941	0	0	0	0.18683	0	0	0.0622767	0	0	0.0888263	0.0296088	0	0	0.120315	0.0401049	0	0	0	0	0.0926366	0	0	0.0308789	0.0751598	0	0	0.0250533	0	0	0	0	0	0	0.0191279	0.00637597	0	0.0467398	0	0.0155799		novel transcript
ENSG00000169504	153.91	155.902	111.35	140.387	150.849	154.665	109.89	24.8526	101.672	71.3716	65.9654	30.3407	93.346	129.15	84.2788	169.423	142.924	142.872	151.739	57.3486	32.6213	93.6171	61.1957	58.5943	109.375	89.8246	85.9313	16.0404	44.6947	51.1123	37.2825	49.5676	84.8965	42.1742	58.8794	85.2809	118.848	85.6776	96.6021	125.671	95.5792	75.5865	98.9457	CLIC4	chloride intracellular channel 4 [Source:HGNC Symbol;Acc:HGNC:13518]
ENSG00000020633	0.128342	0.18931	0.322997	0.213549	0.281906	0.188301	0.273525	0.134524	0.0791535	0.0479097	0.0871956	0.136057	0.119331	0.0639578	0.106449	0.313117	0.300932	0.573928	0.395992	0.0368085	0.0525545	0.0389084	0.0427571	0.133403	0.0693186	0.109867	0.104196	1.12294	1.08072	0.796402	1.00002	0.352235	0.467801	0.388584	0.402873	0.101094	0.0975239	0.0791932	0.0926036	0.182802	0.201925	0.152231	0.178986	RUNX3	RUNX family transcription factor 3 [Source:HGNC Symbol;Acc:HGNC:10473]
ENSG00000229162	0	0	0.062541	0.020847	0	0.125585	0.126294	0	0	0	0	0	0	0	0	0.060628	0	0	0.0202093	0	0	0	0	0	0	0	0	0	0	0	0	0	0	0.233245	0.0777484	0	0.0975635	0	0.0325212	0	0	0	0	RUNX3-AS1	RUNX3 antisense RNA 1 [Source:HGNC Symbol;Acc:HGNC:40513]
ENSG00000231953	0	0	0	0	0	0.208461	0	0.279236	0.197163	0.0954702	0.190623	0	0	0	0	0	0	0.0539468	0.0179823	0	0	0	0	0	0	0.109466	0.0364888	0.0674004	0	0	0.0224668	0	0	0	0	0	0.161948	0.0343063	0.065418	0.0239653	0	0	0.00798842		novel transcript
ENSG00000117614	15.7533	15.9783	18.9068	16.8795	16.9502	14.302	16.9628	30.0674	22.6006	14.5999	22.4226	10.1033	16.3454	18.0637	14.8375	24.785	26.211	26.3319	25.776	13.0128	10.9009	18.0527	13.9888	15.0752	13.0346	20.1228	16.0775	7.25395	12.3689	14.7049	11.4426	12.4066	14.4202	14.1684	13.6651	14.9552	16.9419	21.7535	17.8835	12.0491	15.2673	11.9402	13.0855	SYF2	SYF2 pre-mRNA splicing factor [Source:HGNC Symbol;Acc:HGNC:19824]
ENSG00000284602	0.708006	0.659481	0.960104	0.775863	1.15197	0.799386	1.04034	1.61248	0.778297	1.11983	1.1702	1.17611	1.03702	0.934339	1.04915	0.885335	0.991968	0.778805	0.88537	0.909993	0.669321	0.670421	0.749912	1.12433	0.801219	0.765465	0.897005	0.4257	0.323854	0.385518	0.378357	1.18747	1.09032	1.04801	1.1086	0.817945	0.840204	0.835759	0.831303	1.04874	0.983286	0.898111	0.976712		novel transcript
ENSG00000284657	0.151124	0.245206	0.134957	0.177096	0.331948	0.1355	0.136264	0.50821	0.448545	0.124111	0.360289	0.271123	0.103043	0.0517764	0.141981	0.261658	0.194893	0.210393	0.222315	0	0	0.335977	0.111992	0.431979	0.128265	0	0.186748	0.175241	0	0.1587	0.111314	0.325884	0.112208	0	0.146031	0	0.210532	0.445983	0.218838	0.0623097	0.163466	0.492948	0.239575		novel transcript
ENSG00000117616	4.89795	3.82128	3.82531	4.18151	4.9294	3.68768	3.4469	7.37881	9.24054	7.00076	7.87337	5.12072	5.95201	7.56597	6.2129	9.78048	7.84245	9.17099	8.93131	6.61334	4.81729	7.41746	6.2827	7.47587	6.86572	6.05045	6.79735	4.19537	4.12055	7.1955	5.17047	6.99221	6.86788	5.81172	6.55727	11.7557	10.1518	8.94708	10.2849	7.82454	5.48256	5.88681	6.39797	RSRP1	arginine and serine rich protein 1 [Source:HGNC Symbol;Acc:HGNC:25234]
ENSG00000272432	0.118406	0.28818	0.317218	0.241268	0.260083	0.212329	0	0.910138	0.702875	0.388967	0.667327	0.424853	0.0807349	0.0811341	0.195574	0.512525	0.7126	0.659375	0.628167	0.373549	0	0.26324	0.212263	0.338458	0.200993	0.111498	0.216983	0.274604	0.584941	0.373027	0.410857	0.510663	0.351663	0.985882	0.616069	0.615567	0.824764	0.419316	0.619882	0.29292	0.170769	0.386228	0.283305		novel transcript
ENSG00000261349	0.375341	0.304504	0.335187	0.338344	0.549631	0.224357	1.12811	0.480846	0.318295	0.6165	0.471881	0.785607	1.0237	0.68584	0.831715	0.75818	0.645398	0.116121	0.506567	0.657848	0.563558	0.278151	0.499852	0.71526	0.955703	0.117813	0.596259	0.725399	0	0.131386	0.285595	1.07918	0.743166	1.66676	1.16304	1.30087	0.348593	0.443068	0.69751	1.23805	0.721768	0.408105	0.789307		novel pseudogene
ENSG00000187010	0.156005	0.0421875	0.0773975	0.0918633	0.0380743	0.186501	0.0625179	0.31644	0.117595	0.12812	0.187385	0.186586	0.141828	0.106897	0.145104	0.195078	0.0596112	0.209144	0.154611	0.145827	0.0780782	0.154146	0.126017	0.0743218	0.088272	0.13058	0.0977245	0.120601	0.0642234	0.0546085	0.0798108	0.149515	0.102962	0.173191	0.141889	0	0.0965917	0.0971927	0.0645948	0.157232	0.112497	0.0282705	0.0993332	RHD	Rh blood group D antigen [Source:HGNC Symbol;Acc:HGNC:10009]
ENSG00000224183	3.70884	4.27067	5.7694	4.58297	5.25584	7.29439	6.68831	2.75886	4.86992	5.99354	4.54077	4.4001	5.22086	4.01698	4.54598	3.31433	4.32014	4.44162	4.02536	6.03904	4.49085	5.71861	5.41617	7.52364	4.77254	6.30891	6.2017	4.30071	3.5462	4.64859	4.16517	6.96576	5.32989	6.37537	6.22367	7.25642	7.66687	5.36666	6.76331	8.33652	7.85092	7.41477	7.8674	SDHDP6	succinate dehydrogenase complex subunit D pseudogene 6 [Source:HGNC Symbol;Acc:HGNC:10689]
ENSG00000259984	0	0	0	0	0	0	0	0	0	0.2055	0.0685	0.11223	0.170616	0	0.0942819	0	0.107566	0	0.0358555	0	0.187853	0	0.0626175	0.536445	0	0.117813	0.218086	0	0	0	0	0.269795	0.185792	0.208345	0.221311	0	0.174296	0	0.0580988	0.206341	0.0902211	0	0.0988542		novel pseudogene
ENSG00000183726	31.5754	29.8573	36.4437	32.6255	32.478	29.7991	35.197	35.471	39.7683	39.4377	38.2257	28.7174	29.647	29.1138	29.1594	45.8005	43.796	45.8092	45.1352	33.5057	33.9168	37.4107	34.9444	31.4943	27.9491	31.6194	30.3543	32.6985	39.6562	44.8188	39.0578	24.1089	32.7797	33.1371	30.0086	37.6246	39.2037	33.4611	36.7631	32.134	32.8678	31.552	32.1846	TMEM50A	transmembrane protein 50A [Source:HGNC Symbol;Acc:HGNC:30590]
ENSG00000188672	0.0472069	0.0382977	0.12647	0.0706582	0	0.126979	0.127695	0.0453573	0.160129	0.193844	0.13311	0.14821	0.0804694	0.113214	0.113964	0.0408672	0	0.0876276	0.0428316	0.0496428	0.070879	0.157425	0.0926488	0.236142	0.140233	0.0889048	0.155093	0.218961	0.204056	0.198293	0.207104	0.0508984	0.140203	0.157222	0.116108	0.122709	0.0986462	0.132347	0.1179	0.0681232	0.102124	0.0769915	0.0824131	RHCE	Rh blood group CcEe antigens [Source:HGNC Symbol;Acc:HGNC:10008]
ENSG00000238084	5.52646	6.04294	5.79354	5.78765	4.22227	5.81684	7.1496	4.27103	5.80722	6.70928	5.59584	5.4962	4.58736	4.11611	4.73323	5.0963	6.30074	4.12569	5.17424	7.95941	4.69003	6.81092	6.48679	9.4439	5.71022	7.24035	7.46482	5.4332	3.56104	8.20061	5.73162	5.18141	8.38511	8.00255	7.18969	5.62123	6.52737	6.4173	6.18863	8.17326	6.84415	8.03362	7.68368		succinate dehydrogenase complex, subunit D, integral membrane protein (SDHD) pseudogene
ENSG00000204178	6.68227	7.10721	7.74603	7.1785	7.44985	7.79012	8.58887	5.32496	8.83659	8.34437	7.50197	7.62538	9.87029	9.39496	8.96354	15.7928	12.1354	13.0737	13.6673	8.36269	6.69598	8.23014	7.76294	7.07517	9.62812	7.90964	8.20431	4.92031	6.50598	8.98755	6.80461	7.34487	9.51585	6.22476	7.69516	8.55358	8.82657	8.15636	8.51217	7.52759	6.92099	5.83758	6.76205	MACO1	macoilin 1 [Source:HGNC Symbol;Acc:HGNC:25572]
ENSG00000157978	4.54413	4.18964	4.14394	4.29257	4.55617	4.10308	4.49259	2.87648	3.12813	4.57485	3.52649	4.34473	3.63059	3.4141	3.79647	3.48958	3.58508	3.50302	3.52589	4.66618	4.88032	3.39918	4.31523	4.87475	4.12904	3.85613	4.28664	10.1419	6.8666	7.81474	8.2744	4.40377	2.95322	4.55807	3.97169	5.37327	5.46654	4.19976	5.01319	4.62444	4.66467	6.34748	5.2122	LDLRAP1	low density lipoprotein receptor adaptor protein 1 [Source:HGNC Symbol;Acc:HGNC:18640]
ENSG00000225643	0.237794	0.0964578	0.849418	0.394556	0	0.213208	0.428824	0.799668	0.504132	0.585867	0.629889	0.639918	0.324277	0.488821	0.484338	0	0.102221	0	0.0340738	0.375096	0.714073	0.396495	0.495221	0.509789	0.403651	0.559797	0.491079	0.413612	0.587363	0.249714	0.416897	0.256389	0.529679	0.593978	0.460015	0	0.496907	0.385964	0.29429	0.343155	0.514428	0	0.285861		novel transcript
ENSG00000117643	1.36156	1.03233	1.51135	1.30175	1.78883	1.02683	1.59483	0.550182	0.539543	0.65837	0.582698	0.684867	0.676756	0.584191	0.648605	0.32497	0.311795	0.206679	0.281148	0.448278	0.324798	0.176811	0.316629	0.900236	1.05301	0.982553	0.9786	2.24284	1.72871	1.88414	1.9519	1.31711	1.09598	2.01305	1.47538	0.815891	0.930669	0.510711	0.752424	1.19621	0.761611	1.3386	1.09881	MAN1C1	mannosidase alpha class 1C member 1 [Source:HGNC Symbol;Acc:HGNC:19080]
ENSG00000233478	0	0.062845	0.0922367	0.0516939	0	0	0.0465652	0.148859	0.0218971	0	0.0569187	0	0.0528189	0	0.0176063	0	0	0.0479312	0.0159771	0.027154	0.11631	0	0.0478213	0	0.0219158	0	0.00730528	0.0299423	0	0	0.00998075	0.111363	0.0383446	0.171997	0.107235	0.0447467	0	0.0304808	0.0250758	0	0.0372405	0	0.0124135		novel transcript
ENSG00000162430	21.0822	22.1828	21.0888	21.4512	21.9412	22.0355	23.4248	9.18579	14.6064	21.0795	14.9573	28.9319	20.8935	18.5491	22.7915	8.09653	7.68347	6.57051	7.45017	19.3151	20.0299	13.3707	17.5719	18.398	22.7773	15.6566	18.944	24.8683	16.7484	19.1244	20.247	20.784	21.1797	20.4845	20.8161	18.098	20.6836	14.6473	17.8097	21.4818	19.577	21.5454	20.8681	SELENON	selenoprotein N [Source:HGNC Symbol;Acc:HGNC:15999]
ENSG00000228172	0.0822444	0	0.0367229	0.0396558	0.045163	0	0.0370787	0.118533	0.209234	0.0844294	0.137399	0.0922188	0.154214	0.126799	0.124411	0.0355997	0.0353548	0.0954162	0.0554569	0.151354	0.246973	0.2057	0.201343	0.293863	0.104706	0.116168	0.171579	0.0238423	0.101574	0.194327	0.106581	0.0886758	0.0610657	0.136957	0.0955663	0.0356307	0.0859313	0.084949	0.068837	0.110208	0.0444806	0.0670678	0.0739187		novel transcript
ENSG00000117640	3.29882	3.9139	3.11399	3.44224	3.32922	3.65945	3.60864	4.00717	4.77163	5.17426	4.65102	5.81159	4.65392	4.53439	4.99996	4.41663	3.88375	3.96275	4.08771	5.13584	5.31	4.28361	4.90982	4.13424	4.16193	4.14178	4.14599	4.56044	4.63692	4.15078	4.44938	5.29779	5.61951	5.2459	5.38773	5.06424	4.6922	4.81787	4.85811	4.51742	4.45761	5.26707	4.74737	MTFR1L	mitochondrial fission regulator 1 like [Source:HGNC Symbol;Acc:HGNC:28836]
ENSG00000127423	8.03694	8.1647	6.7725	7.65805	9.01002	8.29654	6.58008	8.43238	6.67389	8.71562	7.94063	8.92072	8.19553	7.74582	8.28735	3.96398	4.92089	3.89564	4.26017	5.76819	5.765	4.93083	5.48801	6.44202	7.85359	7.99468	7.4301	7.79852	6.45032	6.56153	6.93679	7.14833	7.68496	8.02216	7.61848	6.28178	5.48187	5.46847	5.74404	7.09937	7.46369	6.88449	7.14919	AUNIP	aurora kinase A and ninein interacting protein [Source:HGNC Symbol;Acc:HGNC:28363]
ENSG00000236528	0	0.0548753	0.0604047	0.0384267	0	0	0	0	0	0	0	0	0	0	0	0	0.116309	0	0.0387695	0	0.10156	0	0.0338533	0.0966738	0	0	0.0322246	0.0784353	0	0	0.0261451	0.145861	0	0.112639	0.0861666	0	0.094231	0.0199615	0.0380642	0	0	0.220637	0.0735455		novel transcript
ENSG00000182749	2.86782	2.68562	2.5294	2.69428	2.17751	2.88876	3.06469	2.72144	3.37772	3.96896	3.35604	5.82781	4.6109	4.07571	4.83814	7.73923	7.45769	8.24794	7.81496	5.77097	6.08674	4.89984	5.58585	4.63006	4.83802	4.16741	4.54517	5.91195	4.26332	5.59559	5.25695	3.39747	2.89168	3.33115	3.20677	4.90834	4.75968	4.64955	4.77252	3.62026	4.25093	4.79272	4.2213	PAQR7	progestin and adipoQ receptor family member 7 [Source:HGNC Symbol;Acc:HGNC:23146]
ENSG00000207302	0	0	0	0	0	0	0	2.00644	0.44272	0.857496	1.10222	0	0	0.357728	0.119243	0	0	0	0	0	0	0	0	0	0	0	0	0	0	0	0	0	0.775257	0	0.258419	0	0.727292	0.154067	0.293786	0.215252	0	0	0.0717505
ENSG00000117632	117.971	121.443	97.9535	112.456	116.024	118.739	94.8908	207.504	145.762	143.714	165.66	140.794	139.376	132.469	137.546	29.1669	30.9342	26.1421	28.7477	99.5132	87.4252	113.294	100.077	220.424	141.206	194.647	185.426	40.4751	46.4691	55.3827	47.4423	176.129	150.217	184.28	170.209	89.4487	86.8407	139.488	105.259	104.842	142.869	109.553	119.088	STMN1	stathmin 1 [Source:HGNC Symbol;Acc:HGNC:6510]
ENSG00000229786	0	0.185614	0	0.0618713	0	0.410278	0.412593	0.219829	0.776082	0.563692	0.519868	0.615698	0.468005	0.156773	0.413492	0	0.196705	0	0.0655684	0.240599	0	0.254326	0.164975	0	0.388373	0.861775	0.416716	0	0	0.240263	0.0800876	0	0.679508	0	0.226503	0	0	0.337596	0.112532	0.0943334	0	0	0.0314445	SNRPFP2	small nuclear ribonucleoprotein polypeptide F pseudogene 2 [Source:HGNC Symbol;Acc:HGNC:39665]
ENSG00000223624	0.820388	0	0	0.273463	1.802	0	0	0	0.695702	0.336873	0.344192	0.735906	0.279689	0.281072	0.432222	0	0	0	0	0.43136	0	0	0.143787	0	0.348149	0	0.11605	0	0	0	0	0	0	0	0	0	0	0.121052	0.0403508	0.169126	0	0	0.0563754		ribosomal protein L39 (RPL39) pseudogene
ENSG00000158006	3.55609	3.47423	4.35133	3.79389	3.35709	2.98492	3.60212	7.53142	5.54362	7.43163	6.83556	6.8956	5.75739	5.48516	6.04605	7.70287	7.84503	8.17399	7.9073	7.27231	7.63409	6.13967	7.01536	6.18544	5.00894	5.6	5.59813	6.15906	5.62534	5.53004	5.77148	6.52626	5.59534	6.55176	6.22445	8.10293	6.80914	5.68037	6.86415	5.52167	5.01957	5.6517	5.39765	PAFAH2	platelet activating factor acetylhydrolase 2 [Source:HGNC Symbol;Acc:HGNC:8579]
ENSG00000158008	0.657466	0.482098	0.677458	0.605674	0.666527	0.634837	0.752424	0.352298	0.321659	0.519179	0.397712	0.453663	0.405185	0.381198	0.413349	0.27364	0.130444	0.246431	0.216838	0.279216	0.170854	0.112436	0.187502	0.487903	0.547288	0.404799	0.479997	0.278565	0.187382	0.265548	0.243832	0.708879	0.769795	0.694806	0.724493	0.262924	0.246594	0.425362	0.311627	0.432683	0.382933	0.350556	0.388724	EXTL1	exostosin like glycosyltransferase 1 [Source:HGNC Symbol;Acc:HGNC:3515]
ENSG00000158014	0.0494635	0.214018	0.250307	0.171263	0.144864	0.206965	0.208133	0.095051	0.223711	0.216651	0.178471	0.251429	0.281054	0.090382	0.207622	17.3995	19.9873	22.5869	19.9912	0.190725	0.445604	0.238261	0.29153	0.306342	0.209909	0.279464	0.265238	0.019119	0	0.0865719	0.0352303	0.604424	0.29381	0.521671	0.473302	0.228577	0.413447	0.243286	0.295104	0.190346	0.237792	0.268907	0.232348	SLC30A2	solute carrier family 30 member 2 [Source:HGNC Symbol;Acc:HGNC:11013]
ENSG00000284309	0	0	0	0	0	0	0	0	0	0	0	0	0	0.0418173	0.0139391	0.211328	0	0.226565	0.145964	0.128354	0	0.203514	0.110623	0	0	0.0574669	0.0191556	0	0.075371	0	0.0251237	0	0	0.406506	0.135502	0.105756	0	0	0.0352521	0	0.0440079	0.0995326	0.0478469		novel transcript
ENSG00000158022	0	0.0904292	0.0597247	0.0500513	0	0	0.0402022	0.0214197	0.018905	0.0183083	0.0195443	0.0799897	0.0760024	0.106929	0.0876405	0.521081	0.191665	0.51727	0.410005	0.117217	0.133889	0.0743428	0.108483	0.0637236	0.0189211	0.0209924	0.0345457	0.0775523	0.330392	0.234107	0.214017	0	0	0.0371236	0.0123745	0.231793	0.0931701	0.171052	0.165339	0.0183833	0.0803794	0.109076	0.0692797	TRIM63	tripartite motif containing 63 [Source:HGNC Symbol;Acc:HGNC:16007]
ENSG00000175087	2.9847	3.09572	1.74319	2.60787	3.37481	3.16166	1.97583	1.00432	3.13981	1.66516	1.93643	0.722995	2.08662	3.0807	1.96344	0.686852	0.703781	0.724686	0.705106	0.423793	0.66181	1.4419	0.842502	1.79991	3.68763	2.85798	2.78184	0.175241	0.171089	0.251275	0.199202	2.00962	1.45871	1.2583	1.57554	0.807481	0.754406	1.83224	1.13138	1.80179	1.89803	0.677804	1.45921	PDIK1L	PDLIM1 interacting kinase 1 like [Source:HGNC Symbol;Acc:HGNC:18981]
ENSG00000197245	0.820681	0.765666	0.60463	0.730325	0.495728	0.551874	0.628988	0.867379	0.469767	0.640288	0.659145	0.846594	0.937292	0.91381	0.899232	0.159855	0.070558	0.133296	0.121237	0.474666	0.40047	0.456132	0.443756	1.40752	0.644306	1.04327	1.0317	0.523407	0.380086	0.430911	0.444801	1.2388	1.03589	1.29831	1.191	0.462207	0.571648	1.05353	0.695795	0.896689	1.16881	1.43887	1.16812	FAM110D	family with sequence similarity 110 member D [Source:HGNC Symbol;Acc:HGNC:25860]
ENSG00000282872	0.238683	0.0774549	0.127889	0.148009	0.419419	0.34241	0.0860856	0	0	0.0392039	0.013068	0.0428208	0.065098	0.0981298	0.0686828	0	0	0.0443055	0.0147685	0	0	0	0	0.272905	0.0810322	0.224756	0.192898	0	0	0	0	0.102939	0.070888	0.158987	0.110938	0	0	0.0140876	0.00469585	0.0393644	0.0344235	0	0.024596	C1orf232	chromosome 1 open reading frame 230 [Source:HGNC Symbol;Acc:HGNC:53426]
ENSG00000236782	0.526346	0.696702	0.593732	0.605593	0.486793	0.645796	0.649442	0.133085	0.0939685	0.295759	0.174271	0.521843	0.396664	0.398626	0.439044	0.0479643	0.0952686	0.102845	0.082026	0.14566	0.083188	0.0307939	0.0865471	0.356336	0.493757	0.443463	0.431185	0.160616	0.0342133	0.0581823	0.0843374	0.776587	0.781615	1.24555	0.934584	0.192024	0.231555	0.46599	0.296523	0.434034	0.579321	0.813258	0.608871		novel protein
ENSG00000142675	3.69796	4.24714	3.88512	3.94341	3.63131	3.48467	3.53049	2.48018	4.13205	5.09734	3.90319	6.02291	4.30127	4.35235	4.89218	2.28488	1.9824	1.80357	2.02362	6.2678	6.42328	4.4814	5.72416	5.30593	4.56638	4.02842	4.63357	3.22868	2.09548	2.20817	2.51078	6.19179	4.39313	5.24036	5.27509	5.07635	4.99003	4.74611	4.9375	4.29905	4.32938	4.94318	4.52387	CNKSR1	connector enhancer of kinase suppressor of Ras 1 [Source:HGNC Symbol;Acc:HGNC:19700]
ENSG00000188782	0.0282892	0.114751	0.126314	0.089785	0	0.101458	0.10203	0.108723	0.0719692	0.0232326	0.0679751	0.12688	0.0771555	0.0193843	0.0744734	0	0	0	0	0	0	0.0314462	0.0104821	0.0404316	0.0720308	0.0532772	0.0552465	0	0.034938	0	0.011646	0.0610028	0.042009	0.0471086	0.0500402	0.049023	0	0.0584391	0.0358207	0.0233278	0.101999	0.046138	0.0571548	CATSPER4	cation channel sperm associated 4 [Source:HGNC Symbol;Acc:HGNC:23220]
ENSG00000236155	0.179966	0.175202	0.24107	0.198746	0.11859	0.16136	0.194724	0.138332	0.0915685	0.0443393	0.0914132	0.04843	0.0245418	0	0.0243239	0	0.0928354	0.0835153	0.0587836	0.0378505	0	0.0200049	0.0192851	0.0771633	0	0.0847326	0.0539653	0.166949	0.17781	0.113393	0.152717	0.271655	0.160348	0.179813	0.203939	0.0311867	0.0501423	0.0371769	0.0395019	0.133563	0.0778655	0.146757	0.119395	ZPLD2P	zona pellucida like domain containing 2, pseudogene [Source:HGNC Symbol;Acc:HGNC:54510]
ENSG00000278572	0.958184	0.621879	0.741587	0.773883	0.701559	0.458197	0.230391	2.27092	1.40843	0.62953	1.43629	0.687609	0.609777	0.744106	0.680497	1.76961	1.04348	1.36361	1.39223	1.47785	1.34276	0.710075	1.1769	0.639079	0.542167	0.842124	0.674457	1.99997	2.28787	1.47579	1.92121	1.23974	0.474295	1.27649	0.996841	0.774879	0.978891	0.867161	0.873644	0.632107	0.921278	1.35437	0.969253		ADP-ribosylation factor-like 16 (ARL16) pseudogene
ENSG00000130695	5.56971	4.81738	6.3793	5.58879	5.29569	5.76446	6.64239	2.26285	4.9693	7.3058	4.84598	7.97982	6.65164	5.85088	6.82745	5.36284	3.80973	4.86895	4.68051	6.2914	8.39619	4.96293	6.55017	5.58341	7.09561	4.60359	5.76087	6.355	3.10164	4.37204	4.60956	7.36516	7.04437	6.69135	7.03363	3.52032	4.12061	3.86709	3.83601	7.83733	5.7147	6.28042	6.61082	CEP85	centrosomal protein 85 [Source:HGNC Symbol;Acc:HGNC:25309]
ENSG00000270733	0.160411	0.260274	0.2865	0.235729	0	0	0	0	0.272062	0	0.0906875	0.431677	0.109375	0.109916	0.216989	0.138869	0	0.446644	0.195171	0	0.24085	0	0.0802834	0.229263	0	0.302103	0.177122	0	0.396224	0	0.132075	0	0	0	0	0	0.446939	0	0.14898	0.0661388	0.115674	0.261621	0.147811		mitochondrial ribosomal protein S6 (MRPS6) pseudogene
ENSG00000142669	51.6582	49.3547	42.8534	47.9554	53.2784	51.2547	44.9237	35.8399	48.2544	49.5311	44.5418	46.9854	37.145	38.6763	40.9355	71.8483	69.0996	96.4988	79.1489	52.8072	61.2232	45.2534	53.0946	41.3191	38.0023	44.3846	41.2353	142.381	170.023	127.427	146.611	47.2159	48.4801	65.7187	53.8049	54.0752	56.5312	63.7847	58.1304	47.5716	60.2735	65.6477	57.8309	SH3BGRL3	SH3 domain binding glutamate rich protein like 3 [Source:HGNC Symbol;Acc:HGNC:15568]
ENSG00000158062	3.08866	3.26837	3.03079	3.12927	3.13742	3.13055	3.36837	3.95295	3.65451	4.38136	3.99627	4.98269	4.50332	4.04877	4.5116	2.17714	1.5534	1.66561	1.79872	2.43924	2.73117	2.45626	2.54222	6.5256	4.93211	4.25346	5.23706	2.68971	1.71882	2.32045	2.24299	6.71304	5.81937	6.0379	6.1901	3.17336	2.67014	5.26722	3.70357	4.06205	4.42814	3.60385	4.03135	UBXN11	UBX domain protein 11 [Source:HGNC Symbol;Acc:HGNC:30600]
ENSG00000169442	1.53713	0.997625	0.43926	0.991338	1.48559	1.10257	0.443516	2.59935	0.469264	0.858414	1.30901	0.992764	0.712697	0.463437	0.722966	0.425824	0.0528619	0.114132	0.197606	0.323289	0.461586	0.341733	0.375536	0.439379	0.678406	0.810567	0.642784	0.855566	1.13904	0.51654	0.837048	0.662932	0.913044	0.307164	0.627714	0.639293	0.171311	0.598782	0.469795	0.785876	0.532053	0.802229	0.706719	CD52	CD52 molecule [Source:HGNC Symbol;Acc:HGNC:1804]
ENSG00000176092	1.65743	2.00005	2.78173	2.14641	1.44526	1.88186	2.29802	1.18437	1.01707	1.42273	1.20806	1.8379	2.0501	1.93469	1.9409	3.34558	3.37985	2.87562	3.20035	2.61882	4.63948	2.51825	3.25885	2.33313	1.5976	2.43128	2.12067	2.21167	1.69724	2.04664	1.98518	3.96921	2.8323	5.11786	3.97313	2.62683	3.09798	2.51691	2.74724	1.13667	1.71171	2.39075	1.74638	CRYBG2	crystallin beta-gamma domain containing 2 [Source:HGNC Symbol;Acc:HGNC:17295]
ENSG00000225854	0.497923	0.134651	0.296437	0.30967	0	0.297629	0	0	0.281498	0.272614	0.184704	0.148883	0	0.113728	0.087537	0.28737	0.428089	0	0.238486	0.174539	0	0	0.0581796	0.474428	0.281739	0.15629	0.304152	0	0	0	0	0.357907	0	0	0.119302	0	0	0.195923	0.0653076	0.0684326	0	0.541388	0.203274		ribosomal protein L34 (RPL34) pseudogene
ENSG00000176083	0.0241392	0.0195835	0.0431136	0.0289454	0	0	0.0435313	0	0	0	0	0	0.0164592	0	0.0054864	0	0	0.0224041	0.00746805	0	0.0362439	0.026833	0.0210256	0.0345002	0	0.0227307	0.019077	0	0.0298126	0.0253493	0.0183873	0	0	0	0	0	0	0.00712372	0.00237457	0	0	0	0	ZNF683	zinc finger protein 683 [Source:HGNC Symbol;Acc:HGNC:28495]
ENSG00000131914	384.928	373.662	420.822	393.137	386.164	378.81	430.292	227.566	289.879	334.194	283.88	507.242	400.883	313.187	407.104	77.4178	78.3509	66.3461	74.0383	206.133	184.661	140.342	177.045	361.135	304.29	281.184	315.536	183.441	140.992	136.633	153.689	453.815	371.985	450.269	425.357	201.962	176.085	194.619	190.889	350.477	357.941	377.987	362.135	LIN28A	lin-28 homolog A [Source:HGNC Symbol;Acc:HGNC:15986]
ENSG00000117682	6.55374	6.50486	6.49275	6.51712	6.00561	6.66577	6.68493	5.1458	6.48685	7.88	6.50422	8.91013	6.77278	6.02039	7.23443	6.89698	6.9992	6.805	6.90039	10.6717	10.3937	7.8201	9.62849	7.25922	6.38811	5.81456	6.4873	10.4257	8.41022	8.38778	9.07457	9.47317	7.39038	9.31067	8.72474	9.67128	8.70208	6.89014	8.42117	7.02139	6.63115	7.88296	7.1785	DHDDS	dehydrodolichyl diphosphate synthase subunit [Source:HGNC Symbol;Acc:HGNC:20603]
ENSG00000223583	0.429362	0.522495	0.671	0.540952	0.943105	0.384971	0.967859	1.23762	0.546159	0.176308	0.653361	0.866581	0.292758	0.661964	0.607101	0.278776	0.369144	0.597751	0.415223	0.564397	0.483501	0.835233	0.62771	0.613653	0.637731	0.303232	0.518205	0.12447	0.265137	0.112721	0.167443	0.231469	0.637595	0.714994	0.528019	0.186012	0.299073	0.570191	0.351759	0.265544	0.309618	0.350132	0.308431		ribosomal protein L17 (RPL17) pseudogene
ENSG00000225891	0.0455409	0.184731	0.162676	0.130983	0.200064	0.408325	0.082126	0	0.077239	0.261805	0.113015	0.285959	0.310519	0.468082	0.354853	0.039425	0.156615	0.211338	0.135793	0.0478909	0.205133	0.101246	0.11809	0.195264	0.270568	0.214419	0.22675	0.105617	0.0562443	0.0478239	0.0698951	0.589227	0.338138	0.151674	0.359679	0.315675	0.0634434	0.067198	0.148772	0.2441	0.131361	0.297098	0.224186	DHDDS-AS1	DHDDS antisense RNA 1 [Source:HGNC Symbol;Acc:HGNC:40925]
ENSG00000198830	57.9134	52.8711	47.4884	52.7576	57.5918	55.0258	47.1204	79.262	76.9658	73.1318	76.4532	68.1192	61.3438	50.0729	59.8453	14.1553	14.4604	14.9252	14.5136	45.3544	47.2355	46.5406	46.3768	77.0316	62.4812	72.051	70.5212	23.8051	20.9948	20.7071	21.8357	46.6763	48.1613	55.597	50.1449	41.5667	38.3328	56.0447	45.3147	55.4484	60.4355	56.948	57.6106	HMGN2	high mobility group nucleosomal binding domain 2 [Source:HGNC Symbol;Acc:HGNC:4986]
ENSG00000224129	0	0	0	0	0	0.114805	0	0.061513	0	0	0.0205043	0	0.0436526	0.0438685	0.0291737	0.0554236	0	0	0.0184745	0	0	0	0	0	0	0	0	0	0	0.0672308	0.0224103	0	0	0.106611	0.0355372	0	0	0.11336	0.0377867	0.0263965	0	0.104415	0.0436038	DPPA2P2	developmental pluripotency associated 2 pseudogene 2 [Source:HGNC Symbol;Acc:HGNC:44627]
ENSG00000117676	8.43254	8.36134	9.70937	8.83441	8.48939	8.69832	9.11702	2.7476	6.78676	9.04932	6.19456	8.66728	7.6729	6.75451	7.69823	5.99047	5.85696	5.08175	5.64306	8.5495	9.64235	6.7481	8.31332	8.80183	7.91914	7.32476	8.01525	14.2147	9.66708	11.1613	11.681	13.4064	9.52207	12.0757	11.6681	8.47346	8.14433	8.02723	8.21501	9.71815	8.6356	10.9355	9.76309	RPS6KA1	ribosomal protein S6 kinase A1 [Source:HGNC Symbol;Acc:HGNC:10430]
ENSG00000260063	0.40199	0.326124	0.230776	0.31963	0.504561	0.257449	0.517805	0.165531	0.292195	0.306555	0.25476	0.30908	0.450299	0.177075	0.312151	0.0745725	0.0740595	0.133249	0.0939602	0.301952	0.0862243	0.223425	0.203867	0.246228	0.389927	0.243344	0.293166	0.0665916	0.106386	0.060306	0.0777612	0.371507	0.298474	0.286892	0.318958	0.0995166	0.040001	0.228789	0.122769	0.177583	0.28988	0.374641	0.280701		novel transcript, antisense to ARID1A
ENSG00000117713	14.6027	15.6525	12.9472	14.4008	15.0523	15.4415	13.1116	18.067	13.2419	14.984	15.4309	24.3266	17.5281	15.1954	19.0167	8.45582	6.18595	6.24653	6.96276	16.5989	14.9252	10.5251	14.0164	13.9857	18.3202	11.6675	14.6578	10.3152	6.2919	7.89627	8.1678	11.1257	14.0017	9.96564	11.6977	16.3894	14.6412	11.1366	14.0557	17.7668	12.3723	15.4484	15.1958	ARID1A	AT-rich interaction domain 1A [Source:HGNC Symbol;Acc:HGNC:11110]
ENSG00000060642	1.65279	1.96766	2.20086	1.94044	1.65409	1.71867	2.328	1.44708	1.6504	1.77501	1.62416	2.71954	1.86713	1.89647	2.16105	2.45527	2.7663	2.95906	2.72688	2.48884	2.30538	2.13076	2.30833	2.47402	2.04194	2.02602	2.18066	1.92789	1.81175	1.65349	1.79771	2.29872	2.38175	2.65459	2.44502	3.32174	2.98373	2.71296	3.00614	2.25406	2.09455	2.4085	2.25237	PIGV	phosphatidylinositol glycan anchor biosynthesis class V [Source:HGNC Symbol;Acc:HGNC:26031]
ENSG00000241188	0	0.1601	0	0.0533667	0	0	0	0	0	0.16207	0.0540232	0	0	0	0	0	0	0.549479	0.18316	0	0.296304	0	0.0987679	0	0.167494	0.185829	0.117775	0	0	0	0	0.425552	0.293053	0.328627	0.349077	0.341982	0	0.0582383	0.133407	0	0	0	0	RN7SL165P	RNA, 7SL, cytoplasmic 165, pseudogene [Source:HGNC Symbol;Acc:HGNC:46181]
ENSG00000204160	9.5186	11.8435	12.0883	11.1501	9.63379	11.7125	13.2201	7.0942	10.5604	13.3799	10.3448	14.8785	12.0481	11.3438	12.7568	11.7914	11.8821	11.7727	11.8154	14.5667	14.5602	12.2176	13.7815	14.8819	12.337	11.3798	12.8662	16.343	13.8731	13.6406	14.6189	17.6908	15.1189	19.8617	17.5572	10.2615	9.62662	11.1958	10.3613	10.7417	13.4094	15.2326	13.1279	ZDHHC18	zinc finger DHHC-type palmitoyltransferase 18 [Source:HGNC Symbol;Acc:HGNC:20712]
ENSG00000175793	11.3274	15.7078	18.1531	15.0628	12.9226	14.0141	18.6061	12.5709	5.99432	9.19448	9.25324	5.27737	6.1369	5.26472	5.55966	35.1958	26.6871	37.3259	33.0696	7.84891	12.5249	7.75984	9.3779	7.09067	4.80701	9.88093	7.25954	99.531	99.2829	94.4241	97.746	9.27822	6.06337	17.0351	10.7922	13.0102	13.823	12.257	13.0301	6.78832	7.78839	11.2421	8.60627	SFN	stratifin [Source:HGNC Symbol;Acc:HGNC:10773]
ENSG00000142751	5.11132	4.86906	3.97587	4.65208	4.92775	5.39161	4.65044	7.13325	6.22714	7.17976	6.84671	8.09111	6.09503	5.31693	6.50102	6.59729	6.17411	6.50412	6.42518	5.97094	6.14648	5.12897	5.7488	8.01589	5.43746	6.00002	6.48445	8.08593	6.92674	6.9341	7.31559	8.12937	7.41849	8.56939	8.03908	7.29441	6.42788	7.41574	7.04601	6.22695	6.76293	7.16691	6.71893	GPN2	GPN-loop GTPase 2 [Source:HGNC Symbol;Acc:HGNC:25513]
ENSG00000198746	8.69405	9.41828	10.5977	9.57001	9.86002	9.53002	10.2817	14.352	10.0417	11.1444	11.846	11.6634	9.39332	8.11396	9.72356	7.61582	6.78712	6.68039	7.02778	9.87517	9.56757	8.57452	9.33908	11.9464	8.64898	9.57147	10.0556	11.4576	10.2913	10.1323	10.6271	12.0164	9.57753	12.6304	11.4081	9.29895	8.76932	11.085	9.71777	8.64778	10.3808	11.1079	10.0455	GPATCH3	G-patch domain containing 3 [Source:HGNC Symbol;Acc:HGNC:25720]
ENSG00000090273	50.0673	41.9924	61.0973	51.0523	49.5614	42.8118	59.853	63.4304	46.2539	44.3637	51.3493	49.578	42.3874	34.6524	42.2059	56.8021	54.5218	68.8888	60.0709	43.5541	46.6544	39.0232	43.0772	60.4331	37.2744	46.0257	47.9111	79.9193	78.4448	66.3408	74.9016	64.3094	43.268	65.9474	57.8416	44.6217	40.1696	53.1687	45.9867	48.91	46.1226	51.6644	48.899	NUDC	nuclear distribution C, dynein complex regulator [Source:HGNC Symbol;Acc:HGNC:8045]
ENSG00000131910	0	0.0399907	0.0440202	0.0280036	0	0	0	0.0473623	0.0836037	0.0404826	0.0571496	0.0442175	0.0336107	0.0337769	0.0372017	0.0853476	0.0847605	0.0915012	0.0872031	0.0518373	0.0740123	0.0547946	0.0602147	0	0.0836753	0.092835	0.0588367	0.11432	0	0.0517648	0.0553617	0	0	0	0	0	0	0.0145471	0.00484902	0.0406484	0	0	0.0135495	NR0B2	nuclear receptor subfamily 0 group B member 2 [Source:HGNC Symbol;Acc:HGNC:7961]
ENSG00000175707	6.62502	8.16251	7.46446	7.41733	7.95602	7.82757	6.53188	14.6048	10.5799	12.458	12.5476	12.2188	10.4065	10.2034	10.9429	7.26294	8.09131	8.16013	7.83813	13.5756	12.3178	10.8744	12.2559	13.9374	9.45914	10.2031	11.1999	9.26179	5.65863	7.15219	7.35754	12.7507	11.631	13.3006	12.5608	10.8905	11.0838	13.2564	11.7436	9.02432	12.1444	13.582	11.5836	KDF1	keratinocyte differentiation factor 1 [Source:HGNC Symbol;Acc:HGNC:26624]
ENSG00000172746	0.231095	0.0937407	0.103186	0.142674	0	0.207203	0.208372	0.999183	0	0.189788	0.396324	0.207297	0.0787855	0.15835	0.148144	0.40012	0	0	0.133373	0	0	0	0	0.330286	0.19614	0.544028	0.356818	0	0.142704	0.24268	0.128461	0.7475	0	0.192416	0.313305	0.200235	0	0.0340993	0.0781113	0.190565	0.0833229	0.188451	0.154113	RPL12P13	ribosomal protein L12 pseudogene 13 [Source:HGNC Symbol;Acc:HGNC:51936]
ENSG00000224064	0	0	0	0	0.317734	0	0	0.555941	0	0.118797	0.224912	0	0	0	0	0	0	0	0	0	0	0.32159	0.107197	0	0	0.136213	0.0454042	0	0	0	0	0	0	0.240883	0.0802943	0	0	0	0	0.178925	0	0	0.0596415		ribosomal protein L32 (RPL32) pseudogene
ENSG00000225294	0	0	0	0	0	0	0	0	0.329048	0	0.109683	0.116021	0.0881901	0.0886263	0.0976125	0.223941	0.1112	0.120044	0.151729	0	0.194199	0	0.064733	0	0.219553	0.121794	0.113782	0.149981	0	0	0.0499937	0.557819	0.192068	0.430768	0.393552	0.224137	0	0	0.0747122	0.0533281	0	0	0.017776	OSTCP2	oligosaccharyltransferase complex subunit pseudogene 2 [Source:HGNC Symbol;Acc:HGNC:42864]
ENSG00000253368	13.8707	8.59274	13.1124	11.8586	13.0028	9.0543	14.2337	6.91457	5.09385	4.67095	5.55979	5.02379	3.93741	3.42001	4.12707	16.1278	12.9233	18.2872	15.7794	5.0656	4.05198	3.51596	4.21118	4.0644	3.10326	4.83654	4.0014	76.3498	81.5681	58.0205	71.9795	5.75689	4.91244	7.34504	6.00479	5.73264	6.83191	5.06964	5.87806	11.8448	8.24463	12.2577	10.7824	TRNP1	TMF1 regulated nuclear protein 1 [Source:HGNC Symbol;Acc:HGNC:34348]
ENSG00000158246	47.8801	45.0048	58.7759	50.5536	45.1711	45.0914	58.6063	25.0868	27.7638	28.2538	27.0348	31.5309	26.5317	21.4757	26.5127	7.70144	12.6023	7.74207	9.34862	19.8259	16.8684	18.2771	18.3238	29.2194	20.8305	22.7702	24.2733	43.8353	34.2115	36.0519	38.0329	42.7343	30.6816	36.2529	36.5562	25.6103	28.1787	29.9104	27.8998	38.5085	37.9518	50.6835	42.3813	TENT5B	terminal nucleotidyltransferase 5B [Source:HGNC Symbol;Acc:HGNC:28273]
ENSG00000090020	4.82036	6.1442	5.84442	5.60299	5.23294	5.96767	5.73388	3.0461	5.58134	7.78805	5.47183	9.04707	6.98432	6.34555	7.45898	17.5668	18.3385	17.0782	17.6612	11.6394	14.1828	7.94469	11.2556	5.85595	6.1762	5.17632	5.73616	8.88963	6.44556	7.97266	7.76928	7.53609	6.69011	7.56399	7.2634	12.6424	12.5266	7.67896	10.9493	6.7383	6.18999	9.53988	7.48939	SLC9A1	solute carrier family 9 member A1 [Source:HGNC Symbol;Acc:HGNC:11071]
ENSG00000229985	0.32691	0.176809	0.291937	0.265218	0.478711	0.195407	0.393021	0.209401	0.0924083	0.178984	0.160264	0	0.148601	0	0.0495337	0	0.187374	0.202275	0.129883	0.343779	0.163614	0.12113	0.209507	0	0.184975	0.102612	0.0958622	0	0.134581	0	0.0448603	0.234982	0.485455	0.362924	0.361121	0	0	0.0964744	0.0321581	0.179717	0.471478	0.177723	0.276306		ribosomal protein L18a (RPL18A) pseudogene
ENSG00000214973	10.4087	8.22589	9.13489	9.25648	10.0518	9.33253	11.327	3.621	6.0113	7.00065	5.54432	8.29044	7.15828	6.27142	7.24005	6.68045	5.6316	5.41323	5.90843	5.94468	7.00573	7.68023	6.87688	10.2595	6.54955	8.36494	8.39133	12.694	7.09241	11.0247	10.2704	16.2534	8.79433	12.9998	12.6825	8.08573	7.12519	6.59357	7.26816	9.61906	7.1176	9.9514	8.89602	CHCHD3P3	coiled-coil-helix-coiled-coil-helix domain containing 3 pseudogene 3 [Source:HGNC Symbol;Acc:HGNC:44699]
ENSG00000225159	87.7635	77.2724	120.904	95.3132	89.9131	76.3736	123.509	60.0775	79.424	74.524	71.3418	53.2365	81.4743	77.3385	70.6831	52.582	52.5051	54.7134	53.2668	62.5497	49.8251	76.1316	62.8355	95.8027	94.8957	108.527	99.7418	34.4863	43.6833	65.7315	47.967	81.4145	111.934	71.3644	88.2376	57.047	65.9763	80.4363	67.8199	103.395	87.0262	60.8197	83.747	NPM1P39	nucleophosmin 1 pseudogene 39 [Source:HGNC Symbol;Acc:HGNC:45218]
ENSG00000142784	9.65701	11.8936	13.0747	11.5418	9.8377	11.2196	13.105	6.97298	10.4961	15.8218	11.097	16.1835	13.0367	10.9576	13.3926	6.46774	6.22278	5.74383	6.14478	14.62	14.1932	11.3826	13.3986	15.3294	14.2817	10.7037	13.4382	10.0152	6.32329	8.76381	8.36744	21.2643	15.5524	16.9873	17.9347	14.462	13.6021	12.4804	13.5148	12.4137	13.4372	15.037	13.6293	WDTC1	WD and tetratricopeptide repeats 1 [Source:HGNC Symbol;Acc:HGNC:29175]
ENSG00000243659	0.203642	0.16521	0.363713	0.244188	0	0.730352	0	0.782654	1.03615	0.167242	0.662016	0.182672	0.138853	0.279078	0.200201	0.528883	0.175081	0.567016	0.42366	0.21415	0	0	0.0713835	0	0.17284	0.19176	0.121533	0.23614	0	0	0.0787135	0.439134	0	1.01735	0.485493	0.352896	0	0.0600969	0.137664	0.335854	0.146849	0	0.160901		SMT3 suppressor of mif two 3 homolog 2 (yeast) (SMT3H2) pseudogene
ENSG00000186501	6.04294	6.76562	6.03808	6.28221	6.39719	7.33926	6.03874	6.39788	7.46372	7.98682	7.28281	8.73518	7.17343	6.07482	7.32781	6.55313	7.60008	7.25187	7.13503	8.12222	8.57235	6.57468	7.75641	8.47166	6.80586	6.94681	7.40811	9.9084	9.63401	8.83841	9.46028	7.80199	5.92528	7.54191	7.08972	8.00402	7.20305	9.47324	8.22677	7.13081	7.99363	8.97682	8.03375	TMEM222	transmembrane protein 222 [Source:HGNC Symbol;Acc:HGNC:25363]
ENSG00000206888	0	0	2.39643	0.79881	0	0	0	0	0	0	0	0.962867	0.731896	0.367758	0.687507	0	0	0.498126	0.166042	0	0	0	0	0	0.455522	0	0.151841	0	0	0	0	0	0	0.893743	0.297914	0	0	0.475159	0.158386	0.221287	0	0	0.0737622	RNU6-48P	RNA, U6 small nuclear 48, pseudogene [Source:HGNC Symbol;Acc:HGNC:34292]
ENSG00000241547	0.49083	0.796395	0.767062	0.684762	0.539061	1.54029	1.77027	0	0.416232	0.705418	0.373884	0.440285	1.00401	0.756732	0.733676	0.637371	0.316493	0.227776	0.39388	0.645197	0.73696	0	0.460719	0.526129	1.24977	0.231096	0.668996	0.284579	0.303094	0.386577	0.32475	0.793819	0.911093	0.408677	0.70453	1.27585	1.19661	0.32591	0.932792	1.06246	0.353944	0.200129	0.538844	ACTG1P20	actin gamma 1 pseudogene 20 [Source:HGNC Symbol;Acc:HGNC:51500]
ENSG00000142765	3.49664	3.88799	4.00423	3.79629	4.11131	3.83592	4.74778	3.70548	2.53787	3.18413	3.14249	5.59046	4.65614	3.60098	4.61586	6.04521	7.2857	6.68152	6.67081	3.915	4.03018	3.77253	3.9059	6.5555	4.66983	4.34819	5.19118	5.64073	4.45816	4.49271	4.86387	9.3143	5.78805	6.81607	7.30614	5.61385	4.3984	4.91667	4.9763	4.60494	4.53123	4.00874	4.38164	SYTL1	synaptotagmin like 1 [Source:HGNC Symbol;Acc:HGNC:15584]
ENSG00000142733	1.47915	1.8	1.86534	1.71483	1.60255	1.64882	2.21685	0.768216	1.09332	1.7811	1.21421	2.40264	1.45831	1.56825	1.80974	0.735429	0.756147	0.584383	0.691986	3.37371	6.40755	3.79948	4.52691	2.12832	1.61169	1.53401	1.75801	1.37912	1.0862	1.03903	1.16812	2.43534	1.75128	2.16359	2.11673	1.90512	2.08846	1.7844	1.92599	1.57	1.77292	1.97231	1.77174	MAP3K6	mitogen-activated protein kinase kinase kinase 6 [Source:HGNC Symbol;Acc:HGNC:6858]
ENSG00000142748	0.0529526	0.0214795	0.236439	0.103624	0.174468	0.047478	0.0477459	0.0508779	0	0	0.0169593	0.0474997	0.072211	0.0725681	0.0640929	0.0229207	0.022763	0	0.0152279	0.0556851	0.0795061	0.147155	0.0941153	0	0.0674147	0.0997259	0.0557135	0.061403	0.196194	0.111214	0.122937	0.0570935	0.0786338	0.0440897	0.059939	0	0	0.0390672	0.0130224	0.0109164	0.0190924	0	0.0100029	FCN3	ficolin 3 [Source:HGNC Symbol;Acc:HGNC:3625]
ENSG00000174950	0.288	0.0467293	0.334346	0.223025	0.3163	0.10329	0.259681	0.0830147	0.146537	0.260173	0.163242	0.180839	0.0392742	0.157874	0.125996	0.199458	0.173325	0.16038	0.177721	0.0908582	0.0864838	0.0640278	0.0804566	0.123485	0.122219	0.0542391	0.0999808	0.200376	0.0711375	0.0302437	0.100586	0.869459	0.684279	0.623469	0.725736	0.0998161	0.0802428	0.135987	0.105349	0.118745	0.145376	0.187884	0.150668	CD164L2	CD164 molecule like 2 [Source:HGNC Symbol;Acc:HGNC:32043]
ENSG00000181773	2.60666	2.85595	3.62369	3.02877	3.48258	2.89133	4.11918	1.21354	1.77751	1.41244	1.46783	1.39812	1.86895	1.38103	1.54937	2.09375	1.64037	1.64612	1.79342	0.452151	0.806966	0.567561	0.608893	1.42106	1.34568	0.910973	1.2259	7.04244	4.31452	4.62807	5.32834	6.95381	5.50698	5.77274	6.07784	0.651957	0.561549	0.904069	0.705859	1.88358	1.53089	1.27101	1.56182	GPR3	G protein-coupled receptor 3 [Source:HGNC Symbol;Acc:HGNC:4484]
ENSG00000158195	23.0679	26.9152	29.8891	26.6241	24.3577	27.8794	29.0758	32.7994	24.611	30.8825	29.431	41.2307	31.5746	28.3367	33.714	29.7537	25.473	26.0915	27.1061	43.0419	47.7641	34.6315	41.8125	31.5677	30.1145	25.5104	29.0642	35.2944	24.8315	27.0374	29.0544	38.4957	34.3155	35.67	36.1604	43.1104	38.9097	27.8508	36.6236	28.875	28.4071	33.6821	30.3214	WASF2	WASP family member 2 [Source:HGNC Symbol;Acc:HGNC:12733]
ENSG00000237429	0.202923	0.164626	0.181214	0.182921	0	0	0	0.584916	0.344164	0	0.309693	0.182026	0.276724	0.139046	0.199265	0.175671	0.174463	0	0.116711	0.213394	0.609359	0	0.274251	0	0.344458	0.382165	0.242208	0.470612	0	0	0.156871	0	0	1.01375	0.337917	0	0	0.239538	0.0798461	0.167333	0.14633	0	0.104555		novel transcript
ENSG00000126705	4.99728	6.46868	6.35405	5.94	5.22987	6.46648	6.54043	9.62956	8.9275	12.835	10.464	16.6765	12.2845	11.2164	13.3925	5.75824	4.54039	4.16272	4.82045	18.1746	18.3527	13.4334	16.6536	14.5416	13.8697	9.67861	12.6967	6.13185	3.42781	4.97886	4.84617	17.0298	12.3339	12.7592	14.041	16.3842	14.772	12.3413	14.4992	11.5606	11.1851	13.8171	12.1876	AHDC1	AT-hook DNA binding motif containing 1 [Source:HGNC Symbol;Acc:HGNC:25230]
ENSG00000000938	0	0	0.0303274	0.0101091	0.0745951	0	0	0.0489448	0.0143995	0	0.0211148	0	0	0.0116351	0.00387838	0	0	0.0315195	0.0105065	0	0	0.0188751	0.00629171	0	0	0.0159895	0.00532982	0	0.020971	0	0.00699035	0.0366161	0.0252153	0	0.0206105	0	0	0.0100221	0.00334069	0	0	0	0	FGR	FGR proto-oncogene, Src family tyrosine kinase [Source:HGNC Symbol;Acc:HGNC:3697]
ENSG00000235912	69.092	50.2289	87.0753	68.7987	63.0701	48.8081	84.6826	165.531	87.2527	60.181	104.322	62.782	55.8795	39.76	52.8071	48.1614	65.8306	102.713	72.2348	45.6074	59.7283	56.5212	53.9523	86.3509	50.7717	74.9183	70.6803	95.7254	93.0879	91.7154	93.5095	65.7878	59.5172	109.577	78.2938	62.7162	55.4181	83.5009	67.2117	56.3578	76.3524	85.8552	72.8551		novel pseudogene
ENSG00000126709	5.59267	3.09856	5.2989	4.66338	3.44564	3.1799	3.56683	25.295	13.9388	17.7559	18.9966	8.38163	15.2533	20.3293	14.6548	8.08902	13.1349	9.93826	10.3874	21.3733	57.8584	28.2788	35.8368	15.2065	7.00433	26.5886	16.2665	11.9422	12.4665	11.2447	11.8845	12.6483	7.89989	47.4745	22.6742	12.2918	22.4234	30.4126	21.7093	6.21469	14.9022	29.9223	17.0131	IFI6	interferon alpha inducible protein 6 [Source:HGNC Symbol;Acc:HGNC:4054]
ENSG00000225886	0	0.0282187	0	0.00940624	0	0	0	0.0334204	0.0294968	0.0856976	0.0495383	0.0624027	0.0237168	0.0953363	0.0604852	0	0	0	0	0.109734	0.104451	0.0773297	0.0971717	0.149139	0.029522	0.0655074	0.0813894	0	0	0	0	0.0750065	0	0	0.0250022	0	0	0.092384	0.0307947	0.0143414	0.0501653	0.113459	0.0593218		novel transcript, antisense to IFI6
ENSG00000009780	3.16516	2.85568	3.59974	3.20686	3.33589	3.13062	3.27627	5.27769	3.89978	3.66015	4.27921	3.23391	3.71628	3.297	3.41573	2.29775	2.42838	1.77841	2.16818	2.7016	2.98354	3.25016	2.97843	2.79943	2.57799	3.46164	2.94635	1.56357	1.54259	2.41462	1.84026	3.82587	5.29037	3.61628	4.24417	3.22212	2.88688	2.76871	2.95923	3.00214	2.45644	2.24544	2.568	FAM76A	family with sequence similarity 76 member A [Source:HGNC Symbol;Acc:HGNC:28530]
ENSG00000231344	0.164548	0.400479	0.440833	0.335287	1.0843	1.47535	0.296736	1.89721	0.279078	0.270271	0.815519	0.147603	0.785372	1.24026	0.724412	1.1396	0.565879	0.152721	0.619399	0.519116	0	0.18291	0.234009	0.235175	0.279317	0.92968	0.481391	0.190807	1.0161	1.03678	0.747897	0.709661	0	0	0.236554	0.285148	0.229232	0.339918	0.284766	0.47491	0.47463	0.805102	0.584881		novel pseudogene
ENSG00000230833	0	0	0	0	0	0	0	0.081623	0.0720402	0	0.051221	0	0	0	0	0	0.0730369	0	0.0243456	0.089335	0	0	0.0297783	0	0	0	0	0	0	0	0	0	0.126151	0	0.0420504	0	0	0.02507	0.00835667	0	0.0612596	0.138551	0.0666034	RPEP3	ribulose-5-phosphate-3-epimerase pseudogene 3 [Source:HGNC Symbol;Acc:HGNC:44522]
ENSG00000117758	5.75631	5.73631	5.08653	5.52638	5.77438	5.12054	5.28567	5.51626	7.85388	7.92862	7.09959	4.55367	6.24278	6.52211	5.77285	18.7559	19.0945	20.4167	19.4224	8.19823	6.57855	9.72399	8.16692	6.32683	4.98821	6.0891	5.80138	2.71552	4.03041	7.66319	4.80304	8.07979	8.6602	5.73632	7.4921	9.50396	8.62953	5.90771	8.01373	5.77459	5.51281	4.2136	5.167	STX12	syntaxin 12 [Source:HGNC Symbol;Acc:HGNC:11430]
ENSG00000269971	0.624208	0.253202	0	0.29247	0	0	0	0.599751	0	0.256317	0.285356	0	0	0.427718	0.142573	0.54038	0	0	0.180127	0	0	0	0	0	0	0	0	0	0	0.6555	0.2185	0	0.463469	0	0.15449	0	0	0.0921051	0.0307017	0	0.225062	0	0.0750208		novel transcript, sense intronic to STX12
ENSG00000270031	0.319928	0	0.142851	0.15426	0	0.286851	0	0.153697	0.135652	0.262742	0.18403	0.286983	0.109071	0.21922	0.205091	0.415445	0.137529	0.593866	0.38228	0.168218	0	0	0.0560728	0.457248	0.135768	0.451892	0.348303	0	0	0	0	0	0	0	0	0.277205	0	0.236035	0.17108	0.461682	0.115352	0	0.192345		novel transcript, sense intronic to STX12
ENSG00000286433	0.078079	0.0316717	0	0.0365836	0	0	0	0	0	0.0320614	0.0106871	0	0.0798567	0.0535011	0.0444526	0	0.0335642	0	0.0111881	0	0	0	0	0	0	0	0	0	0.0964298	0	0.0321433	0	0	0	0	0	0	0	0	0	0	0.0636711	0.0212237		novel transcript, antisense to PPP1R8
ENSG00000117751	25.3169	26.0005	20.7321	24.0165	23.8838	27.8027	20.8961	19.9735	27.4376	29.7047	25.7053	29.7918	29.8507	27.5101	29.0508	18.9676	18.3987	17.8359	18.4007	21.3244	19.8178	21.1803	20.7742	23.3545	27.8247	26.5483	25.9092	16.1807	15.2934	22.0658	17.8466	12.8015	22.1451	18.2768	17.7411	22.2012	22.1391	23.1182	22.4862	27.5553	25.2882	21.2274	24.6903	PPP1R8	protein phosphatase 1 regulatory subunit 8 [Source:HGNC Symbol;Acc:HGNC:9296]
ENSG00000252947	0	0.280657	0	0.0935524	0.759881	0	0	0	0.293368	0	0.0977895	0	0.235882	0	0.0786273	0	0	0.321081	0.107027	0	0	0	0	0	0.587239	0	0.195746	0	0	0	0	0	0	0	0	0	0	0.204185	0.0680616	0.142637	0.249467	0	0.130701	SCARNA1	small Cajal body-specific RNA 1 [Source:HGNC Symbol;Acc:HGNC:32555]
ENSG00000130775	1.19303	0.98804	1.67579	1.28562	0.955401	0.869121	1.77046	0.45374	0.642858	0.602158	0.566252	0.758042	0.516888	0.366166	0.547032	0.150619	0.106845	0.115342	0.124268	0.235237	0.111955	0.151957	0.166383	0.568369	0.358621	0.397879	0.441623	0.720532	0.291616	0.391513	0.467887	1.7687	1.36563	1.13821	1.42418	0.172286	0.121189	0.128361	0.140612	0.783961	0.600426	0.344563	0.576317	THEMIS2	thymocyte selection associated family member 2 [Source:HGNC Symbol;Acc:HGNC:16839]
ENSG00000117748	34.4389	34.5714	35.6992	34.9032	36.4221	33.2176	32.8823	28.9951	29.3522	33.9968	30.7814	39.9677	33.1871	31.0669	34.7406	12.9495	14.281	13.8562	13.6956	23.9611	28.6834	27.1648	26.6031	37.247	34.3474	40.0727	37.2224	31.2285	26.3146	28.5852	28.7094	33.8189	35.0842	38.3294	35.7442	22.7065	19.3039	27.6239	23.2114	36.2516	34.4294	36.4523	35.7111	RPA2	replication protein A2 [Source:HGNC Symbol;Acc:HGNC:10290]
ENSG00000130768	12.486	9.98963	8.60825	10.3613	11.5104	9.01024	7.89443	3.87462	5.0473	5.86208	4.928	7.31208	6.35207	5.3639	6.34268	2.40827	2.0209	2.26167	2.23028	5.78279	9.77835	5.6093	7.05681	6.28746	4.44763	5.90921	5.5481	5.37634	3.30251	3.41953	4.03279	7.9519	5.76421	7.54127	7.0858	4.52178	5.25737	5.89307	5.22407	9.63823	6.23582	6.99902	7.62436	SMPDL3B	sphingomyelin phosphodiesterase acid like 3B [Source:HGNC Symbol;Acc:HGNC:21416]
ENSG00000227050	0	0	0.208894	0.0696315	0	0.209735	0	0	0	0.0960535	0.0320178	0	0.159497	0.0801427	0.0798798	0	0	0	0	0	0	0	0	0	0.198537	0	0.066179	0	0	0.122823	0.0409409	0.252211	0	0.194767	0.148993	0	0.162937	0	0.0543123	0	0	0	0		novel transcript
ENSG00000158156	3.4811	3.1659	3.3364	3.3278	3.94493	3.53868	3.19879	2.63103	3.33749	4.40667	3.4584	4.02759	3.06146	2.98544	3.35816	2.73528	2.99288	2.28426	2.67081	4.44184	4.31122	3.89422	4.21576	4.40485	3.35917	3.3615	3.70851	8.1504	6.47627	5.79776	6.80814	3.72942	3.44077	5.07691	4.08236	4.28421	3.83022	4.11905	4.07783	3.88533	3.81337	4.42987	4.04286	XKR8	XK related 8 [Source:HGNC Symbol;Acc:HGNC:25508]
ENSG00000158161	5.99838	5.92517	5.68398	5.86918	5.14458	5.67478	5.65845	4.17436	5.88271	8.7585	6.27186	6.84814	7.46069	7.13005	7.14629	4.95292	3.23568	3.54279	3.91046	4.9448	3.78507	4.25306	4.32764	6.47767	8.33845	5.01705	6.61106	2.08358	1.91	4.64687	2.88015	5.80239	7.43397	5.70151	6.31262	5.08117	4.86937	4.04953	4.66669	8.69852	6.00157	5.37992	6.69334	EYA3	EYA transcriptional coactivator and phosphatase 3 [Source:HGNC Symbol;Acc:HGNC:3521]
ENSG00000238231	0.156477	0	0	0.0521591	0	0.280599	0.282182	0.601386	0.265391	0	0.288925	0	0.106693	0.107221	0.0713047	0	0	0	0	0	0	0	0	0.22364	0	0.147347	0.123663	0	0	0	0	0	0.232366	0	0.0774553	0.542325	0	0.046178	0.196168	0	0	0	0		interferon-induced transmembrane protein pseudogene
ENSG00000240750	0.193357	0.156866	0	0.116741	0	0.346733	0	0.185782	0.327941	0	0.171241	0.173446	0.13184	0.132492	0.145926	0.16739	0	0.358919	0.175436	0	0	0.42987	0.14329	0.27635	0	0.364151	0.2135	0	0.238802	0	0.0796005	0.416955	0	0	0.138985	0	0.269367	0.114123	0.12783	0.159446	0	0	0.0531485	RN7SL559P	RNA, 7SL, cytoplasmic 559, pseudogene [Source:HGNC Symbol;Acc:HGNC:46575]
ENSG00000228589	47.7295	46.3155	47.3677	47.1375	45.1956	48.9947	46.0778	40.7549	52.4893	48.0626	47.1022	37.368	47.4362	44.6083	43.1375	42.9257	42.9929	41.9508	42.6231	41.7678	33.5528	41.2448	38.8551	43.8703	41.1542	45.0239	43.3495	27.5754	34.5768	36.8389	32.997	36.3688	41.1991	36.6513	38.0731	42.6709	38.0627	42.6794	41.1376	42.7311	46.5195	32.4579	40.5695	SPCS2P4	signal peptidase complex subunit 2 pseudogene 4 [Source:HGNC Symbol;Acc:HGNC:45237]
ENSG00000169403	0.545885	0.298932	0.609358	0.484725	0.449645	0.367085	0.442989	0.734296	0.381909	0.358648	0.491618	0.379495	0.251241	0.205727	0.278821	1.73672	0.962116	1.29195	1.33026	0.330081	0.266377	0.0910205	0.22916	0.292571	0.185326	0.346973	0.274957	3.11752	2.34279	2.27867	2.57966	0.44143	0.547175	0.431792	0.473466	0.969625	0.722452	0.438988	0.710355	0.433265	0.295234	0.244834	0.324444	PTAFR	platelet activating factor receptor [Source:HGNC Symbol;Acc:HGNC:9582]
ENSG00000126698	62.1333	53.5001	57.2064	57.6133	61.8925	53.1634	58.1187	113.941	70.3713	72.4068	85.5731	68.6667	65.1118	60.8075	64.862	55.9207	56.2702	55.6954	55.9621	53.8335	62.1638	53.4172	56.4715	63.9126	54.5385	75.0375	64.4962	74.3974	81.2488	66.3741	74.0068	60.6761	65.1382	65.8369	63.8838	64.3486	55.4371	69.7935	63.1931	53.9789	62.4322	61.2095	59.2069	DNAJC8	DnaJ heat shock protein family (Hsp40) member C8 [Source:HGNC Symbol;Acc:HGNC:15470]
ENSG00000130770	33.0625	27.43	33.7434	31.412	34.9791	28.7417	34.0704	97.0125	44.5844	38.8956	60.1642	38.2241	29.7765	30.7549	32.9185	47.8157	57.3836	60.6776	55.2923	35.0129	38.6363	35.1455	36.2649	54.1149	28.7626	44.2333	42.3702	65.4543	74.5579	60.9023	66.9715	40.017	38.519	51.8339	43.4566	36.5863	32.2166	43.5832	37.462	34.9046	40.3878	42.3891	39.2272	ATP5IF1	ATP synthase inhibitory factor subunit 1 [Source:HGNC Symbol;Acc:HGNC:871]
ENSG00000270605	0.797189	0.526972	0.395503	0.573221	0.518829	0.476513	0.319468	1.84397	1.50229	1.26089	1.53572	1.5891	1.3287	1.31504	1.41095	1.07354	1.14231	1.89083	1.36889	0.683079	0.975288	0.689229	0.782532	1.05496	1.07756	0.861886	0.998136	0.616272	0.656367	0.558102	0.610247	1.65539	1.92918	1.37669	1.65375	0.66515	0.658115	0.827762	0.717009	1.08345	1.08585	0.818624	0.995976		novel transcript
ENSG00000271398	0	0	0.362002	0.120667	0	0	0	0.129829	0.229173	0	0.119667	0	0	0.0925884	0.0308628	0	0.116172	0.125411	0.0805274	0	0	0.300403	0.100134	0	0.229369	0.127239	0.118869	0	0.16688	0	0.0556267	0	0	0	0	0	0	0.119628	0.0398761	0.111424	0.194877	0.220377	0.17556		novel transcript
ENSG00000130766	25.3296	41.0312	40.7069	35.6893	25.6143	41.2573	40.533	6.933	11.9849	15.4483	11.4554	23.9116	21.0372	16.5834	20.5108	23.6081	32.9724	30.0522	28.8776	28.3636	25.8773	18.8446	24.3618	12.3043	12.5865	10.3092	11.7333	32.6418	24.7271	28.1672	28.512	27.5429	21.4797	18.0378	22.3535	30.2689	26.2514	20.2712	25.5972	18.5961	21.4832	21.0478	20.3757	SESN2	sestrin 2 [Source:HGNC Symbol;Acc:HGNC:20746]
ENSG00000130772	8.05745	6.92947	7.67855	7.55516	6.94178	6.73937	8.88252	28.505	11.8307	10.9196	17.0851	12.872	10.8714	10.613	11.4521	11.1409	12.998	15.4058	13.1816	11.0781	14.5346	12.8494	12.8207	17.579	8.89273	15.1478	13.8732	12.8759	13.1159	10.644	12.2119	12.6476	9.76663	16.4521	12.9554	13.2722	13.4461	13.4016	13.3733	9.71994	12.8936	14.2557	12.2897	MED18	mediator complex subunit 18 [Source:HGNC Symbol;Acc:HGNC:25944]
ENSG00000204138	9.86551	8.83773	6.42709	8.37678	9.58507	8.81034	5.76046	11.5603	10.8553	10.9704	11.1287	12.074	10.0393	8.88966	10.3343	6.61779	5.18899	5.50696	5.77124	9.68129	8.54348	7.80825	8.67767	11.3966	10.5848	9.29726	10.4262	6.7438	5.54443	6.89023	6.39282	7.7683	7.90197	7.12295	7.59774	8.79968	7.58801	6.91142	7.76637	9.15783	7.75934	6.89939	7.93885	PHACTR4	phosphatase and actin regulator 4 [Source:HGNC Symbol;Acc:HGNC:25793]
ENSG00000229820	0	0.118246	0	0.0394155	0.320153	0	0.262845	0.700217	0.123602	0.119701	0.314507	0.130745	0.0993818	0.0998732	0.11	0.12618	0.125312	0	0.0838307	0	0	0.16202	0.0540065	0	0	0.13725	0.0457499	0.169014	0.18001	0.153061	0.167362	0	0	0	0	0.25258	0	0.0860271	0.112869	0.0600956	0.21021	0	0.090102		DnaJ (Hsp40) homolog, subfamily C member 8 (DNAJC8) pseudogene
ENSG00000221216	0.482581	0.391505	0	0.291362	0	0	0	0.927347	0	0	0.309116	1.29866	0.658091	0	0.652249	0	0.414899	0	0.1383	0	0	0	0	0	0	0	0	0	0	1.01355	0.337849	0	0	0	0	0	0	0.142415	0.0474715	0.198972	0	0	0.066324	RNU6ATAC27P	RNA, U6atac small nuclear 27, pseudogene [Source:HGNC Symbol;Acc:HGNC:46926]
ENSG00000180198	21.0773	18.9688	19.3369	19.7943	22.1265	20.4741	20.5098	13.8652	17.5858	23.5933	18.3481	23.7561	19.7293	18.2176	20.5676	16.2776	14.2227	13.4757	14.6586	23.5007	30.8483	22.0831	25.4773	22.1023	19.381	20.6403	20.7078	21.7005	14.8853	17.1705	17.9188	20.2571	16.7135	19.7754	18.9153	19.504	19.3009	20.6349	19.8133	21.4731	21.004	24.7641	22.4137	RCC1	regulator of chromosome condensation 1 [Source:HGNC Symbol;Acc:HGNC:1913]
ENSG00000242125	17.5878	13.4707	10.337	13.7985	14.6567	13.477	10.9692	14.3477	11.9008	11.0407	12.4297	11.4292	9.16651	8.88456	9.82676	13.9246	11.5461	12.2427	12.5711	8.89311	8.83757	9.01008	8.91359	11.2031	8.64411	9.53744	9.7949	11.3701	9.78503	11.1672	10.7741	8.78483	9.07438	9.45076	9.10332	9.51835	9.78499	9.46862	9.59065	12.557	10.9201	11.318	11.5984	SNHG3	small nucleolar RNA host gene 3 [Source:HGNC Symbol;Acc:HGNC:10118]
ENSG00000200087	5.63011	4.79594	7.79309	6.07305	7.42002	6.56243	5.07652	6.49143	3.58082	4.16138	4.74454	4.29278	3.83886	3.66496	3.9322	4.38661	1.45215	2.61272	2.81716	4.14444	5.49469	3.75504	4.46472	4.828	3.58389	6.36193	4.92461	4.24358	3.82434	4.13865	4.06886	4.8563	7.52456	3.28144	5.22077	1.46348	4.31384	3.73838	3.1719	4.52661	3.45096	4.13207	4.03655	SNORA73B	small nucleolar RNA, H/ACA box 73B [Source:HGNC Symbol;Acc:HGNC:10116]
ENSG00000231468	0.845899	0.762506	0.587537	0.731981	1.23869	0.842714	0.508483	1.35459	0.956448	1.15783	1.15629	0.59017	0.897201	0.837235	0.774869	0.162733	0.565648	1.13403	0.620804	0.593032	0.56448	0.41791	0.525141	1.07465	0.71795	0.973552	0.922049	0.435951	0.92863	0.592203	0.652261	1.01339	1.25615	0.782574	1.01737	1.46588	0.523745	0.693426	0.894349	0.968808	0.338883	0.45987	0.589187	PRDX3P2	peroxiredoxin 3 pseudogene 2 [Source:HGNC Symbol;Acc:HGNC:39265]
ENSG00000279443	0.330833	0.469693	0.467781	0.422769	0.242228	0.54382	0.298303	1.03308	0.607863	0.611321	0.750755	0.66772	0.526346	0.396712	0.53026	1.24108	0.782193	0.997926	1.00707	0.521857	0.662309	0.612921	0.599029	0.354625	0.37439	0.207686	0.312234	0.575443	0.374539	0.289515	0.413166	0.653958	0.818803	0.87229	0.781683	0.334429	0.460886	0.455617	0.416977	0.341013	0.477136	0.584533	0.467561		TEC
ENSG00000180098	5.6881	5.78176	4.87735	5.44907	5.14978	6.23468	4.85254	11.4424	7.12808	6.77185	8.44746	7.6356	6.31262	6.49901	6.81574	6.51565	7.13509	6.70107	6.78394	8.51714	8.86045	8.08497	8.48752	7.99628	5.54002	7.72699	7.08776	8.34133	8.7524	7.56798	8.22057	7.12393	6.27075	7.7862	7.0603	6.07118	6.14259	6.93854	6.3841	5.88784	6.02296	7.82131	6.57737	TRNAU1AP	tRNA selenocysteine 1 associated protein 1 [Source:HGNC Symbol;Acc:HGNC:30813]
ENSG00000197989	4.67117	3.35276	3.67857	3.90083	3.90307	3.78992	3.68994	5.62636	4.34936	4.0131	4.66294	3.75543	3.17584	3.31146	3.41424	3.71755	3.5068	3.64825	3.6242	3.62399	2.93074	3.24715	3.26729	4.38662	2.98203	3.53664	3.6351	5.21369	4.55537	4.53779	4.76895	3.88983	3.77815	4.32646	3.99815	3.1026	2.75675	3.3847	3.08135	4.2682	3.47522	4.12755	3.95699	SNHG12	small nucleolar RNA host gene 12 [Source:HGNC Symbol;Acc:HGNC:30062]
ENSG00000221539	6.20834	6.29583	2.77209	5.09208	5.11379	5.56647	13.9947	8.202	6.58097	8.28526	7.68941	4.17676	5.29141	4.25406	4.57408	3.35912	6.00482	9.36342	6.24245	4.08043	2.33039	4.31322	3.57468	8.87309	1.97598	2.19229	4.34712	5.39932	6.70903	9.77935	7.2959	5.02037	13.8289	7.75382	8.8677	8.06892	4.32444	5.26741	5.88692	4.79953	2.79807	6.32839	4.642	SNORD99	small nucleolar RNA, C/D box 99 [Source:HGNC Symbol;Acc:HGNC:32762]
ENSG00000120656	8.3794	8.79153	9.78711	8.98601	8.63605	8.37233	9.35018	13.387	12.6697	12.2699	12.7755	11.0654	10.6729	8.8062	10.1815	9.89194	11.3028	13.8665	11.6871	11.3442	11.4375	9.47839	10.7534	8.88543	6.92425	9.92673	8.5788	9.06124	8.74032	8.69624	8.8326	9.64404	12.6257	11.2121	11.1606	5.0248	5.37455	5.46057	5.28664	7.76085	9.10804	9.05743	8.64211	TAF12	TATA-box binding protein associated factor 12 [Source:HGNC Symbol;Acc:HGNC:11545]
ENSG00000188060	1.77502	0.804721	1.60844	1.39606	1.2614	0.561707	1.64756	0.677174	0.177088	0.192937	0.349066	0.117076	0.142387	0.178864	0.146109	0.677931	0.403961	0.436087	0.505993	0.247052	0.156772	0.23213	0.211984	0.261151	0.265859	0.319542	0.282184	3.69281	2.4501	2.22036	2.78776	0.844335	0.387629	0.521621	0.584528	0.316644	0.145458	0.146363	0.202822	0.591942	0.357644	0.212864	0.387483	RAB42	RAB42, member RAS oncogene family [Source:HGNC Symbol;Acc:HGNC:28702]
ENSG00000229388	0.176157	0	0	0.058719	0.257956	0.105296	0.105891	0.0564183	0.0995893	0.0964463	0.0841513	0.0526722	0.0800745	0.0402352	0.0576606	0.0508333	0	0.0544984	0.0351106	0.0617489	0.0881639	0	0.049971	0	0	0	0	0	0	0	0	0	0	0	0	0	0	0	0	0.0242103	0.042343	0.0957671	0.0541068	LINC01715	long intergenic non-protein coding RNA 1715 [Source:HGNC Symbol;Acc:HGNC:52502]
ENSG00000162419	4.71224	4.66685	5.7564	5.04516	5.09717	4.94251	5.21092	4.65576	4.57662	5.05284	4.76174	7.03434	5.29239	4.75198	5.6929	4.22566	3.42454	4.01046	3.88688	4.68426	5.00606	3.20216	4.29749	5.18455	4.33906	3.75077	4.42479	3.8559	2.78909	3.44526	3.36341	4.5439	3.69685	3.87911	4.03995	4.09838	4.1122	3.50019	3.90359	4.45766	4.36619	4.78524	4.53636	GMEB1	glucocorticoid modulatory element binding protein 1 [Source:HGNC Symbol;Acc:HGNC:4370]
ENSG00000198492	55.9333	54.8475	53.5803	54.787	53.0067	55.1766	53.1552	39.167	43.7365	44.8857	42.5964	45.5733	48.3234	42.7585	45.5517	28.1038	25.4875	25.9422	26.5112	34.2358	31.9786	34.3744	33.5296	35.8986	41.4212	37.8636	38.3945	24.7687	25.5243	32.975	27.756	25.2055	36.1787	28.0301	29.8048	39.5238	38.6173	40.5027	39.5479	44.8727	40.5119	37.3737	40.9194	YTHDF2	YTH N6-methyladenosine RNA binding protein 2 [Source:HGNC Symbol;Acc:HGNC:31675]
ENSG00000116329	0.460892	0.498546	0.389635	0.449691	0.526428	0.264474	0.432197	0.153516	0.171971	0.191778	0.172422	0.319719	0.318447	0.235806	0.291324	0.526675	0.380402	0.382136	0.429738	0.432976	0.599741	0.34155	0.458089	0.360098	0.156471	0.1736	0.230057	0.192399	0.189738	0.154879	0.179005	0.477056	0.228139	0.286533	0.330576	0.511161	0.556462	0.315552	0.461058	0.293912	0.181688	0.430967	0.302189	OPRD1	opioid receptor delta 1 [Source:HGNC Symbol;Acc:HGNC:8153]
ENSG00000233427	0	0.128818	0	0.0429393	0	0	0	0.0508545	0	0	0.0169515	0	0	0.0362673	0.0120891	0.0916405	0	0	0.0305468	0.0556594	0	0	0.0185531	0.0756461	0	0	0.0252154	0	0	0	0	0	0	0	0	0	0	0	0	0	0	0	0		novel transcript
ENSG00000159023	4.98642	4.94717	4.78643	4.90667	5.06631	4.68207	5.1436	1.18672	3.01553	4.38763	2.86329	5.81532	5.29972	4.79648	5.30384	1.95448	1.25945	1.25298	1.48897	2.84539	2.13911	2.22226	2.40225	4.53218	5.83632	3.14023	4.50291	0.719441	0.486	1.51421	0.906551	4.5092	5.13982	3.6735	4.44084	2.85215	2.70502	2.29547	2.61755	5.67516	3.4135	2.93728	4.00864	EPB41	erythrocyte membrane protein band 4.1 [Source:HGNC Symbol;Acc:HGNC:3377]
ENSG00000225616	0.173496	0	2.32403	0.832509	0	0	2.19011	0.166698	0	0.142484	0.103061	0	0.236595	0.237765	0.15812	0.450589	0.447489	1.12718	0.675086	0	0	0.192857	0.0642857	0	0.294507	0.326745	0.207084	0	0	0	0	1.4965	0.257638	0.288914	0.681019	0	0	0.819207	0.273069	0.214601	0.37533	0	0.196644		ribosomal protein L27 (RPL27) pseudogene
ENSG00000253304	1.80699	1.62686	4.11292	2.51559	2.27498	1.22501	4.49056	0.359943	0.56062	0.434342	0.451635	2.64881	1.45747	1.10228	1.73619	0.934779	1.06097	0.654483	0.88341	1.27455	1.29039	0.979827	1.18159	1.48027	0.916463	0.954533	1.11709	5.13619	2.2589	3.47118	3.62209	3.8966	2.35612	3.37606	3.20959	1.26019	1.68846	1.37868	1.44244	1.76265	1.19181	1.18603	1.38016	TMEM200B	transmembrane protein 200B [Source:HGNC Symbol;Acc:HGNC:33785]
ENSG00000225750	0	0	0	0	0	0.369103	0	0.197767	0.349098	0	0.182288	0	0	0	0	0.17819	0	0.191038	0.123076	0	0	0	0	0	0	0	0	0	0	0	0	0	0.611314	0	0.203771	0	0	0.182229	0.0607431	0.0848662	0	0.3357	0.140189		novel transcript
ENSG00000116350	15.2339	13.6498	20.7557	16.5465	14.969	13.6355	20.7216	15.8401	16.1814	15.3173	15.7796	17.8244	16.7235	13.6067	16.0515	10.2637	9.18384	8.67342	9.37364	13.5717	13.2186	11.4029	12.7311	16.5904	14.3079	12.9204	14.6062	11.1465	8.31179	10.8751	10.1111	10.8001	11.4369	11.8805	11.3725	13.9793	12.5554	13.9836	13.5061	14.2534	14.0233	15.1988	14.4918	SRSF4	serine and arginine rich splicing factor 4 [Source:HGNC Symbol;Acc:HGNC:10786]
ENSG00000116353	5.44017	4.99893	6.92787	5.78899	5.39556	4.9275	6.08152	5.57372	5.16649	5.88104	5.54041	7.30748	5.15714	3.93691	5.46718	4.12089	4.67719	4.63698	4.47835	6.31925	5.85525	5.81587	5.99679	6.90248	5.13557	5.10968	5.71591	6.79112	6.39311	5.34855	6.17759	8.31956	5.64675	7.69574	7.22068	5.17063	4.48538	4.96789	4.87463	5.3558	5.03382	5.20586	5.1985	MECR	mitochondrial trans-2-enoyl-CoA reductase [Source:HGNC Symbol;Acc:HGNC:19691]
ENSG00000237934	0.400888	0.0813073	0.179	0.220398	0	0.17972	0.180735	0.288885	0	0.0823076	0.123731	0	0.341679	0.0686737	0.136784	0.0867626	0.0861657	0	0.0576428	0.210787	0.150479	0	0.120422	0.286478	0.255188	0.0943741	0.212013	0	0	0.105246	0.035082	0	0.148828	0.166894	0.105241	0.173676	0.13962	0.118306	0.143867	0.0826446	0	0.163456	0.0820335		novel transcript
ENSG00000060656	13.2782	14.112	17.161	14.8504	12.9878	14.4714	16.0099	7.92727	11.2164	15.8172	11.6536	22.38	16.0095	13.8273	17.4056	25.6164	23.3343	21.9436	23.6314	13.7736	13.0072	10.5469	12.4426	20.1689	18.1775	13.5717	17.3061	15.2178	9.35111	12.8879	12.4856	27.3173	19.9604	19.9218	22.3998	18.8251	17.2528	14.6545	16.9108	17.7352	16.8137	18.4741	17.6744	PTPRU	protein tyrosine phosphatase receptor type U [Source:HGNC Symbol;Acc:HGNC:9683]
ENSG00000230523	0	0.0216895	0	0.00722984	0	0	0.0482127	0	0.0226719	0	0.00755729	0.0479641	0	0	0.015988	0	0.0229856	0	0.00766185	0	0	0.0297187	0.00990622	0	0	0	0	0	0	0	0	0	0.119104	0	0.0397013	0	0	0	0	0	0	0	0	LINC01756	long intergenic non-protein coding RNA 1756 [Source:HGNC Symbol;Acc:HGNC:52545]
ENSG00000284676	0	0	0	0	0	0	0.0530266	0.056505	0.0498711	0	0.0354587	0	0	0	0	0	0	0.0272911	0.00909702	0	0	0.032686	0.0108953	0	0	0	0	0	0.0363155	0	0.0121052	0	0	0	0	0	0	0.043388	0.0144627	0	0	0	0		novel transcript
ENSG00000162510	0.0124733	0.0202385	0.0668335	0.0331818	0.027398	0.0447349	0.0674811	0	0.0528879	0.0204875	0.0244585	0.0223777	0.0425243	0.00854693	0.024483	0.0107982	0.0214479	0.0347303	0.0223255	0.0918186	0.0187281	0.0277305	0.0460924	0.0534814	0.0105866	0.0117455	0.0252712	0.0289277	0.0462147	0.0130986	0.0294137	0.0268974	0.0370453	0.0623135	0.0420854	0.0432305	0.0868832	0.014724	0.0482793	0	0.026984	0	0.00899467	MATN1	matrilin 1 [Source:HGNC Symbol;Acc:HGNC:6907]
ENSG00000186056	0.0856269	0.0463112	0.089211	0.0737164	0.031347	0	0	0.027424	0.157328	0.140643	0.108465	0.0384046	0.126499	0.0684519	0.0777853	0.148255	0.0858874	0.132454	0.122199	0.300151	0.321413	0.111046	0.244203	0.0815865	0.0726752	0.134385	0.0962155	0.0330972	0.0352505	0.0449597	0.0377692	0.123097	0.190732	0.166355	0.160061	0.173115	0.238575	0.117924	0.176538	0.0706094	0.0308734	0.0698262	0.057103	MATN1-AS1	MATN1 antisense RNA 1 [Source:HGNC Symbol;Acc:HGNC:40364]
ENSG00000162511	0.106742	0.115462	0.190645	0.137617	0.351692	0.15951	0.128328	0.0170933	0	0.0292207	0.015438	0	0.0121302	0.0365707	0.0162336	0.0616047	0	0.0330232	0.0315426	0.0374166	0	0	0.0124722	0.0254263	0.0301988	0.0502569	0.035294	0.30944	0.175772	0.26155	0.248921	0.038363	0.0264183	0.0888759	0.0512191	0	0.0247838	0.0367507	0.0205115	0.0440106	0.0256577	0.0870448	0.0522377	LAPTM5	lysosomal protein transmembrane 5 [Source:HGNC Symbol;Acc:HGNC:29612]
ENSG00000223382	0.0272038	0.0441394	0.0242935	0.0318789	0.119508	0	0	0.0261379	0.115346	0.0223412	0.0546084	0	0	0.0186405	0.00621349	0.0942017	0.233884	0.252484	0.193523	0	0.0408453	0	0.0136151	0	0	0.0256165	0.00853882	0.25236	0.369571	0.428513	0.350148	0.0586621	0	0	0.019554	0	0.113693	0.00802811	0.0405738	0.033649	0.039234	0.0443677	0.0390836	LINC01778	long intergenic non-protein coding RNA 1778 [Source:HGNC Symbol;Acc:HGNC:52568]
ENSG00000162512	10.9815	12.2523	15.9041	13.046	11.7481	12.3022	16.3	3.09273	4.86647	7.32968	5.09629	12.038	10.6191	9.21231	10.6231	5.64351	4.46558	3.86261	4.65723	9.18892	12.3143	7.47235	9.65851	8.78266	9.49981	7.39388	8.55878	18.9642	11.7052	13.6745	14.7813	13.2687	12.3964	12.7643	12.8098	9.00087	9.3081	8.13904	8.816	9.27334	8.7981	12.7664	10.2793	SDC3	syndecan 3 [Source:HGNC Symbol;Acc:HGNC:10660]
ENSG00000266210	0	0	0	0	0	0	0	0.826624	0	0	0.275541	0	0	0	0	0	0	0	0	0	0.322938	0	0.107646	0.614802	0	0	0.204934	0.249407	0	0	0.0831356	0.463804	0	0.716333	0.393379	0	0	0.0634732	0.0211577	0.0886804	0	0	0.0295601	RN7SL371P	RNA, 7SL, cytoplasmic 371, pseudogene [Source:HGNC Symbol;Acc:HGNC:46387]
ENSG00000134644	27.9113	27.6959	25.0725	26.8932	26.5769	27.6386	23.415	32.7263	31.5908	34.7253	33.0141	35.2603	38.8016	36.5746	36.8788	30.9658	25.4583	25.1242	27.1828	29.3242	21.1621	26.2632	25.5832	35.4411	38.5745	30.1786	34.7314	10.651	9.72649	18.59	12.9892	20.8731	28.5935	20.5098	23.3255	33.3375	33.2043	24.4163	30.3194	37.875	28.1831	25.0524	30.3702	PUM1	pumilio RNA binding family member 1 [Source:HGNC Symbol;Acc:HGNC:14957]
ENSG00000237329	0	0	0	0	0	0.203116	0	0	0	0.651156	0.217052	0.101604	0.308926	0.0776135	0.162715	0	0	0	0	0.119113	0.340135	0.125909	0.195052	0	0.0961358	0.10666	0.0675984	0	0	0.237893	0.0792978	0.244252	0	0	0.0814173	0.196285	0	0.0334267	0.0765707	0.0467015	0.163359	0.184734	0.131598		TAF9 RNA polymerase II, TATA box binding protein (TBP)-associated factor, 32kDa (TAF9) pseudogene
ENSG00000232768	0.352314	0	0	0.117438	0	0	0	0.67702	0.298768	0.289339	0.421709	0	0.480447	0.241411	0.240619	0.305	0.302902	0	0.202634	0	0	0	0	0.503534	0.598047	0	0.367194	0.817075	0	0.369975	0.395683	0	0	0	0	0	0	0.519857	0.173286	0.290524	0.254058	1.1492	0.564596		ribosomal protein S29 (RPS29) pseudogene
ENSG00000225142	0	0	0	0	0	0.236192	0.237525	0.253106	0	0	0.0843687	0	0	0	0	0	0	0	0	0	0	0	0	0	0	0.124028	0.0413428	0	0	0	0	0	0	0	0	0	0	0.03887	0.0129567	0	0.0949804	0	0.0316601		ribosomal protein L21 (RPL21) pseudogene
ENSG00000084628	9.49623	8.48988	8.54212	8.84274	10.2584	8.74707	9.01479	2.31013	4.70856	5.58276	4.20048	10.8147	9.12863	7.44332	9.12889	0.598976	0.505627	0.465568	0.52339	1.94632	1.66216	1.17288	1.59379	7.73789	9.08753	6.74326	7.85623	3.46998	2.1149	2.37954	2.65481	8.91468	9.29842	8.00761	8.74024	3.11739	3.15671	5.95199	4.07536	9.06456	8.6066	7.92726	8.53281	NKAIN1	sodium/potassium transporting ATPase interacting 1 [Source:HGNC Symbol;Acc:HGNC:25743]
ENSG00000060688	27.539	25.2782	23.7485	25.5219	27.8761	24.4799	22.4333	43.6363	29.3047	29.8116	34.2509	32.4692	28.8611	25.0152	28.7818	14.2225	13.3626	14.1236	13.9029	17.7893	18.5226	17.0962	17.8027	33.7004	24.6149	30.1893	29.5015	24.2073	21.6586	19.89	21.9186	26.7934	29.4646	31.0731	29.1104	19.8675	18.5443	26.317	21.5763	26.6381	28.4351	28.2884	27.7872	SNRNP40	small nuclear ribonucleoprotein U5 subunit 40 [Source:HGNC Symbol;Acc:HGNC:30857]
ENSG00000229447	0.788473	0.85289	0.704122	0.781829	0.577301	1.17826	0.710945	1.26263	0.445759	1.18715	0.965181	1.65031	0.627219	0.270138	0.849224	0.455057	0	0.7318	0.395619	0.41458	0.394619	0.438231	0.41581	0.939085	0.780746	0.618723	0.779518	0.152383	0	0	0.0507945	0	0.78058	0.218834	0.333138	0.683181	0.183071	0.504154	0.456802	0.975282	0.568578	0.428651	0.657504		general transcription factor IIA, 2, 12kDa (GTF2A2) pseudogene
ENSG00000121766	26.0978	22.7004	23.733	24.1771	26.9878	23.0512	24.2595	56.2112	27.4044	27.2515	36.9557	24.912	22.6051	21.959	23.1587	32.6343	29.6341	38.2058	33.4914	21.1571	22.8914	20.038	21.3622	19.6538	18.522	27.756	21.9773	37.4729	46.8889	32.5546	38.9721	26.1725	30.4978	30.8646	29.1783	17.3545	16.9916	22.8229	19.0563	23.0121	24.8986	28.376	25.4289	ZCCHC17	zinc finger CCHC-type containing 17 [Source:HGNC Symbol;Acc:HGNC:30246]
ENSG00000229044	0	0	0	0	0	0	0	0.125688	0	0	0.0418961	0.117343	0	0	0.0391142	0	0.112467	0.242822	0.11843	0	0.196411	0	0.0654703	0	0	0.123181	0.0410603	0	0	0	0	0	0	0	0	0	0	0.0772088	0.0257363	0.0539355	0.188663	0	0.0808661		novel transcript
ENSG00000121769	9.3658	5.53204	5.20906	6.7023	10.2861	4.93536	5.55584	4.0258	2.9958	2.96873	3.33011	3.39001	2.15668	2.674	2.74023	9.67273	9.78277	11.8952	10.4502	3.7582	4.68745	4.47489	4.30685	3.34645	2.23134	2.78505	2.78761	8.38349	7.76208	6.34119	7.49559	3.10032	3.17201	4.17272	3.48168	4.2711	4.06305	3.69738	4.01051	4.91168	3.19917	4.8237	4.31152	FABP3	fatty acid binding protein 3 [Source:HGNC Symbol;Acc:HGNC:3557]
ENSG00000168528	6.88726	8.23272	8.08177	7.73392	6.72358	8.26343	9.09008	6.16986	7.94253	10.6156	8.24267	13.147	9.99328	9.75772	10.966	25.1455	28.7199	30.5098	28.125	14.1704	16.6854	12.7597	14.5385	9.84342	10.4909	8.64721	9.6605	13.1563	11.0331	11.2331	11.8075	9.57826	11.2897	12.1062	10.9914	9.97473	10.8925	11.5813	10.8162	8.91685	11.4445	13.8374	11.3996	SERINC2	serine incorporator 2 [Source:HGNC Symbol;Acc:HGNC:23231]
ENSG00000215899	0.0427922	0	0	0.0142641	0.0939942	0.076736	0.0771691	0.164462	0	0	0.0548208	0.0383855	0.087533	0.0879658	0.0712948	0	0.0735812	0.0794329	0.0510047	0.0450003	0	0.0475676	0.030856	0.122319	0	0.0402954	0.0542048	0.0992423	0.105699	0.0449374	0.0832929	0	0	0.142519	0.0475065	0.0741555	0.0596141	0.0378853	0.0572183	0.0705743	0.0925741	0.0697915	0.0776466		eukaryotic translation elongation factor 1 alpha 1 (EEF1A1) pseudogene
ENSG00000260386	0	0	0	0	0	0	0.0291311	0	0	0.0132665	0.00442215	0	0	0	0	0	0.0555533	0	0.0185178	0	0.0485088	0	0.0161696	0	0.0137105	0	0.00457017	0	0	0.0169637	0.00565457	0	0	0	0	0.0279934	0	0.00953437	0.0125093	0.00666039	0.0116488	0	0.00610306	LDC1P	leucine decarboxylase 1, pseudogene [Source:HGNC Symbol;Acc:HGNC:49677]
ENSG00000284543	0.0116627	0	0.0156225	0.00909508	0.0128087	0.0313707	0.0315478	0.0840431	0.0346156	0.00478902	0.0411492	0.0104617	0.00795216	0.00799148	0.00880178	0.0706752	0.0551485	0.135305	0.087043	0.0183968	0.00875552	0.0453747	0.0241757	0.0333371	0.00989863	0.0109822	0.0180727	0.0135239	0.0144038	0.00612368	0.0113504	0.0502989	0.0606162	0	0.0369717	0.0202105	0	0.0103253	0.0101786	0.00480863	0.00841013	0	0.00440625	LINC01226	long intergenic non-protein coding RNA 1226 [Source:HGNC Symbol;Acc:HGNC:49678]
ENSG00000229167	0	0.11461	0.0630794	0.0592299	0	0.126666	0.127381	0	0	0	0	0.190086	0.0963258	0.193604	0.160005	0.18345	0.182188	0.458913	0.27485	0.148562	0.106057	0.0785187	0.111046	0	0.239807	0	0.0799358	0	0.0872375	0	0.0290792	0	0.104893	0	0.0349645	0.122407	0.295211	0.0833817	0.167	0.0291238	0	0.115203	0.048109		novel transcript
ENSG00000142910	2.50109	2.74365	4.03005	3.0916	2.65131	2.73	3.64748	3.87629	4.67534	6.8676	5.13974	5.49177	6.16152	9.17994	6.94441	25.7	28.6552	31.4387	28.598	19.8519	24.9317	16.7537	20.5124	6.86946	3.56258	8.52975	6.3206	6.62007	6.95676	6.7603	6.77905	7.33963	4.61837	13.6537	8.53725	15.9234	18.3909	14.3672	16.2272	2.85603	5.55969	12.8936	7.1031	TINAGL1	tubulointerstitial nephritis antigen like 1 [Source:HGNC Symbol;Acc:HGNC:19168]
ENSG00000121764	0.06735	0.0728524	0.200483	0.113562	0.0493121	0.241547	0.16194	0.0647112	0.019038	0.0737487	0.0524993	0.201382	0.0765372	0.107682	0.128534	0.174916	0.115808	0.104182	0.131635	0.165259	0.370785	0.149732	0.228592	0.0641721	0.0952714	0.1057	0.0883813	0.0260327	0.0277264	0.0471509	0.0336367	0.290467	0.0666758	0.0373849	0.131509	0.0778082	0.218927	0.0662523	0.120996	0.0555379	0.080945	0.219688	0.118724	HCRTR1	hypocretin receptor 1 [Source:HGNC Symbol;Acc:HGNC:4848]
ENSG00000162517	21.519	21.335	16.1948	19.683	20.8815	19.9196	15.2337	26.8812	27.0551	31.3566	28.431	29.6613	26.0867	25.2244	26.9908	41.1272	49.4396	51.5732	47.38	38.7662	45.2261	38.7953	40.9292	42.1272	25.7846	34.4211	34.111	39.6913	46.4851	35.9449	40.7071	28.7446	16.8792	27.9621	24.5286	40.2006	38.6155	46.71	41.842	24.9878	31.7059	35.644	30.7792	PEF1	penta-EF-hand domain containing 1 [Source:HGNC Symbol;Acc:HGNC:30009]
ENSG00000235790	0.621955	0.609695	1.08769	0.773114	0.91076	0.882949	1.02813	0.398391	0.417547	0.979	0.598313	0.790368	0.777474	1.01216	0.860002	0.874948	0.824368	0.889928	0.863081	1.4171	1.82877	1.44034	1.56207	1.59263	0.769824	0.878497	1.08032	0.510856	0.320055	0.408208	0.41304	2.06766	1.00056	2.3735	1.8139	0.898165	0.830346	1.1854	0.971302	0.779996	1.12125	1.2257	1.04231	PEF1-AS1	PEF1 and COL16A1 antisense RNA 1 [Source:HGNC Symbol;Acc:HGNC:40154]
ENSG00000264078	0.11964	0.388243	0.213682	0.240521	0.262792	0	0.215752	0.344857	0.30437	0.0982547	0.24916	0	0	0	0	0.103573	0.10286	0.111041	0.105825	0.125813	0.538902	0.398973	0.354563	0.170992	0.101543	0.337977	0.203504	0	0	0.125638	0.0418792	0	0.355326	0	0.118442	0	0.333342	0.353069	0.228804	0.098657	0	0.585376	0.228011		novel transcript, antisense to PEF1
ENSG00000084636	2.69355	2.44702	4.16787	3.10281	2.54925	2.40394	4.81262	1.07933	0.9263	1.46283	1.15615	1.95966	1.90006	2.07956	1.97976	4.11023	4.44479	3.8536	4.13621	5.28	5.90795	4.74646	5.31147	2.68767	1.54867	2.15067	2.129	6.16762	4.17742	5.56591	5.30365	3.11831	2.02758	3.30723	2.81771	4.34505	3.45843	2.74916	3.51754	2.22882	1.84837	3.12774	2.40164	COL16A1	collagen type XVI alpha 1 chain [Source:HGNC Symbol;Acc:HGNC:2193]
ENSG00000121753	3.70951	3.22568	6.12943	4.35488	3.72436	3.50524	6.46254	1.08846	1.34369	2.12218	1.51811	2.47737	2.0699	1.96852	2.17193	3.21776	3.20199	2.91374	3.11116	2.43711	3.3129	2.44446	2.73149	2.34926	2.19321	2.14046	2.22765	4.23281	2.55129	3.12571	3.30327	6.29078	4.69493	6.0663	5.684	2.21975	2.19707	1.89445	2.10375	2.99787	2.25318	3.2484	2.83315	ADGRB2	adhesion G protein-coupled receptor B2 [Source:HGNC Symbol;Acc:HGNC:944]
ENSG00000254545	0.106941	0.173516	0.0955002	0.125319	0	0	0	0	0.0906875	0.0878254	0.0595043	0	0	0	0	0.0925791	0.0919422	0.595525	0.260015	0	0.160567	0	0.0535222	0	0	0	0	0	0.132075	0.336905	0.156327	0	0	0	0	0	0	0	0	0	0.0771163	0.348828	0.141981		novel transcript
ENSG00000134668	0.80244	0.960058	1.44767	1.07005	0.943604	1.25	1.27167	0.514	0.453655	0.465964	0.477873	0.479871	0.39792	0.283254	0.387015	3.30498	2.27178	2.68566	2.75414	0.426185	0.413779	0.306339	0.382101	0.405457	0.295816	0.290036	0.330436	6.36309	6.32661	5.6348	6.10817	0.541836	0.57775	0.688378	0.602655	0.50566	0.350044	0.299	0.384901	0.337536	0.432526	0.462683	0.410915	SPOCD1	SPOC domain containing 1 [Source:HGNC Symbol;Acc:HGNC:26338]
ENSG00000203620	0	0	0.022722	0.007574	0	0	0	0	0	0.020896	0.00696533	0	0	0	0	0	0	0	0	0.026757	0.0382031	0	0.0216533	0.0363651	0	0	0.0121217	0	0	0	0	0	0	0	0	0	0.0354462	0.0150176	0.0168213	0	0	0	0		novel transcript
ENSG00000269967	0.489158	0.158736	0.0873656	0.245087	0.21489	0.175434	0.176424	0.375994	0.248888	0	0.208294	0	0.466942	0.0670359	0.177993	0.338773	0.420553	0.272399	0.343909	0	0	0.108749	0.0362497	0.279646	0.0830338	0.184247	0.182309	0	0	0.102736	0.0342453	0.210964	0.435835	0	0.215599	0.169534	0	0.0288711	0.0661351	0.12101	0	0	0.0403368		novel transcript
ENSG00000184007	28.5509	27.1353	26.9185	27.5349	28.2067	28.0016	26.6622	37.1302	29.8816	30.2322	32.4147	23.6986	28.7544	25.4004	25.9511	28.8003	26.6222	29.1049	28.1758	26.0179	23.7541	25.9035	25.2252	30.7479	23.5712	27.2236	27.1809	22.2766	30.5456	35.1425	29.3216	22.8915	26.6336	28.3983	25.9745	26.5556	27.7169	25.0875	26.4533	24.4189	25.4161	20.2456	23.3602	PTP4A2	protein tyrosine phosphatase 4A2 [Source:HGNC Symbol;Acc:HGNC:9635]
ENSG00000228634	0.333233	0	0.198389	0.177207	0.243985	0.199187	0	0.96053	0.188391	0.0912229	0.413381	0.298917	0.0757378	0.152225	0.175627	0.288481	0.190998	0	0.159826	0	0.166778	0.246947	0.137908	0.317509	0.282829	0	0.200113	0	0	0	0	0	0	0	0	0	0.309486	0.0983404	0.135942	0.0915964	0.320398	0	0.137332		novel transcript
ENSG00000284702	0	0.0248741	0	0.00829135	0	0	0	0.0589184	0	0	0.0196395	0.0275032	0	0.0210091	0.0161708	0.026543	0	0	0.00884765	0	0.0460354	0.0340821	0.0267058	0	0	0	0	0	0	0	0	0	0	0	0	0	0.0427133	0.0271447	0.023286	0	0.0221097	0	0.0073699		novel transcript
ENSG00000121774	127.137	114.199	120.351	120.562	123.293	112.336	117.879	137.382	146.359	142.099	141.947	145.267	148.35	124.301	139.306	75.4422	70.1726	69.4668	71.6939	104.439	96.2968	103.355	101.364	155.745	130.269	129.118	138.377	68.6585	60.2575	78.3433	69.0864	132.047	135.112	131.06	132.74	110.973	98.8062	102.564	104.114	120.88	123.966	104.548	116.465	KHDRBS1	KH RNA binding domain containing, signal transduction associated 1 [Source:HGNC Symbol;Acc:HGNC:18116]
ENSG00000203325	0.276092	0.298648	0	0.19158	0	0	0	0.795824	0.0780435	0.604644	0.492837	0.660428	0.376504	0.189183	0.408705	0.398357	0.316493	0.256247	0.323699	0.387118	0	0.102301	0.16314	0	0.390552	0.173322	0.187958	0.106717	0.340981	0.0966442	0.181448	0.198455	0.273328	0.153254	0.208346	0	0.128208	0.162955	0.0970545	0.15178	0.0663645	0.300193	0.172779		novel transcript
ENSG00000121775	8.28335	8.75949	5.77791	7.60692	8.10158	10.6416	5.8339	7.40446	7.19916	8.83341	7.81234	9.77775	8.2893	6.5654	8.21082	2.03355	2.00185	2.1228	2.05273	5.72052	5.47603	4.94744	5.38133	7.27405	6.87304	6.44182	6.86297	5.9973	4.52978	4.39258	4.97322	6.08737	6.76229	5.31852	6.05606	5.10616	4.191	6.20855	5.16857	8.75913	8.55867	8.19989	8.50589	TMEM39B	transmembrane protein 39B [Source:HGNC Symbol;Acc:HGNC:25510]
ENSG00000025800	15.5331	13.47	12.606	13.8697	15.7485	13.506	14.4849	22.0797	15.7846	18.8535	18.906	20.3028	16.2045	14.6435	17.0502	16.1272	12.7984	14.6525	14.5261	17.9625	16.5349	12.5839	15.6938	14.9139	14.8961	12.9081	14.2394	20.0748	16.9012	18.2285	18.4015	15.5438	17.2112	16.3125	16.3558	17.696	17.0582	12.9429	15.899	17.4701	13.528	16.5416	15.8466	KPNA6	karyopherin subunit alpha 6 [Source:HGNC Symbol;Acc:HGNC:6399]
ENSG00000084652	14.4522	14.1753	17.6093	15.4123	13.8128	14.8006	18.6709	7.06707	12.789	16.8489	12.235	21.0123	15.3594	13.2654	16.5457	12.6864	10.3689	9.59891	10.8847	17.6897	18.6814	13.6809	16.684	15.6481	16.8124	11.7373	14.7326	18.5425	11.1088	15.106	14.9191	13.8026	13.8073	12.9963	13.5354	17.3191	16.4729	14.1637	15.9852	17.8115	14.4786	17.5453	16.6118	TXLNA	taxilin alpha [Source:HGNC Symbol;Acc:HGNC:30685]
ENSG00000160050	2.39922	2.10713	3.5185	2.67495	2.32071	2.05249	2.85795	6.45037	3.04253	2.8742	4.12237	2.60627	2.23622	1.99088	2.27779	1.31481	0.984053	1.10317	1.13401	2.19896	2.08207	1.68826	1.98976	3.2088	1.60664	2.48722	2.43422	2.98628	2.69125	2.47326	2.71693	6.26536	3.49742	5.71804	5.16027	1.75461	1.65585	3.00752	2.13932	2.4685	2.2539	2.90781	2.54341	CCDC28B	coiled-coil domain containing 28B [Source:HGNC Symbol;Acc:HGNC:28163]
ENSG00000224066	0.0423192	0.205995	0	0.0827713	0	0	0.228948	0.0406611	0.0358874	0	0.0255162	0.189806	0.144276	0.144989	0.15969	0	0	0	0	0.267017	0.127081	0	0.131366	0	0.0359181	0	0.0119727	0	0	0	0	0	0.18853	0.211416	0.133315	0	0.0589551	0.0249776	0.0279776	0.0872427	0.0305169	0	0.0392532		novel transcript
ENSG00000160051	1.98185	1.60783	1.39505	1.66158	1.63885	1.50518	1.76596	4.25646	2.84721	2.79565	3.29977	3.01175	2.14621	2.26866	2.47554	1.04961	0.721651	1.10364	0.9583	2.1822	2.03046	1.81425	2.00897	2.99913	2.07787	1.97599	2.351	1.59517	1.23822	1.46909	1.43416	2.76531	2.42366	2.13548	2.44148	2.30306	1.49415	2.58717	2.12813	1.88422	1.66453	2.50977	2.01951	IQCC	IQ motif containing C [Source:HGNC Symbol;Acc:HGNC:25545]
ENSG00000222046	0.0307261	0.0249273	0.0823172	0.0459902	0.202472	0.110198	0	0.147611	0.156338	0.201872	0.168607	0.27562	0.104752	0.10527	0.161881	0.106399	0.105667	0.0285176	0.0801946	0.0969349	0.0922679	0.102465	0.0972226	0.175658	0.234707	0.115733	0.175366	0	0.0758952	0	0.0252984	0.0662578	0.136883	0.1535	0.11888	0.106492	0.0428048	0.0725408	0.0739458	0.19003	0.155099	0.250562	0.198564	DCDC2B	doublecortin domain containing 2B [Source:HGNC Symbol;Acc:HGNC:32576]
ENSG00000160055	1.99411	1.80042	1.2925	1.69568	1.8015	1.96097	1.56603	4.09463	2.71384	2.6414	3.14996	3.6208	2.68645	2.52343	2.94356	3.38301	3.26296	3.86574	3.5039	3.60212	3.69429	3.30709	3.5345	3.81535	3.15294	2.96807	3.31212	5.10952	3.9325	3.41132	4.15111	2.98232	2.07763	3.45459	2.83818	4.06873	3.60693	4.37565	4.0171	2.87103	3.22386	3.17359	3.08949	TMEM234	transmembrane protein 234 [Source:HGNC Symbol;Acc:HGNC:28837]
ENSG00000084623	85.3584	76.8653	76.3754	79.533	90.3823	75.5781	80.3873	179.542	83.3956	90.8523	117.93	94.3666	68.257	66.5643	76.396	124.619	118.152	122.821	121.864	106.252	102.42	91.9974	100.223	86.9293	61.6536	80.8167	76.4665	175.686	159.98	135.085	156.917	98.925	77.4673	90.3085	88.9003	109.439	100.779	100.623	103.614	90.4419	81.5986	98.6011	90.2139	EIF3I	eukaryotic translation initiation factor 3 subunit I [Source:HGNC Symbol;Acc:HGNC:3272]
ENSG00000220785	3.54919	3.65035	2.89239	3.36398	3.32284	3.82566	3.46252	3.24242	2.71373	3.69525	3.21714	5.48015	3.98044	3.64131	4.3673	1.09135	0.666977	0.918025	0.892116	2.01913	2.09664	1.87562	1.99713	6.18134	5.46503	4.85792	5.50143	1.79916	0.982063	1.14054	1.30726	7.82077	4.89609	6.03948	6.25211	1.71407	1.56708	3.20517	2.1621	3.83833	4.34953	4.1437	4.11052	MTMR9LP	myotubularin related protein 9 like, pseudogene [Source:HGNC Symbol;Acc:HGNC:27920]
ENSG00000183615	1.57667	1.4759	2.54523	1.86593	1.1988	1.30492	2.40585	2.09755	1.95414	1.84266	1.96478	2.23025	1.9847	1.57899	1.93131	1.36493	0.729907	1.51963	1.20482	1.21163	1.2747	1.28076	1.2557	2.34008	1.69847	1.71308	1.91721	1.61732	0.898721	1.08258	1.19954	2.3538	2.43138	3.02948	2.60488	0.735603	1.09823	1.21692	1.01692	1.40016	1.09323	1.18682	1.22674	FAM167B	family with sequence similarity 167 member B [Source:HGNC Symbol;Acc:HGNC:28133]
ENSG00000182866	3.43978	2.38597	5.72889	3.85155	4.11779	2.46732	5.5828	0.313976	0.189604	0.338992	0.280857	0.539973	0.363537	0.247485	0.383665	0.0595567	0	0.0159627	0.0251731	0.162777	0.0516468	0.0191182	0.0778475	0.417878	0.321144	0.388689	0.375903	5.36482	2.71886	2.74529	3.60966	0.48214	0.612962	0.945135	0.680079	0.238435	0.0958396	0.142116	0.158797	1.09205	0.483692	0.617108	0.730951	LCK	LCK proto-oncogene, Src family tyrosine kinase [Source:HGNC Symbol;Acc:HGNC:6524]
ENSG00000116478	42.5708	38.7185	53.1068	44.7987	43.1281	36.8972	53.06	26.559	39.674	44.7958	37.0096	47.7467	41.5457	34.8654	41.3859	32.4163	25.5206	26.3406	28.0925	35.6313	37.7639	29.7932	34.3961	45.7151	38.7739	33.583	39.3573	59.3716	44.6003	47.0162	50.3294	55.673	49.3909	56.4717	53.8452	35.004	31.5692	31.3265	32.6332	43.1643	40.6179	43.949	42.5771	HDAC1	histone deacetylase 1 [Source:HGNC Symbol;Acc:HGNC:4852]
ENSG00000175130	399.575	360.237	314.071	357.961	403.143	369.888	322.338	631.575	392.491	383.918	469.328	438.33	367.858	316.226	374.138	171.076	191.52	186.341	182.979	263.202	241.495	245.97	250.222	541.458	338.38	444.574	441.47	348.852	320.122	279.764	316.246	355.888	311.271	443.142	370.1	305.309	282.025	410.54	332.625	358.198	434.258	445.037	412.498	MARCKSL1	MARCKS like 1 [Source:HGNC Symbol;Acc:HGNC:7142]
ENSG00000233775	0	0.0678153	0	0.0226051	0	0	0	0	0.0708867	0	0.0236289	0	0	0.0572781	0.0190927	0	0	0	0	0	0	0.0929195	0.0309732	0.11947	0.0709474	0	0.0634725	0	0	0	0	0	0	0	0	0	0	0.0246686	0.00822287	0.0344653	0.0602787	0	0.0315813		novel transcript
ENSG00000162526	0.062117	0	0.0832076	0.0484415	0.136442	0.0556948	0.0560092	0.119366	0	0.0765207	0.0652957	0.139301	0.0635312	0.0425636	0.0817985	0	0.0267025	0.0576522	0.0281182	0.0653223	0.139899	0.0345244	0.0799152	0.0443894	0.0527213	0.0292463	0.042119	0.0360149	0	0	0.012005	0	0.138364	0.10344	0.0806014	0.161466	0	0.0183314	0.0599323	0.128057	0	0.0506545	0.0595704	TSSK3	testis specific serine kinase 3 [Source:HGNC Symbol;Acc:HGNC:15473]
ENSG00000225828	1.27167	1.12993	0.901293	1.10097	0.842413	0.868721	0.800823	3.06432	1.74598	1.8235	2.21127	2.00984	1.41761	1.25865	1.56203	1.04847	0.937132	0.974191	0.986598	1.04012	0.727376	0.516071	0.761188	1.7598	1.4391	1.55862	1.58584	0.678789	0.548446	0.784296	0.670511	3.39515	2.09824	2.21849	2.57063	1.11934	0.815487	1.41774	1.11752	1.40651	1.23725	1.02055	1.22144	FAM229A	family with sequence similarity 229 member A [Source:HGNC Symbol;Acc:HGNC:44652]
ENSG00000160058	9.18357	9.82096	10.4682	9.82425	8.47672	9.70065	11.3531	9.66684	9.57945	13.279	10.8418	14.1679	11.1353	10.2096	11.8376	18.3859	16.2233	16.2721	16.9604	13.4291	12.3689	9.31825	11.7054	10.9703	10.7012	9.88312	10.5182	14.6401	9.80585	12.3904	12.2788	15.3027	12.2079	12.6401	13.3836	12.4746	11.0254	10.1971	11.2324	11.1802	11.7766	11.9628	11.6399	BSDC1	BSD domain containing 1 [Source:HGNC Symbol;Acc:HGNC:25501]
ENSG00000270850	0	0.136625	0.451175	0.195933	0	0	0	0	0	0	0	0	0.114828	0.115396	0.0767414	0	0	0	0	0	0	0	0	0	0	0.158582	0.0528606	0.195283	0	0	0.0650944	0	0	0	0	0.291838	0	0.149097	0.146978	0	0	0	0		golgi SNAP receptor complex member 2 (GOSR2) pseudogene
ENSG00000229259	0.446408	0.310422	0.711877	0.489569	0.280156	0.514613	0.172506	0.0612739	0.10816	0.130934	0.100123	0.257424	0.108707	0.131094	0.165742	0.0276041	0.0822426	0	0.0366156	0.0670632	0.0478758	0	0.038313	0.136717	0.162379	0.120103	0.139733	0.0369748	0.0787608	0	0.0385785	0.137519	0	0	0.0458396	0.110513	0.0444209	0.141149	0.0986943	0.197204	0.160955	0.260023	0.206061	LRRC37A12P	leucine rich repeat containing 37 member A12, pseudogene [Source:HGNC Symbol;Acc:HGNC:43816]
ENSG00000273274	0.5147	0.432087	0.58354	0.510109	0.353912	0.385241	0.443913	0.825657	0.618655	0.65059	0.698301	0.92741	0.634754	0.653227	0.738464	0.352588	0.215485	0.344779	0.304284	0.409475	0.45696	0.358208	0.408214	0.748414	0.869897	0.649034	0.755782	0.404812	0.287433	0.314902	0.335716	1.08095	1.05011	0.976354	1.0358	0.628232	0.54245	0.508513	0.559732	0.751057	0.480891	0.503667	0.578538	ZBTB8B	zinc finger and BTB domain containing 8B [Source:HGNC Symbol;Acc:HGNC:37057]
ENSG00000160062	3.0511	2.83076	2.28265	2.7215	3.17267	2.63379	1.78528	4.36614	3.87419	2.31913	3.51982	2.05995	3.25335	3.13599	2.81643	1.95994	1.68135	1.74728	1.79619	1.75787	1.07217	1.75893	1.52966	2.56306	3.37474	2.8043	2.91403	0.319926	0.531154	0.801012	0.550697	1.94232	2.94022	1.45939	2.11397	2.01086	1.9896	2.10974	2.03673	2.23494	1.68525	0.847005	1.58907	ZBTB8A	zinc finger and BTB domain containing 8A [Source:HGNC Symbol;Acc:HGNC:24172]
ENSG00000176261	8.21317	7.37562	9.48405	8.35761	7.3948	7.61192	8.56409	16.6578	8.89577	6.31769	10.6238	4.78516	5.89952	6.28531	5.65666	10.9821	12.0391	13.54	12.1871	6.15705	5.95829	7.08683	6.40073	7.43822	5.76994	8.65283	7.287	8.33574	10.8867	10.3157	9.84605	4.87487	6.85897	7.90827	6.54737	6.70772	5.80021	7.68414	6.73069	6.05521	6.77877	6.5517	6.46189	ZBTB8OS	zinc finger and BTB domain containing 8 opposite strand [Source:HGNC Symbol;Acc:HGNC:24094]
ENSG00000200591	0.563011	0.456756	0.50278	0.507516	0	0	1.0153	0.540952	0.477443	0.462375	0.49359	0.505033	1.53555	0.385785	0.808788	0.487402	0.484049	0	0.323817	0	0.845337	0	0.281779	0	0.477851	1.06032	0.512724	0.652859	0	0	0.21762	0	0	0	0	0.975653	0	0.16615	0.380601	0.928536	0	1.83647	0.92167
ENSG00000162521	24.4687	23.1863	20.9575	22.8708	25.2014	24.3476	21.2699	10.3537	20.719	24.4477	18.5068	25.2998	26.9836	25.9037	26.0624	14.5103	12.5231	12.3371	13.1235	16.9183	13.6575	15.3624	15.3127	28.2023	28.5188	24.3486	27.0232	8.40306	6.89769	12.2905	9.19706	20.4388	24.2868	19.5401	21.4219	21.0908	19.7429	17.9459	19.5932	26.3405	22.4724	17.5749	22.1293	RBBP4	RB binding protein 4, chromatin remodeling factor [Source:HGNC Symbol;Acc:HGNC:9887]
ENSG00000162520	0.0462873	0.0876206	0.055114	0.0630073	0.0338905	0.0276678	0.055648	0.0592984	0.0785048	0.0633561	0.0670531	0.0968817	0.0946824	0.105723	0.0990957	0.320569	0.079591	0.157521	0.185894	0.324505	0.277994	0.18866	0.26372	0.0661548	0	0.217933	0.0946958	0.161022	0.190554	0.307849	0.219808	0.0332713	0.0916478	0.179853	0.101591	0.0534748	0.257933	0.0682993	0.126569	0.0827001	0.0890091	0.301967	0.157892	SYNC	syncoilin, intermediate filament protein [Source:HGNC Symbol;Acc:HGNC:28897]
ENSG00000224409	0	0	0	0	0	0	0	0.419067	0	0.119398	0.179488	0	0	0	0	0.125861	0.124995	0.134935	0.128597	0.152887	0	0	0.0509624	0	0	0.273804	0.0912681	0.168586	0	0.152673	0.107087	0.313508	0.215894	0	0.176468	0	0	0	0	0	0.104839	0.237114	0.113985		novel transcript
ENSG00000162522	15.7018	16.3294	16.3988	16.1434	16.0295	16.9523	16.2739	19.8161	14.3185	19.9069	18.0138	23.4549	17.3472	16.9035	19.2352	20.7779	20.7252	18.1944	19.8992	25.8515	25.0366	18.4827	23.1236	17.5332	17.286	14.8485	16.5559	19.9775	12.5119	14.9863	15.8252	19.2953	17.3248	17.7917	18.1373	27.8547	28.1336	17.8229	24.6037	20.067	17.562	26.7756	21.4682	KIAA1522	KIAA1522 [Source:HGNC Symbol;Acc:HGNC:29301]
ENSG00000134684	19.9431	20.2653	24.1935	21.4673	19.8444	20.8935	24.7157	6.77379	9.70342	11.0317	9.16963	16.2134	13.2777	10.1665	13.2192	14.6729	15.6495	15.4561	15.2595	14.8215	13.6694	10.7586	13.0832	9.71942	9.12075	8.3434	9.06119	30.8298	24.1573	24.995	26.6607	16.041	14.3897	12.2425	14.2244	21.6791	17.2016	14.7093	17.8633	16.3545	14.1804	14.2615	14.9321	YARS1	tyrosyl-tRNA synthetase 1 [Source:HGNC Symbol;Acc:HGNC:12840]
ENSG00000116497	5.93018	5.15066	5.28461	5.45515	5.28444	5.67005	5.03719	3.33224	5.34154	5.7888	4.82086	5.33071	5.245	5.16389	5.24653	4.35479	3.44912	4.1526	3.98551	4.39621	3.05867	4.11216	3.85568	5.08175	5.12866	4.40731	4.87257	1.92021	1.86764	3.23513	2.341	3.90777	4.90884	3.8606	4.22574	6.63805	5.39731	4.3945	5.47662	6.51072	4.71793	3.96451	5.06439	S100PBP	S100P binding protein [Source:HGNC Symbol;Acc:HGNC:25768]
ENSG00000160097	3.51851	2.82535	3.79938	3.38108	3.39108	2.54311	3.39916	0.500199	1.21786	1.57748	1.09851	2.27052	1.53003	1.50069	1.76708	0.155408	0.185207	0.183274	0.17463	0.698483	0.566024	0.678466	0.647658	1.33415	1.47792	1.33543	1.3825	0.74939	0.266048	0.659803	0.558414	1.54843	1.97268	2.36162	1.96091	0.497739	0.575195	0.895311	0.656081	2.13906	1.64403	1.52245	1.76851	FNDC5	fibronectin type III domain containing 5 [Source:HGNC Symbol;Acc:HGNC:20240]
ENSG00000121905	0.292399	0.284658	0.28723	0.288096	0.192679	0.157301	0.527296	0.112377	0.272755	0.264147	0.216426	0.629492	0.179434	0.320571	0.376499	0.0759394	0.075417	0.108553	0.0866364	0.0614974	0.0878048	0.22752	0.125608	0.208951	0.34744	0.495608	0.350666	0.203437	0.325009	0.307057	0.278501	0.189159	0.303945	0.632992	0.375365	0.0506704	0.0814685	0.353789	0.161976	0.301396	0.442791	0.333819	0.359335	HPCA	hippocalcin [Source:HGNC Symbol;Acc:HGNC:5144]
ENSG00000121900	27.9233	32.0896	26.2028	28.7386	28.8422	33.939	25.5065	121.53	51.6548	53.2531	75.4792	64.1282	47.1424	47.3756	52.8821	26.3135	42.6831	34.4547	34.4838	64.0982	74.1761	71.2689	69.8477	81.6127	40.2447	67.0516	62.9697	10.8558	10.7612	9.70344	10.4402	97.1809	65.5385	107.576	90.0984	58.9936	67.6376	88.3845	71.6719	41.6406	70.4609	86.8522	66.3179	TMEM54	transmembrane protein 54 [Source:HGNC Symbol;Acc:HGNC:24143]
ENSG00000287691	0.0998733	0.405123	0.445944	0.31698	0	0.35819	0.180106	0.863642	0.169388	0.246064	0.426365	0.179177	0.272392	0.0684349	0.173335	22.9121	37.5235	44.3081	34.9146	0.840215	0.149955	0.111019	0.367063	0.570964	0.0847667	0.940459	0.532063	0.81068	0.246692	0.31464	0.457338	0	0.29662	0.665256	0.320625	0	0.139134	0.32421	0.154448	0.452964	0.43212	1.62887	0.837986		novel transcript, antisense to RNF19B
ENSG00000116514	8.69108	10.1032	8.86165	9.21865	9.42427	9.39048	9.12606	13.6357	11.4005	12.5224	12.5195	15.0198	12.452	11.7146	13.0621	12.8002	14.9065	9.88389	12.5302	14.6001	18.4672	12.2046	15.0906	14.2139	11.2982	12.6593	12.7238	24.6976	20.6794	21.6501	22.3424	14.9457	11.8279	14.7659	13.8465	18.1113	15.2954	13.2137	15.5401	11.7118	13.185	17.0454	13.9808	RNF19B	ring finger protein 19B [Source:HGNC Symbol;Acc:HGNC:26886]
ENSG00000278966	0	0.0511406	0	0.0170469	0	0.11304	0	0	0	0	0	0	0	0.0431944	0.0143981	0	0	0.0585066	0.0195022	0	0	0	0	0	0	0	0	0	0	0	0	0	0	0	0	0	0	0.018603	0.006201	0	0.0454572	0.205621	0.0836926		TEC
ENSG00000217644	0	0	0	0	0	0	0	0	0.185168	0	0.0617226	0	0	0	0	0	0	0.10133	0.0337766	0	0	0	0	0	0	0	0	0	0	0	0	0	0	0.181807	0.0606023	0.37839	0	0.0322193	0.13687	0.0450146	0	0	0.0150049		ribosomal protein L18a (RPL18A) pseudogene
ENSG00000236065	0	0.0554632	0	0.0184877	0	0	0	0	0.0289876	0.0280728	0.0190201	0.0306627	0.0233074	0.0468453	0.0336051	0.0295922	0	0	0.00986408	0	0	0	0	0	0	0	0	0.0396378	0	0	0.0132126	0.0737118	0.0507609	0	0.0414909	0	0	0.0100877	0.00336257	0	0.0492994	0	0.0164331		novel transcript
ENSG00000004455	3.56197	3.44154	3.82562	3.60971	3.45985	2.99577	3.7013	3.98422	3.05097	3.81708	3.61742	4.21206	3.66545	3.6059	3.8278	3.08362	2.62126	2.93493	2.87994	3.5199	3.92377	3.68092	3.70819	3.26599	3.2764	3.29796	3.28011	3.74297	3.2054	3.17037	3.37291	4.1686	3.9073	4.45117	4.17569	4.45628	4.09777	4.26281	4.27228	3.81057	3.23547	3.5226	3.52288	AK2	adenylate kinase 2 [Source:HGNC Symbol;Acc:HGNC:362]
ENSG00000142920	0.191803	0.170193	0.342569	0.234855	0.171154	0.204218	0.335079	0.449203	0.411714	0.369186	0.410034	0.43013	0.306516	0.246426	0.32769	0.150478	0.123677	0.172454	0.14887	0.32146	0.224988	0.246521	0.264323	0.419761	0.2391	0.231409	0.296757	0.423973	0.384934	0.245479	0.351462	0.969386	0.676459	0.898314	0.848053	0.405088	0.334003	0.346694	0.361928	0.313857	0.293913	0.254166	0.287312	AZIN2	antizyme inhibitor 2 [Source:HGNC Symbol;Acc:HGNC:29957]
ENSG00000278997	0.211129	0.274054	0.26396	0.249714	0.0927502	0.454322	0.152296	0.243428	0.358082	0.208069	0.26986	0.530285	0.230332	0.347206	0.369274	0.182776	0.0363037	0.0391908	0.08609	0.399643	0.443802	0.657132	0.500192	0.2414	0.215033	0.119286	0.191906	0.0489644	0.0521501	0.0443426	0.0484857	1.09267	1.25409	0.351583	0.899448	0.292696	0.35295	0.423683	0.356443	0.295971	0.182698	0.550942	0.343204		TEC
ENSG00000116525	2.44094	2.76535	2.78603	2.66411	3.36289	3.21164	2.65674	1.80408	3.1723	4.99379	3.32339	4.88444	3.45672	3.42433	3.92183	3.45104	2.76916	2.70787	2.97602	5.83248	6.59261	4.72025	5.71511	3.3235	3.7757	3.25057	3.44992	4.27084	2.78274	2.97283	3.34214	7.0701	5.49076	6.06109	6.20732	4.83066	5.27177	3.80207	4.63483	3.65051	3.8641	4.21659	3.9104	TRIM62	tripartite motif containing 62 [Source:HGNC Symbol;Acc:HGNC:25574]
ENSG00000279179	0.166552	0.0675596	0.104114	0.112742	0.292669	0.0895995	0.12014	0.528087	0.155363	0.205172	0.296207	0.134461	0.170344	0.125537	0.143447	0.18744	0.143193	0.170039	0.166891	0.175146	0.100028	0.0925692	0.122581	0.333255	0.155496	0.329351	0.272701	0.154505	0.123418	0.139921	0.139281	0.502813	0.197862	0.11094	0.270538	0.375208	0.301632	0.181859	0.286233	0.123607	0.132113	0.0814909	0.112404		TEC
ENSG00000284721	0	0.0239287	0.0263398	0.0167562	0	0	0.05319	0.0283396	0	0.024223	0.0175209	0	0.0603335	0.0202106	0.026848	0.0255341	0	0.0273752	0.0176364	0	0.0442857	0	0.0147619	0.0843103	0.0500676	0.0555484	0.0633088	0	0	0	0	0	0	0.147351	0.0491169	0	0.0410899	0.0348173	0.0253024	0.0121611	0.0212694	0	0.0111435		novel transcript
ENSG00000160094	11.9131	14.153	9.69902	11.9217	11.8909	14.0897	10.6805	9.47338	13.5419	16.3758	13.1304	23.7321	21.2676	17.8726	20.9574	8.4915	9.35227	8.56824	8.804	27.4826	28.4357	22.0897	26.0027	20.4463	19.5021	17.1306	19.0263	9.50465	5.99417	7.50261	7.66714	13.2838	13.205	13.0277	13.1722	20.5268	19.8587	19.6116	19.999	14.9315	18.2093	20.0384	17.7264	ZNF362	zinc finger protein 362 [Source:HGNC Symbol;Acc:HGNC:18079]
ENSG00000270115	0.367338	0.69536	0.765427	0.609375	1.07582	0.878292	0	0.352945	0.519181	0.301678	0.391268	1.86722	0.417446	0.587314	0.957328	0.53001	0.105273	0.68187	0.439051	1.41641	1.65462	0	1.02368	1.05001	0.62355	0.922411	0.865325	0.425959	0.453672	0.257168	0.378933	0.264042	0.90915	0.407806	0.527	1.06094	0.34116	0.28908	0.563728	0.959224	0.441487	0.99851	0.79974		novel transcript
ENSG00000184389	0	0.0910833	0	0.0303611	0	0	0	0	0.0476043	0.0461019	0.0312354	0.10071	0.0382761	0	0.0463288	0	0.0482629	0	0.0160876	0	0.0842858	0	0.0280953	0.0802308	0.047645	0	0.0426253	0	0	0	0	0	0.083361	0	0.027787	0	0.0782034	0	0.0260678	0	0	0	0	A3GALT2	alpha 1,3-galactosyltransferase 2 [Source:HGNC Symbol;Acc:HGNC:30005]
ENSG00000225313	0.615035	0.568584	0.536466	0.573362	0.502676	0.61557	0.696425	0.467253	0.424526	0.575579	0.489119	0.833965	0.516884	0.578245	0.643031	0.309558	0.159863	0.345152	0.271524	0.391071	0.536889	0.397483	0.441814	0.858579	0.752661	0.525275	0.712171	0.447814	0.247307	0.525706	0.406942	0.771082	0.530998	0.42873	0.576937	0.644441	0.498145	0.417879	0.520155	0.642806	0.453824	0.396569	0.497733		novel transcript
ENSG00000134686	17.8803	21.5293	16.6169	18.6755	17.1399	22.3347	17.4024	17.2463	19.0587	23.1214	19.8088	30.732	25.8708	21.0869	25.8966	14.0701	11.9587	12.0848	12.7045	20.5874	19.7926	17.4506	19.2768	29.3989	28.1668	26.3697	27.9785	29.0861	25.3046	24.6073	26.3327	27.0572	23.0209	23.5472	24.5418	16.4828	16.4185	23.9545	18.9519	19.4228	25.6044	24.6246	23.2173	PHC2	polyhomeotic homolog 2 [Source:HGNC Symbol;Acc:HGNC:3183]
ENSG00000284154	0	0.465891	0.512836	0.326242	0	1.0298	1.03561	0.551771	0	1.41487	0.655546	1.03027	1.17469	0.393501	0.866154	0	1.48119	0	0.49373	0.603904	0	0	0.201301	3.28304	0	1.62229	1.63511	0	0.709241	0.60306	0.437434	0	0	1.91261	0.637537	0	0	0.338947	0.112982	1.18388	0.414115	0	0.532666	MIR3605	microRNA 3605 [Source:HGNC Symbol;Acc:HGNC:38922]
ENSG00000222112	0.576192	0.623266	0.857585	0.685681	0.421874	0.688827	1.03907	0	0.325747	0.4732	0.266316	1.55057	0.392874	0.789633	0.911026	0.997625	0.330254	0.178259	0.502046	1.00987	1.1535	0	0.721125	0.823506	1.95615	0.904287	1.22798	0.222714	0.237204	0.201692	0.220537	0	0.570423	0	0.190141	0.665663	0.267565	0.34008	0.424436	1.18784	1.108	1.25298	1.18294	RN7SKP16	RN7SK pseudogene 16 [Source:HGNC Symbol;Acc:HGNC:45740]
ENSG00000233246	0.117198	0.475399	0	0.197532	0	0.210163	0	0.337819	0.198772	0.192499	0.24303	0.420518	0.239733	0.0803062	0.246852	0.405836	0.604567	0.108774	0.373059	0.246492	0	0	0.0821639	0.335004	0.198942	0.44144	0.325129	0.271802	0	0.246147	0.17265	0.252726	0.174037	0.780657	0.402474	0	0.16327	0.311278	0.158182	0.338253	0.0845132	0.191143	0.204636	PHC2-AS1	PHC2 antisense RNA 1 [Source:HGNC Symbol;Acc:HGNC:40205]
ENSG00000121903	0.800604	0.886492	1.18837	0.95849	0.998096	0.950641	0.897476	0.738051	1.01839	1.5549	1.10378	1.63042	1.37947	1.00822	1.33937	1.64842	1.35804	1.26521	1.42389	1.94551	1.70564	1.19061	1.61392	1.37618	1.60694	1.11046	1.36453	0.86564	0.601278	1.1475	0.871471	0.676571	0.771168	0.648587	0.698775	2.23106	1.29619	1.04404	1.52377	1.47651	0.951808	1.32338	1.25057	ZSCAN20	zinc finger and SCAN domain containing 20 [Source:HGNC Symbol;Acc:HGNC:13093]
ENSG00000235907	0	0.0633004	0.0696788	0.0443264	0	0.139918	0	0	0.0661673	0.0640792	0.0434155	0	0	0.0534647	0.0178216	0.0675475	0.0670828	0.144836	0.0931553	0	0	0	0	0	0.066224	0.0734733	0.0465658	0	0	0	0	0	0.115867	0.129933	0.0819333	0.135213	0	0.0230263	0.0527464	0.0321708	0.0562656	0	0.0294788		proteasome (prosome, macropain) subunit, alpha type, 3 (PSMA3) pseudogene
ENSG00000121904	0.759074	0.513181	0.768251	0.680169	0.826717	0.436715	0.75288	0.121556	0.155563	0.231175	0.169431	0.422729	0.23722	0.234059	0.298003	0.709158	0.372534	0.528386	0.536693	0.206213	0.0949764	0.119536	0.140242	0.221497	0.263072	0.166783	0.217117	2.45359	1.31637	1.77693	1.84896	0.327373	0.258319	0.25281	0.279501	0.323373	0.259962	0.152141	0.245158	0.697668	0.330708	0.402351	0.476909	CSMD2	CUB and Sushi multiple domains 2 [Source:HGNC Symbol;Acc:HGNC:19290]
ENSG00000231163	0	0	0	0	0.0481635	0.0393202	0	0	0	0	0	0	0.0149509	0.0150248	0.00999192	0	0	0.0203511	0.00678369	0	0.0329226	0	0.0109742	0.0626774	0	0	0.0208925	0	0	0	0	0	0.0651228	0	0.0217076	0	0	0	0	0	0	0	0	CSMD2-AS1	CSMD2 antisense RNA 1 [Source:HGNC Symbol;Acc:HGNC:40882]
ENSG00000142698	1.68549	0.906946	1.25944	1.28396	1.81334	1.07945	1.14758	0.280926	0.247944	0.084748	0.204539	0.246845	0.340083	0.25927	0.282066	0.402008	0.399242	0.446956	0.416069	0.144691	0.0516468	0.0764728	0.0909369	0.319553	0.218962	0.194345	0.244287	5.84347	3.37734	3.68446	4.30176	0.48214	0.280941	0.429607	0.397563	0.089413	0.191679	0.126889	0.135994	1.21969	0.644922	0.589058	0.817892	C1orf94	chromosome 1 open reading frame 94 [Source:HGNC Symbol;Acc:HGNC:28250]
ENSG00000163866	3.06108	2.90252	3.97886	3.31415	3.28255	3.52663	3.73689	6.10114	3.66999	3.67279	4.4813	3.902	3.13645	2.99969	3.34605	4.42467	4.37035	4.69213	4.49571	4.63868	4.72119	4.23636	4.53208	5.19278	2.95642	3.7718	3.97366	7.15069	7.0533	6.24237	6.81545	3.90543	3.82791	5.47676	4.40337	4.83287	4.41145	4.85779	4.7007	3.26407	3.95005	4.27664	3.83025	SMIM12	small integral membrane protein 12 [Source:HGNC Symbol;Acc:HGNC:25154]
ENSG00000189280	1.05954	0.55013	1.24897	0.952881	1.39639	1.292	1.37572	0.447932	0.359403	0.417673	0.408336	0.950432	0.866932	0.842178	0.886514	1.39422	1.166	0.865379	1.14187	0.62396	0.509074	0.800891	0.644642	1.15088	0.899278	1.19726	1.08247	3.29272	2.56478	2.44785	2.76845	1.46227	0.62936	0.917488	1.00304	1.1751	0.82659	1.08813	1.02994	0.943612	0.916859	0.829463	0.896645	GJB5	gap junction protein beta 5 [Source:HGNC Symbol;Acc:HGNC:4287]
ENSG00000189433	0.119308	0.129056	0.14206	0.130141	0.0873548	0.285262	0.286872	0.0382113	0.0337252	0	0.0239788	0.0713482	0.0542333	0.0817522	0.0691112	0	0.0683836	0	0.0227945	0	0	0	0	0	0	0	0	0.599509	0.736746	0.250579	0.528945	0	0	0.132452	0.0441507	0.0689173	0	0.0117364	0.0268846	0.0163973	0.0286783	0.194585	0.0798868	GJB4	gap junction protein beta 4 [Source:HGNC Symbol;Acc:HGNC:4286]
ENSG00000188910	1.11839	1.42016	1.17244	1.237	1.12148	1.35155	1.27149	0.233603	0.268031	0.359408	0.287014	0.523421	0.712839	0.499789	0.578683	2.92565	1.56773	2.30167	2.26502	0.460215	0.657086	0.405392	0.507564	0.694971	0.453979	0.572358	0.573769	13.1661	11.7406	9.01271	11.3065	0.996139	0.830398	0.809742	0.87876	0.969044	0.914503	0.602699	0.828749	0.61149	0.683763	0.793058	0.696104	GJB3	gap junction protein beta 3 [Source:HGNC Symbol;Acc:HGNC:4285]
ENSG00000187513	0.368123	0.298648	0.418398	0.361723	0.588067	0.660126	0.301751	0.064309	0.113518	0.0824515	0.0867595	0.120078	0	0.0458625	0.0553135	0.347657	0.0575443	0.186362	0.197188	0	0	0	0	0.14349	0.0284038	0	0.0572978	0.853738	0.454642	0.52715	0.611843	0	0.149088	0.167186	0.105425	0.0579934	0.0466213	0.0691325	0.0579157	0.0965873	0.0965302	0.109161	0.10076	GJA4	gap junction protein alpha 4 [Source:HGNC Symbol;Acc:HGNC:4278]
ENSG00000116544	3.94971	3.2504	4.55488	3.91833	3.55764	3.05729	4.38123	1.33779	1.49399	1.55185	1.46121	2.56165	2.12154	1.655	2.11273	0.701077	0.36645	0.382406	0.483311	0.971148	0.746623	0.647517	0.788429	2.03058	2.54436	2.22085	2.26526	4.82715	2.68466	3.536	3.6826	3.09436	3.12251	3.0757	3.09752	1.30489	1.70217	1.63939	1.54882	2.49547	2.07979	2.22449	2.26658	DLGAP3	DLG associated protein 3 [Source:HGNC Symbol;Acc:HGNC:30368]
ENSG00000284773	0.108935	0.162023	0.081068	0.117342	0	0.13023	0.0654827	0.0174446	0.138569	0.119285	0.091766	0.13029	0.0742771	0.111967	0.105511	0.0785883	0.0156095	0.0337018	0.0426332	0.0954639	0.0817809	0.121092	0.0994456	0.0259488	0.0462291	0.0512896	0.0411558	0.0421066	0.0448461	0.0381322	0.0416949	0.117454	0.269612	0.0907023	0.159256	0.0943882	0.0252931	0.0642959	0.0613257	0.0673725	0.10474	0.0888336	0.0869819		novel protein
ENSG00000241014	0.121732	0.0246895	0.108709	0.0850436	0.200541	0.109146	0	0	0.0516154	0.099973	0.0505295	0.0272991	0.0830025	0.0834129	0.0645715	0	0.0523296	0.0282456	0.0268584	0.0640068	0.137082	0.0676584	0.0895823	0.0869911	0.0516596	0.0286573	0.0557693	0	0.0751713	0.0319587	0.03571	0.328129	0.0903851	0	0.139505	0	0.127189	0.0538866	0.0603586	0.0752867	0.065837	0.0496344	0.0635861		novel platelet-activating factor receptor family pseudogene
ENSG00000163867	1.2064	1.10045	0.803986	1.03695	1.25244	1.2485	0.800952	0.374845	1.48113	0.601358	0.819111	0.45225	0.888058	1.2667	0.869004	1.29379	1.18685	1.22553	1.23539	0.492313	0.396517	0.82063	0.56982	0.729146	1.28882	1.0908	1.03625	0.132237	0.511472	0.37187	0.338526	0.854218	0.846722	0.569705	0.756882	0.520049	0.819419	0.952933	0.764134	0.928003	0.856968	0.420923	0.735298	ZMYM6	zinc finger MYM-type containing 6 [Source:HGNC Symbol;Acc:HGNC:13050]
ENSG00000197056	5.88063	5.20939	3.69478	4.92827	5.33158	5.10447	3.24312	1.20849	6.33417	3.32537	3.62268	1.94969	3.96454	6.17656	4.03026	4.25992	3.0449	2.29377	3.19953	2.15804	1.78909	4.61138	2.85284	2.63337	7.66931	4.69597	4.99955	0.78042	1.1446	1.45986	1.12829	3.97321	3.93214	2.40684	3.4374	2.19873	2.24405	2.86526	2.43601	4.76738	3.57229	2.35725	3.56564	ZMYM1	zinc finger MYM-type containing 1 [Source:HGNC Symbol;Acc:HGNC:26253]
ENSG00000228348	0.124033	0.704371	0.110764	0.313056	0	0.444837	0	0.119173	0.210364	0.305587	0.211708	0.33378	0.0845711	0.254968	0.22444	0.107376	0.426548	0.115118	0.216347	0.391299	0	0.137874	0.176391	0	0.315815	0.116796	0.144204	0.287653	0.306368	0.130251	0.241424	1.06986	0	0	0.356618	0.214939	0.172791	0.146413	0.178048	0.357978	0.268325	0	0.208768	EFCAB14P1	EF-hand calcium binding domain 14 pseudogene 1 [Source:HGNC Symbol;Acc:HGNC:44648]
ENSG00000284640	0.0608983	0.123513	0.108767	0.0977261	0.200647	0.218409	0.109821	0.0585123	0.0516428	0.0750195	0.0617249	0.0819407	0.103808	0.166914	0.117554	0.2636	0.261787	0.339127	0.288171	0.0640408	0.0457181	0.0338471	0.0478687	0.130556	0.051687	0.11469	0.0989776	0	0.225633	0.159878	0.128504	0.0656605	0.090433	0	0.0520312	0.158298	0.0424189	0.0808728	0.0938632	0.251089	0.153701	0.0496608	0.151484		novel transcript
ENSG00000116560	108.391	97.7184	90.9128	99.0074	105.635	97.7606	88.7506	87.9309	101.901	94.3309	94.721	98.2219	101.736	98.8604	99.6061	37.6799	30.7325	27.5226	31.9783	64.493	69.0004	72.6638	68.719	106.68	107.146	96.7529	103.526	61.5651	52.5119	60.6718	58.2496	69.7546	78.577	77.5459	75.2925	85.3517	80.4011	86.9136	84.2221	99.6831	88.0531	84.5707	90.7689	SFPQ	splicing factor proline and glutamine rich [Source:HGNC Symbol;Acc:HGNC:10774]
ENSG00000146463	16.8903	16.9913	11.9824	15.288	16.723	17.7169	12.1836	3.29457	15.2782	10.4825	9.68508	5.12202	13.0224	20.474	12.8728	8.57827	6.17084	5.22544	6.65818	6.18037	4.24304	11.3217	7.24836	8.4516	23.6953	13.5789	15.2419	1.42365	3.23891	4.0204	2.89432	6.65784	11.2086	5.16562	7.67736	7.138	9.7055	10.8309	9.22479	18.1095	12.2532	7.80798	12.7235	ZMYM4	zinc finger MYM-type containing 4 [Source:HGNC Symbol;Acc:HGNC:13055]
ENSG00000229994	92.4279	85.501	104.304	94.0775	84.5681	82.5232	104.028	214.854	103.609	90.9178	136.461	97.2708	93.2506	84.1185	91.5466	61.4423	69.6571	84.1001	71.7332	72.7275	84.278	82.3524	79.786	108.755	75.8069	110.411	98.3244	70.1241	84.7727	71.5368	75.4779	111.676	111.459	113.224	112.119	74.469	70.7919	95.9456	80.4022	74.6408	94.7883	71.6723	80.3671	RPL5P4	ribosomal protein L5 pseudogene 4 [Source:HGNC Symbol;Acc:HGNC:36095]
ENSG00000227409	0	0.203003	0	0.0676675	0	0	0	0	0	0	0	0	0.170616	0.17146	0.114025	0	0	0	0	0	0	0	0	0.178815	0.212378	0.235627	0.20894	0	0	0	0	0.269795	0	0	0.0899316	0	0	0	0	0.0515854	0	0	0.0171951	ZMYM4-AS1	ZMYM4 antisense RNA 1 [Source:HGNC Symbol;Acc:HGNC:40624]
ENSG00000142687	6.87167	6.90191	8.66367	7.47908	7.21251	7.25857	8.29004	8.63881	6.55128	8.28612	7.8254	9.01846	6.59459	6.39403	7.33569	5.26661	4.63497	4.83735	4.91298	11.0309	11.3036	8.68707	10.3405	8.66922	7.20548	6.34704	7.40725	9.65055	6.54015	7.61113	7.93394	9.91304	6.64034	8.1026	8.21866	7.88353	7.31072	6.43608	7.21011	8.15759	6.28986	7.38065	7.27603	KIAA0319L	KIAA0319 like [Source:HGNC Symbol;Acc:HGNC:30071]
ENSG00000236274	0	0.0464498	0.10226	0.04957	0	0.205343	0.103251	0.330073	0.0485535	0.0470212	0.141882	0	0.0390393	0.0392324	0.0260906	0	0	0	0	0	0	0	0	0.0818306	0	0	0.0272769	0	0.0707119	0	0.0235706	0	0.0850232	0.190689	0.0919041	0.099219	0	0	0.033073	0.0236069	0	0	0.00786895		zinc finger protein pseudogene
ENSG00000020129	10.1727	8.95398	9.89793	9.67486	9.74849	8.88009	9.541	2.27801	5.32848	7.82681	5.14443	7.98316	6.35485	5.23387	6.52396	4.44877	3.68515	3.15439	3.76277	6.04273	6.1902	5.50464	5.91252	8.37954	6.28466	5.00402	6.55607	13.9765	8.03431	10.8175	10.9428	8.10964	6.79868	9.51054	8.13962	8.09572	7.25665	6.89336	7.41524	10.83	8.2705	9.37173	9.49074	NCDN	neurochondrin [Source:HGNC Symbol;Acc:HGNC:17597]
ENSG00000239636	0.223018	0.542786	0.298739	0.354848	0.367399	0.199961	0.502723	0.16071	0.236404	0.183154	0.193423	0.250065	0.304128	0.343835	0.299343	0.289602	0.143805	0.103494	0.178967	0.41042	0.334852	0.619764	0.455012	0.0796855	0.331248	0.105003	0.171979	0.258608	0.0688583	0.234198	0.187221	1.44275	0.827945	0.371381	0.880691	0.193236	0.233016	0.197445	0.207899	0.367809	0.120616	0.272797	0.25374		novel transcript
ENSG00000116819	1.08687	1.16883	1.42204	1.22591	0.388636	0.906511	1.27628	0.121429	0.42869	0.726531	0.42555	1.15633	0.999592	0.81402	0.989981	0.437632	0.41289	0.469185	0.439902	1.54166	2.315	1.54532	1.80066	0.867001	0.943925	0.618832	0.809919	0.820671	0.749198	0.822837	0.797569	1.74417	1.87672	2.35709	1.99266	0.744623	1.02115	0.865269	0.877015	0.750349	0.747302	1.44283	0.98016	TFAP2E	transcription factor AP-2 epsilon [Source:HGNC Symbol;Acc:HGNC:30774]
ENSG00000126067	27.8892	28.0996	19.2427	25.0771	26.7435	27.8145	19.7836	42.7476	31.5017	31.5596	35.2696	35.6089	28.3037	27.0358	30.3161	34.1461	38.7526	42.5172	38.4719	33.9029	40.5795	33.3136	35.932	32.1742	23.703	30.3463	28.7412	46.4729	48.0398	37.9976	44.1701	29.1539	27.8172	34.4464	30.4725	30.5715	30.5132	30.6609	30.5818	28.0702	31.9274	35.2674	31.755	PSMB2	proteasome 20S subunit beta 2 [Source:HGNC Symbol;Acc:HGNC:9539]
ENSG00000142686	3.84229	3.60611	6.08877	4.51239	3.84751	4.12054	5.46845	3.52887	4.08888	4.50122	4.03966	5.37267	4.50768	4.07826	4.65287	4.30461	3.51392	3.42627	3.74827	5.16953	4.55301	4.85729	4.85994	5.49148	4.34815	4.78866	4.8761	6.02797	5.28034	5.95346	5.75392	8.73227	6.04136	6.77474	7.18279	3.45975	4.27692	4.49113	4.07593	4.46529	4.12892	4.88421	4.49281	C1orf216	chromosome 1 open reading frame 216 [Source:HGNC Symbol;Acc:HGNC:26800]
ENSG00000092853	7.73	6.20799	5.38448	6.44083	7.64128	5.85173	4.99934	8.15777	7.73317	4.2535	6.71481	2.25046	4.36432	5.12441	3.91306	1.74684	1.33329	1.23371	1.43795	2.3864	1.43842	3.51426	2.44636	4.04775	5.6257	6.1626	5.27868	0.715143	2.65475	2.29504	1.88831	2.42739	4.54355	2.63231	3.20108	2.63551	2.51909	4.08001	3.07821	5.43123	3.90324	2.8808	4.07176	CLSPN	claspin [Source:HGNC Symbol;Acc:HGNC:19715]
ENSG00000232335	0	0.0864362	0.0951458	0.0605273	0	0	0.192135	0	0.090351	0	0.030117	0	0	0.219017	0.0730057	0	0.0916011	0	0.0305337	0	0	0	0	0	0	0	0	0	0	0	0	0	0.158216	0	0.0527386	0.184632	0	0	0.061544	0.0439289	0	0	0.014643		novel transcript
ENSG00000134698	4.52578	5.02105	4.37323	4.64002	4.74109	4.93881	4.54814	3.8653	5.55681	6.13751	5.18654	5.6628	6.36694	5.7782	5.93598	4.27965	3.36558	3.14498	3.59674	4.98711	3.18274	4.24826	4.13937	6.05923	6.52023	4.38556	5.65501	0.906069	1.15611	2.24228	1.43482	4.40424	6.21522	3.7876	4.80235	3.76723	3.40572	2.71002	3.29432	5.75435	3.7099	2.67492	4.04639	AGO4	argonaute RISC component 4 [Source:HGNC Symbol;Acc:HGNC:18424]
ENSG00000092847	6.46624	6.27226	5.91109	6.21653	6.4841	6.1684	6.15103	2.65359	5.2065	7.30353	5.05454	7.59164	6.92637	6.0654	6.86114	4.75675	3.54746	3.47272	3.92564	6.37382	5.36341	5.06457	5.6006	6.48218	8.55509	5.10008	6.71245	4.85654	3.53344	6.03494	4.80831	5.01941	6.11499	5.19806	5.44415	7.43688	5.95552	4.37288	5.92176	8.30679	5.6855	5.69109	6.56113	AGO1	argonaute RISC component 1 [Source:HGNC Symbol;Acc:HGNC:3262]
ENSG00000286899	0.0318686	0	0.0284593	0.0201093	0.0700002	0	0.05747	0.0306199	0	0.0261722	0.0189307	0.142934	0.0434588	0	0.0621309	0.0275888	0	0.0591559	0.0289149	0.033513	0.0478492	0.0354249	0.0389291	0	0.0270482	0.120036	0.0490282	0	0	0	0	0	0.0473243	0	0.0157748	0.0552257	0	0.0376189	0.0309482	0.0262793	0.0459617	0.103951	0.0587308		novel transcript, antisense to AGO1
ENSG00000126070	1.07236	1.09684	0.974614	1.04794	1.12705	1.0759	0.900828	0.597341	1.70596	1.13486	1.14605	0.74763	1.14398	1.49007	1.12723	1.45246	1.00132	1.16663	1.2068	0.944983	0.562519	1.18902	0.89884	1.00883	1.50925	0.971447	1.16318	0.245551	0.318526	0.612953	0.392343	1.0245	1.14091	0.465652	0.877022	1.16204	1.0552	0.89732	1.03819	1.19323	0.773296	0.478197	0.814908	AGO3	argonaute RISC catalytic component 3 [Source:HGNC Symbol;Acc:HGNC:18421]
ENSG00000271554	0.0871428	0.0706967	0	0.0526132	0.191412	0	0.157149	0.251186	0	0.0715664	0.107584	0	0.178254	0	0.0594179	0	0	0	0	0	0	0.0968675	0.0322892	0.124546	0	0	0.0415155	0.101049	0	0.183023	0.0946907	0	0	0	0	0	0	0.0771502	0.0257167	0	0.12568	0	0.0418932		novel transcript, antisense to EIF2C3
ENSG00000232862	0.0343053	0.055662	0.0306354	0.0402009	0.0753526	0	0.0618644	0	0.0290915	0	0.00969717	0.0615453	0.0233909	0.0235066	0.0361476	0.0593966	0	0	0.0197989	0	0.051508	0	0.0171693	0.0490299	0	0.0323037	0.0271112	0	0	0	0	0.073976	0.0509428	0.0571269	0.0606819	0	0	0.0404954	0.0134985	0.0282887	0.024738	0	0.0176756		implantation-associated protein (DKFZp564K142) pseudogene
ENSG00000092850	1.43641	1.97391	2.69638	2.03557	1.60975	2.4181	3.27758	1.60546	1.39211	1.44448	1.48068	3.05031	2.23865	1.80781	2.36559	0.253777	0.252032	0.190452	0.232087	0.43158	0.352116	0.488788	0.424161	2.63951	2.41341	2.0427	2.3652	0.169963	0.217225	0.15392	0.18037	2.52855	1.87186	2.00146	2.13395	0.812795	0.980117	2.83753	1.54348	1.61961	1.79682	1.24307	1.55316	TEKT2	tektin 2 [Source:HGNC Symbol;Acc:HGNC:11725]
ENSG00000116863	14.7829	16.1411	19.4449	16.7896	13.4468	12.8491	20.0097	24.1295	18.8484	21.453	21.477	20.3433	16.3883	14.1813	16.9709	18.278	19.797	18.3368	18.804	19.3498	20.4724	19.1778	19.6667	26.5467	16.9161	18.7351	20.7326	29.1212	25.2595	24.0713	26.1506	26.9273	18.3366	26.5286	23.9309	17.9021	15.3608	23.2089	18.8239	16.0624	20.9691	22.635	19.8888	ADPRS	ADP-ribosylserine hydrolase [Source:HGNC Symbol;Acc:HGNC:21304]
ENSG00000171812	0.639583	0.468984	0.99953	0.702699	0.756463	0.551401	0.842861	0	0.0417213	0.0404046	0.0273753	0.0882646	0.109024	0.0674235	0.0882374	0.0851831	0.0211493	0.0342468	0.0468597	0.142278	0.0738696	0.0820335	0.0993936	0.0703157	0.0939532	0.05791	0.0740597	0.1141	0.212666	0.20666	0.177809	0.132615	0.292237	0.20482	0.209891	0.063943	0.0685389	0.0617059	0.0647293	0.187636	0.0709556	0.1003	0.119631	COL8A2	collagen type VIII alpha 2 chain [Source:HGNC Symbol;Acc:HGNC:2216]
ENSG00000054116	11.9348	12.2186	13.0426	12.3987	10.8723	12.6425	14.1233	16.1292	17.1213	17.4502	16.9002	15.5986	12.9781	12.6518	13.7429	25.4706	27.4092	31.1606	28.0135	18.9887	21.9045	17.2304	19.3745	18.5701	11.6912	15.8074	15.3562	28.0753	31.2894	25.2885	28.2178	19.2758	13.806	19.6575	17.5798	18.8763	16.6038	19.1913	18.2238	13.0774	15.5572	18.9339	15.8562	TRAPPC3	trafficking protein particle complex 3 [Source:HGNC Symbol;Acc:HGNC:19942]
ENSG00000116871	20.9291	21.3721	31.2994	24.5336	20.4131	22.1941	31.8876	20.978	24.2156	28.5873	24.5936	34.2543	27.6866	22.7172	28.2194	39.4626	35.613	38.0913	37.7223	31.0831	35.1212	25.8201	30.6748	32.2325	24.0699	25.1043	27.1356	56.9395	46.287	49.7802	51.0022	39.8455	27.8922	34.5983	34.112	34.1162	31.9796	33.3127	33.1362	24.8501	29.0454	34.9693	29.6216	MAP7D1	MAP7 domain containing 1 [Source:HGNC Symbol;Acc:HGNC:25514]
ENSG00000054118	56.539	52.1956	56.325	55.0199	57.0571	52.9516	56.9805	48.8645	47.7396	62.6699	53.0913	71.071	67.5282	55.6153	64.7382	32.399	23.4312	21.365	25.7317	51.1911	52.173	42.1153	48.4932	48.2892	61.7418	50.2612	53.4308	36.6959	27.2126	41.7159	35.2081	36.3899	49.1254	39.0221	41.5125	54.3335	52.781	41.0865	49.4004	59.0939	44.3857	45.9173	49.799	THRAP3	thyroid hormone receptor associated protein 3 [Source:HGNC Symbol;Acc:HGNC:22964]
ENSG00000231849	0	0.179881	0	0.0599602	0	0	0	0	0	0	0	0	0.151183	0.151931	0.101038	0	0.190629	0	0.0635431	0.233168	0	0.24647	0.159879	0	0	0	0	0	0	0	0	0	0	0	0	0	0	0	0	0	0	0.361622	0.120541	UBE2V2P4	ubiquitin conjugating enzyme E2 V2 pseudogene 4 [Source:HGNC Symbol;Acc:HGNC:44892]
ENSG00000214193	1.58697	1.73951	2.15414	1.82687	2.076	1.8466	2.4294	0.962313	1.36372	1.79566	1.3739	2.08787	1.49566	1.45956	1.68103	1.45933	1.07333	1.25688	1.26318	1.99521	2.32981	1.52102	1.94868	2.00603	2.0174	1.28848	1.77064	0.842414	0.540075	0.933254	0.771914	2.90502	1.83293	1.65609	2.13135	1.69895	1.22823	1.16979	1.36565	1.7594	1.30714	1.42641	1.49765	SH3D21	SH3 domain containing 21 [Source:HGNC Symbol;Acc:HGNC:26236]
ENSG00000286379	0.0117727	0.0286526	0.0210265	0.0204839	0.051718	0.126666	0.0424604	0.0339343	0.00998343	0.0193367	0.0210848	0.0211207	0.0160543	0.0322674	0.0231475	0.030575	0	0.0764855	0.0356868	0.0247603	0.0530285	0.0523458	0.0433782	0.0168258	0.0199839	0	0.0122699	0.0546056	0.0872375	0	0.047281	0.0253866	0.0524467	0.0392089	0.0390141	0.0408022	0.0328012	0.0243197	0.032641	0.0339778	0.0424472	0	0.025475		novel transcript
ENSG00000196182	6.9714	8.98113	7.91436	7.95563	7.0053	8.08367	7.81592	5.32325	7.38549	10.057	7.58859	10.5264	9.45804	7.99889	9.32778	19.8046	21.4699	21.4223	20.8989	12.2114	14.0433	10.6128	12.2892	8.97022	8.10323	6.83414	7.9692	14.5202	10.6298	12.7203	12.6234	17.039	11.6882	13.1071	13.9448	10.6638	10.8796	8.86281	10.1354	8.21427	9.50886	10.7031	9.4754	STK40	serine/threonine kinase 40 [Source:HGNC Symbol;Acc:HGNC:21373]
ENSG00000181817	16.9307	15.1585	18.8312	16.9735	18.0918	16.2743	17.2602	27.6985	18.2703	16.8795	20.9494	17.2737	12.7401	13.0383	14.3507	14.8221	19.441	19.1114	17.7915	15.9197	17.2334	15.5562	16.2364	17.4943	11.4894	16.1224	15.0353	39.7516	41.3488	33.2364	38.1123	19.2414	19.9889	26.3524	21.8609	14.9341	14.6086	22.3264	17.2897	16.1939	20.2108	22.1401	19.5149	LSM10	LSM10, U7 small nuclear RNA associated [Source:HGNC Symbol;Acc:HGNC:17562]
ENSG00000116885	1.85382	1.47053	1.03009	1.45148	1.90025	1.73603	1.52296	3.97798	3.09173	2.52051	3.19674	3.10411	2.28927	2.25825	2.55054	1.19473	1.3636	1.03234	1.19689	1.79785	1.88654	1.71724	1.80055	2.17849	2.06292	1.95901	2.06681	1.74361	1.39915	1.57903	1.57393	3.19805	2.41642	2.36675	2.66041	2.74849	2.32431	2.60775	2.56018	1.85141	2.33199	2.15002	2.11114	OSCP1	organic solute carrier partner 1 [Source:HGNC Symbol;Acc:HGNC:29971]
ENSG00000201448	0	0	0.397547	0.132516	0	0	0	1.28319	0.377513	1.0968	0.919166	0.798657	0.303538	0	0.367398	0	0	0	0	0	0	0.989701	0.3299	0.636249	0	0	0.212083	0	0	0	0	0	0	0.741322	0.247107	0	0	0.131375	0.0437916	0	0.321019	0	0.107006	SNORA63C	small nucleolar RNA, H/ACA box 63C [Source:HGNC Symbol;Acc:HGNC:52210]
ENSG00000116898	21.8436	22.4565	18.8082	21.0361	23.968	21.9052	19.8585	25.536	21.7386	22.3704	23.215	24.2363	21.6229	19.2971	21.7187	21.6711	23.3672	26.0075	23.6819	25.5652	30.3878	23.9467	26.6333	18.9208	17.45	23.3645	19.9118	32.5166	36.6883	27.678	32.2943	19.767	20.3441	22.1791	20.7634	23.567	21.6282	25.9034	23.6995	19.3193	21.9569	23.0961	21.4574	MRPS15	mitochondrial ribosomal protein S15 [Source:HGNC Symbol;Acc:HGNC:14504]
ENSG00000119535	0.102196	0.0994903	0.127768	0.109818	0.0598601	0.0977385	0.122863	0.202929	0.415985	0.59869	0.405868	0.433913	0.724689	0.872993	0.677198	0.0943694	0.0937202	0.0505868	0.0795588	1.07469	3.24275	1.31776	1.8784	0.311595	0.260213	0.50041	0.357406	0.0474018	0.0252429	0.0214638	0.0313695	0.352599	0.414807	0.635343	0.467583	0.377807	0.58846	0.518734	0.495	0.129217	0.476559	0.722258	0.442678	CSF3R	colony stimulating factor 3 receptor [Source:HGNC Symbol;Acc:HGNC:2439]
ENSG00000284705	0.0852667	0.103762	0.0951811	0.0947366	0.0468227	0	0.153765	0	0.0180769	0	0.00602563	0.0764861	0.0290694	0.0438197	0.0497917	0	0	0	0	0	0	0	0	0	0.0361847	0.0602187	0.0321345	0	0.0526534	0.0223853	0.0250129	0.137902	0.0949647	0.283981	0.172282	0	0	0.0377446	0.0125815	0.0263671	0.0307435	0.0347662	0.0306256		novel transcript
ENSG00000284720	0.453074	0.367567	0.573189	0.46461	0.497595	0.338526	0.544699	0.108831	0	0.12403	0.0776201	0.0677362	0.231695	0.129356	0.142929	0	0	0	0	0	0	0	0	0.0539619	0.128181	0.142213	0.108119	0	0	0	0	0	0.224269	0.18862	0.13763	0	0.0525983	0.0334267	0.028675	0.155672	0.245038	0.061578	0.154096		novel transcript
ENSG00000163873	0.667439	0.719009	1.19207	0.859507	0.67294	0.775021	1.24309	0.115642	0.264442	0.323491	0.234525	0.790098	0.637872	0.536063	0.654678	0.104194	0.0470353	0.0456983	0.0656427	0.16684	0.114999	0.054732	0.11219	0.445683	0.650064	0.381219	0.492322	0.602668	0.277021	0.476841	0.452176	1.10894	1.08862	0.765263	0.98761	0.625712	0.655442	0.298681	0.526612	1.06693	0.461574	0.874412	0.800971	GRIK3	glutamate ionotropic receptor kainate type subunit 3 [Source:HGNC Symbol;Acc:HGNC:4581]
ENSG00000284650	0	0.0448403	0.0493586	0.0313996	0	0	0.199347	0.53106	0.0468712	0.090784	0.222905	0	0	0	0	0.0478489	0	0	0.0159496	0.0581236	0	0	0.0193745	0.0789952	0.0938226	0.15614	0.109653	0.064092	0	0	0.021364	0.47675	0	0.184082	0.220277	0	0	0.114178	0.0380595	0.0455778	0.0797141	0.0901446	0.0718122		novel transcript
ENSG00000207328	0	0	0	0	0	0	0.967859	0	0.455132	0	0.151711	0.481434	0	0.367758	0.283064	0	0	0	0	0	0	0.596595	0.198865	0	0	0.505387	0.168462	0	0	0	0	0	0	0	0	0	0	0.316773	0.105591	0	0	0	0	RNU6-636P	RNA, U6 small nuclear 636, pseudogene [Source:HGNC Symbol;Acc:HGNC:47599]
ENSG00000233621	0.190219	0.0771598	0.0679478	0.111776	0.167129	0.0682211	0.137212	0.0548299	0.0967854	0.0781091	0.0765748	0.0511892	0.02594	0.0782048	0.051778	0.55989	0.523331	0.635568	0.57293	0.260045	0.114242	0.126868	0.167052	0.054373	0.0322894	0.107472	0.0647115	1.21316	1.08066	1.0587	1.11751	0.164075	0.0847416	0.221734	0.15685	0.0988903	0.238496	0.17402	0.170469	0.070586	0.109736	0.0930707	0.0911308	LINC01137	long intergenic non-protein coding RNA 1137 [Source:HGNC Symbol;Acc:HGNC:49453]
ENSG00000163874	1.95078	1.74841	1.67572	1.79163	1.95883	1.36596	2.01024	0.749738	1.49674	1.54105	1.26251	1.48324	1.24145	1.34944	1.35804	2.70208	2.77933	2.5003	2.66057	1.13318	1.11581	1.13587	1.12828	1.32766	1.3088	1.0147	1.21705	4.33028	2.24864	3.68743	3.42212	1.52241	1.13116	2.13475	1.5961	1.73856	1.65646	1.17332	1.52278	1.71588	1.74167	2.21197	1.88984	ZC3H12A	zinc finger CCCH-type containing 12A [Source:HGNC Symbol;Acc:HGNC:26259]
ENSG00000163875	7.92098	7.76357	6.70976	7.46477	8.01254	8.27439	6.3049	7.41036	9.79447	10.707	9.30395	8.46516	9.13499	7.75834	8.45283	7.62006	6.67158	7.84411	7.37858	7.04439	6.45865	6.07708	6.52671	9.49271	8.41164	9.32351	9.07595	6.19661	7.07954	8.20862	7.16159	7.08976	8.28723	8.22034	7.86578	6.92889	6.54694	7.34823	6.94135	8.00455	8.70454	6.58295	7.76401	MEAF6	MYST/Esa1 associated factor 6 [Source:HGNC Symbol;Acc:HGNC:25674]
ENSG00000263675	0.957119	0.776485	2.56418	1.43259	0	0	3.45203	0	0.811653	0	0.270551	0	0.652607	1.9675	0.87337	0	0	0.888324	0.296108	2.01301	0	0	0.671005	0	1.62469	1.80255	1.14241	0	0	1.0051	0.335033	4.12786	0	0	1.37595	0	1.33337	0	0.444456	2.36777	0.690191	0	1.01932	MIR5581	microRNA 5581 [Source:HGNC Symbol;Acc:HGNC:43527]
ENSG00000163877	4.58975	4.51388	5.82075	4.97479	4.83119	4.50243	5.57831	4.29413	6.00436	6.36748	5.55532	6.67566	5.83443	5.18887	5.89965	4.2429	3.92877	4.12004	4.09724	4.43581	4.01114	4.06369	4.17021	5.62676	5.14004	4.99341	5.2534	3.86646	2.95207	3.46986	3.42946	5.39264	5.62258	6.03753	5.68425	4.2466	4.01549	4.06641	4.1095	4.5964	4.8451	5.2088	4.88343	SNIP1	Smad nuclear interacting protein 1 [Source:HGNC Symbol;Acc:HGNC:30587]
ENSG00000232273	0	0	0.192795	0.0642651	0.237106	0	0	0	0.0915398	0.177302	0.0896138	0.290489	0.368011	0.147933	0.268811	0.373797	0.0928063	0.300561	0.255721	0	0	0	0	0	0.274854	0	0.0916181	0	0	0	0	0	0.320595	0.179757	0.166784	0	0	0	0	0.0445069	0	0	0.0148356	FTH1P1	ferritin heavy chain 1 pseudogene 1 [Source:HGNC Symbol;Acc:HGNC:3979]
ENSG00000237749	135.283	134.98	109.459	126.574	164.531	135.542	121.572	267.816	142.633	115.762	175.404	129.496	90.23	109.496	109.741	67.2036	113.187	148.312	109.567	139.877	125.417	107.739	124.344	122.952	75.1341	131.664	109.917	93.702	100.92	66.2651	86.9622	139.499	140.895	193.151	157.848	132.951	127.118	151.655	137.241	90.1249	207.876	223.23	173.743		ribosomal protein S27 (metallopanstimulin 1) (RPS27) pseudogene
ENSG00000163879	5.65766	6.73326	5.85802	6.08298	6.11452	6.17046	6.5539	6.94667	6.36062	6.42448	6.57726	8.28885	6.46749	5.49276	6.7497	0.992961	0.875329	0.765522	0.877937	3.65921	2.82512	2.69325	3.05919	6.85195	6.2348	5.41249	6.16642	2.0922	1.81449	1.89471	1.9338	7.08665	6.08584	5.30088	6.15779	4.55597	4.14733	5.49952	4.73427	5.77595	5.33442	4.85536	5.32191	DNALI1	dynein axonemal light intermediate chain 1 [Source:HGNC Symbol;Acc:HGNC:14353]
ENSG00000134697	18.9658	18.2806	20.6045	19.2836	17.9322	16.9692	21.4078	5.6166	16.4562	13.9181	11.997	7.34113	15.6503	16.9054	13.2989	14.5676	12.921	12.7336	13.4074	11.1492	9.45212	14.6732	11.7582	10.2256	15.4271	14.5659	13.4062	3.01267	8.8362	11.1441	7.66431	7.197	13.4439	8.969	9.86997	14.5457	18.0829	20.0289	17.5525	16.5583	14.0728	9.63166	13.4209	GNL2	G protein nucleolar 2 [Source:HGNC Symbol;Acc:HGNC:29925]
ENSG00000169218	0.5446	0.304703	0.519879	0.456394	0.536241	0.404106	0.812774	0.270653	0.509605	0.586058	0.455439	0.808582	0.665838	0.527584	0.667335	0.146316	0.064582	0.174295	0.128398	0.868927	0.902282	0.981124	0.917445	0.670995	0.621613	0.654292	0.648967	0.0871048	0.023193	0.118324	0.0762074	1.33636	1.00393	0.969439	1.10324	1.00883	0.627878	0.792501	0.809738	0.557486	0.6771	0.73507	0.656552	RSPO1	R-spondin 1 [Source:HGNC Symbol;Acc:HGNC:21679]
ENSG00000116922	7.20106	6.89275	7.76078	7.28486	6.2871	6.7817	7.77758	7.19269	9.00616	9.88131	8.69339	10.9672	9.51093	7.99603	9.49139	4.28307	3.74139	3.29365	3.7727	6.11531	5.26991	4.98132	5.45551	8.66297	8.0905	7.61021	8.12122	7.41909	5.61442	6.14757	6.39369	11.5066	11.1358	8.73486	10.4591	7.18208	6.63978	5.43125	6.4177	8.68822	7.56502	7.49873	7.91732	C1orf109	chromosome 1 open reading frame 109 [Source:HGNC Symbol;Acc:HGNC:26039]
ENSG00000134690	21.6963	19.0539	19.9507	20.2336	22.2292	19.0037	17.8197	20.7086	27.8107	34.5974	27.7056	31.9015	24.1839	22.4717	26.1857	11.7365	10.1988	6.9338	9.62305	24.1712	27.4513	20.9337	24.1854	25.0731	26.5583	24.476	25.3691	27.1791	20.6051	22.3829	23.389	20.0217	20.6284	22.4171	21.0224	19.3987	20.6822	20.3565	20.1458	26.6497	26.5922	27.6387	26.9602	CDCA8	cell division cycle associated 8 [Source:HGNC Symbol;Acc:HGNC:14629]
ENSG00000183317	0.119757	0.0685806	0.182437	0.123592	0.123788	0.138957	0.292186	0.0473798	0.10753	0.0983511	0.0844203	0.0821485	0.0816559	0.0675786	0.0771277	0.073182	0.0363393	0.032691	0.0474041	0.0222242	0.0105771	0.0548148	0.0292053	0.161091	0.0896851	0.0862356	0.112337	0.0408437	0.0348008	0.0591815	0.044942	0.197481	0.177837	0.187695	0.187671	0.0366229	0.0588828	0.0789989	0.0581682	0.12199	0.0863586	0.0574461	0.0885982	EPHA10	EPH receptor A10 [Source:HGNC Symbol;Acc:HGNC:19987]
ENSG00000227416	0.133863	0.217199	0	0.11702	0	0	0	0	0.227036	0	0.0756786	0	0	0.3669	0.1223	0.115886	0.230177	0.248482	0.198182	0	0	0	0	0.191319	0	0.630261	0.27386	0	0	0	0	0	0	0	0	0	0	0.0395043	0.0131681	0.110385	0	0	0.0367951		novel pseudogene
ENSG00000185090	1.56031	1.06516	1.1385	1.25466	1.58825	1.16014	1.68141	0.676459	0.629313	0.562572	0.622781	0.819299	0.531946	0.58673	0.645992	1.12015	1.19424	1.27156	1.19532	0.800403	0.828531	0.592246	0.740394	1.11502	0.565252	0.842144	0.840804	2.25061	1.95053	1.81837	2.0065	1.06684	0.734671	1.07735	0.95962	1.51682	0.821758	0.819851	1.05281	1.09837	1.18005	0.993084	1.0905	MANEAL	mannosidase endo-alpha like [Source:HGNC Symbol;Acc:HGNC:26452]
ENSG00000196449	12.9273	13.0591	13.5702	13.1855	13.3103	13.2068	15.2988	14.2123	11.2788	10.5401	12.0104	12.0978	10.0646	7.75077	9.97106	12.4287	13.4654	13.5268	13.1403	9.54221	8.21184	8.25581	8.66995	10.3039	7.59598	8.51527	8.80506	19.2424	16.004	13.7385	16.3283	12.33	10.7982	11.0223	11.3835	12.0088	9.69722	9.34488	10.3503	9.64788	9.32206	11.0487	10.0062	YRDC	yrdC N6-threonylcarbamoyltransferase domain containing [Source:HGNC Symbol;Acc:HGNC:28905]
ENSG00000197982	10.4249	10.4622	13.8611	11.5827	12.043	11.5858	14.2042	27.4031	14.4504	16.0872	19.3135	12.9765	10.9519	10.6885	11.539	14.2839	20.537	19.6618	18.1609	17.5135	20.2131	20.4297	19.3854	25.973	10.8143	19.197	18.6614	24.3562	28.3887	23.8413	25.5287	22.1472	13.4932	24.8185	20.153	17.0842	16.8897	23.275	19.083	14.5611	17.0026	19.7732	17.1123	C1orf122	chromosome 1 open reading frame 122 [Source:HGNC Symbol;Acc:HGNC:24789]
ENSG00000188786	1.9624	1.98276	2.22749	2.05755	2.28944	2.06243	2.39814	1.63687	1.90188	2.40268	1.98048	2.6308	2.59278	2.07857	2.43405	2.02245	1.45233	1.79466	1.75648	1.91248	1.41387	1.5901	1.63881	2.12664	2.62343	1.65837	2.13615	1.01692	1.10084	1.81922	1.31233	1.81359	2.30568	1.83145	1.98358	2.66574	2.58362	1.77131	2.34022	2.61406	1.58099	1.34822	1.84775	MTF1	metal regulatory transcription factor 1 [Source:HGNC Symbol;Acc:HGNC:7428]
ENSG00000235673	0.166215	0	0	0.0554049	0	0	0	0.0798511	0	0	0.026617	0	0	0.0569465	0.0189822	0	0	0	0	0	0	0	0	0	0.0705367	0.0782581	0.0495983	0	0	0	0	0	0	0	0	0	0	0.0490516	0.0163505	0	0	0	0		ribosomal protein S2 (RPS2) pseudogene
ENSG00000204084	2.77811	2.75987	2.82548	2.78782	2.52846	2.59467	2.73688	1.80422	2.60674	3.15295	2.52131	4.03224	2.98168	2.4412	3.1517	2.09883	1.63102	1.41455	1.7148	3.67212	3.39876	2.70926	3.26005	3.04224	3.0347	2.47673	2.85123	3.07977	1.91408	2.44466	2.4795	3.57779	3.08453	3.3733	3.34521	3.37666	2.8041	2.21283	2.79786	2.86359	2.54126	2.82134	2.74207	INPP5B	inositol polyphosphate-5-phosphatase B [Source:HGNC Symbol;Acc:HGNC:6077]
ENSG00000252448	0	0	0	0	0	0	0	0.681199	0	0.58225	0.42115	0.635968	0	0.485803	0.373924	0	0	0	0	0	1.0645	0	0.354833	0	0	0	0	0	1.75121	0.744519	0.83191	1.52884	0	1.18062	0.903153	0	0	0.209226	0.0697421	0.292317	0	1.1563	0.482872		Small nucleolar RNA SNORA63 [Source:RFAM;Acc:RF00092]
ENSG00000222282	0	0	0	0	0	0	0	0	0.512623	0.99289	0.501838	0	0	0.414211	0.13807	0	0	0.561047	0.187016	0	0.907625	0	0.302542	0	0	0	0	0	0	0	0	0	0	0	0	0	0	0	0	0	0.43591	0	0.145303	RNU6-584P	RNA, U6 small nuclear 584, pseudogene [Source:HGNC Symbol;Acc:HGNC:47547]
ENSG00000183431	39.0664	34.1941	37.2313	36.8306	37.4145	33.4539	41.1425	36.643	33.3541	39.3261	36.4411	36.8425	35.1141	31.8418	34.5995	29.6579	25.7896	27.0193	27.4889	29.2647	22.1872	26.0818	25.8446	41.8179	32.9445	36.5786	37.1137	20.0254	22.2935	36.5491	26.2893	30.466	34.4486	34.2836	33.0661	35.0123	31.3311	33.6205	33.3213	38.7453	31.7339	27.3717	32.617	SF3A3	splicing factor 3a subunit 3 [Source:HGNC Symbol;Acc:HGNC:10767]
ENSG00000212541	4.25386	1.72552	0.474848	2.15141	3.5039	0	0.958898	2.0436	0.901836	2.18344	1.70962	2.38488	0.725119	0.728705	1.27957	2.76194	0	0.493514	1.08515	2.79585	3.99187	3.54643	3.44472	0	0.451304	0.500707	0.317337	2.46636	0.656704	0.558389	1.22715	0	1.57923	0.885468	0.821565	0.92145	1.48152	0.470759	0.95791	1.09619	1.9172	1.73445	1.58261	RNU6-510P	RNA, U6 small nuclear 510, pseudogene [Source:HGNC Symbol;Acc:HGNC:47473]
ENSG00000183386	11.5485	9.76418	11.2599	10.8575	10.8264	10.7913	10.1287	7.62678	7.12019	8.40166	7.71621	8.79121	8.22597	6.59761	7.8716	15.1328	15.3983	16.1707	15.5673	17.418	14.9731	13.538	15.3097	9.41991	5.91019	7.31272	7.54761	30.8701	27.9237	28.9192	29.2377	13.0386	8.51081	10.9278	10.8257	11.0243	11.4574	9.96206	10.8146	9.90114	10.7662	11.2635	10.6436	FHL3	four and a half LIM domains 3 [Source:HGNC Symbol;Acc:HGNC:3704]
ENSG00000183520	14.2336	12.071	11.0728	12.4591	13.2072	11.1782	10.8125	9.17171	12.7906	11.7452	11.2358	9.30928	10.7359	10.0092	10.0181	12.0428	10.412	10.9247	11.1265	8.87727	7.31925	9.13827	8.44493	9.46751	9.37047	9.18067	9.33955	9.51308	12.4395	12.2895	11.414	8.13119	9.05499	8.23084	8.47234	10.1548	9.08631	10.7067	9.9826	10.8969	9.78638	7.86735	9.51688	UTP11	UTP11 small subunit processome component [Source:HGNC Symbol;Acc:HGNC:24329]
ENSG00000185668	2.24673	1.2099	2.11015	1.85559	2.12715	1.28508	2.09567	0.576894	0.213521	0.334033	0.374816	0.156364	0.449011	0.238887	0.281421	0.452716	0.333039	0.629167	0.471641	0.18331	0.436211	0.279887	0.299802	0.470588	0.230142	0.346526	0.349086	3.9079	3.18142	2.9492	3.34617	0.960615	1.00666	1.80617	1.25782	0.503457	0.620589	0.440116	0.521388	0.942316	0.502804	0.694949	0.713356	POU3F1	POU class 3 homeobox 1 [Source:HGNC Symbol;Acc:HGNC:9214]
ENSG00000224592	0.419789	0.204338	0.224928	0.283018	0.368831	0.451665	0.757024	0.403342	0.213593	0.275803	0.297579	0.150624	0.0572462	0.115059	0.107643	2.68926	2.74294	3.66239	3.03153	0.26487	0.252118	0	0.172329	0.119994	0.356293	0.316236	0.264174	3.60218	3.52547	2.46867	3.19877	0	0	0.419432	0.139811	0.581969	1.05266	0.470759	0.701796	0.934645	0.847603	0.41079	0.731013	MIR3659HG	MIR3659 host gene [Source:HGNC Symbol;Acc:HGNC:54306]
ENSG00000284623	0	0.0298266	0.032832	0.0208862	0	0	0.1326	0	0	0	0	0	0	0	0	0	0.0316088	0	0.0105363	0	0	0	0	0	0	0.0692399	0.02308	0	0	0	0	0	0	0	0	0	0	0.0216995	0.00723318	0	0.0265118	0	0.00883727	LINC02786	long intergenic non-protein coding RNA 2786 [Source:HGNC Symbol;Acc:HGNC:54307]
ENSG00000237290	0	0	0.0199314	0.00664381	0	0	0	0	0	0	0	0	0.0152182	0	0.00507273	0	0	0	0	0	0	0.0744295	0.0248098	0	0.0189432	0	0.0063144	0	0	0.070314	0.023438	0	0.0331435	0.0371669	0.0234368	0	0	0	0	0.00920236	0	0	0.00306745	LINC01343	long intergenic non-protein coding RNA 1343 [Source:HGNC Symbol;Acc:HGNC:50553]
ENSG00000238063	0	0	0.0279246	0.00930821	0	0	0	0	0	0	0	0	0	0	0	0	0.0134421	0	0.00448071	0	0.0234752	0	0.00782506	0	0	0	0	0.01813	0	0	0.00604334	0	0	0.0260361	0.00867869	0	0	0.0138421	0.00461403	0	0.0112746	0	0.00375819	LINC01685	long intergenic non-protein coding RNA 1685 [Source:HGNC Symbol;Acc:HGNC:52473]
ENSG00000215895	6.29941	4.42121	5.93948	5.55336	6.24266	5.51677	5.70642	9.12112	5.81408	5.38997	6.77506	4.80967	4.91453	5.36044	5.02821	9.0045	9.72345	11.2582	9.99537	6.59365	7.61062	6.87211	7.02546	5.90445	3.38202	5.13174	4.80607	5.26617	6.44106	7.41518	6.37414	3.47498	3.48075	5.36702	4.10758	5.63589	5.71443	5.04097	5.46376	4.21608	4.22566	3.96622	4.13599	HSPA5P1	HSPA5 pseudogene 1 [Source:HGNC Symbol;Acc:HGNC:54532]
ENSG00000116954	4.3104	4.23455	3.20773	3.91756	3.871	4.08618	3.09711	13.2011	8.59565	6.78488	9.52721	5.7293	5.7709	5.73791	5.74604	13.9155	15.9816	16.9191	15.6054	8.16853	7.83704	9.19603	8.40053	5.47067	4.52539	6.44773	5.48126	7.44535	10.9935	11.3398	9.92622	6.0514	6.95095	7.58913	6.86382	7.97534	7.3966	7.44013	7.60402	4.25791	5.39094	4.83313	4.82733	RRAGC	Ras related GTP binding C [Source:HGNC Symbol;Acc:HGNC:19902]
ENSG00000228436	0.0859688	0.0697442	0.0255906	0.0604345	0	0.154161	0.0516771	0.110134	0.291612	0.141204	0.180983	0.0514106	0.117235	0.078543	0.0823961	0.396926	0.492744	0.398948	0.429539	0.271215	0.215131	0.159271	0.215205	0.163824	0.0972871	0.134921	0.132011	0.332293	0.247739	0.300928	0.293653	0.185383	0.127662	0.143159	0.152068	0.148977	0.199606	0.109938	0.15284	0.0945217	0.123986	0.186947	0.135152		novel transcript
ENSG00000214114	11.1831	10.047	8.02635	9.75214	11.4632	9.61837	8.739	15.7791	13.5929	12.8578	14.0766	7.46786	10.5904	12.2038	10.0874	10.1653	9.52562	11.0136	10.2348	7.90542	6.80964	12.0167	8.91058	10.1522	10.4407	14.2163	11.6031	4.08243	6.03609	8.0031	6.04054	6.43071	12.9163	9.03541	9.4608	10.2998	10.3284	12.7915	11.1399	10.0244	10.5731	6.34984	8.98245	MYCBP	MYC binding protein [Source:HGNC Symbol;Acc:HGNC:7554]
ENSG00000274944	0.0353289	0	0	0.0117763	0	0	0	0.0678894	0.0149797	0	0.0276231	0	0.0240888	0.012104	0.0120643	0.0152922	0	0	0.0050974	0.0371519	0	0.0196357	0.0189292	0	0	0	0	0	0	0	0	0	0	0	0	0	0	0.00521296	0.00173765	0.0072832	0	0	0.00242773		novel protein
ENSG00000131233	0.0235454	0	0	0.00784845	0.051718	0.0844442	0.0424604	0.0452457	0.0199669	0.0193367	0.0281831	0.0211207	0.0160543	0	0.0123917	0.0407667	0.0404862	0.021853	0.0343686	0	0	0	0	0.0336515	0.0399679	0.0221715	0.0319303	0	0	0.0247257	0.0082419	0	0	0	0	0	0.0656024	0.00694848	0.0241836	0	0	0	0	GJA9	gap junction protein alpha 9 [Source:HGNC Symbol;Acc:HGNC:19155]
ENSG00000158315	0.162568	0.197831	0.326647	0.229015	0.267814	0.0728802	0.476395	0.136674	0.206791	0.150198	0.164554	0.127599	0.0969904	0.0696215	0.0980702	0.105552	0.139768	0.47151	0.238943	0.213696	0.152555	0.271065	0.212439	0.116173	0.0344946	0.0574059	0.0693578	0.141383	0.125485	0.128038	0.131636	0.13146	0.150882	0.101519	0.127954	0.105644	0.113237	0.0839571	0.100946	0.117299	0.0439612	0.0662846	0.0758483	RHBDL2	rhomboid like 2 [Source:HGNC Symbol;Acc:HGNC:16083]
ENSG00000174574	98.767	76.7819	88.1246	87.8912	97.0454	71.0667	83.7965	78.4755	70.0775	76.0597	74.8709	74.223	70.5631	59.3325	68.0395	91.5325	83.3904	85.1245	86.6825	62.9516	58.2527	56.6399	59.2814	59.9693	55.6494	58.5425	58.0537	102.563	83.2725	90.5712	92.1355	68.7362	70.4307	66.0662	68.411	72.7123	67.5315	52.2354	64.1597	79.1018	63.55	63.0325	68.5614	AKIRIN1	akirin 1 [Source:HGNC Symbol;Acc:HGNC:25744]
ENSG00000168653	283.049	251.564	261.191	265.268	282.204	252.751	269.107	1028.63	343.382	292.096	554.703	275.803	251.158	238.398	255.12	266.719	336.871	373.68	325.757	264.484	284.32	269.205	272.67	375.633	223.781	400.441	333.285	375.003	469.29	330.362	391.552	391.393	321.817	448.137	387.116	272.944	273.146	402.345	316.145	250.085	330.763	330.716	303.855	NDUFS5	NADH:ubiquinone oxidoreductase subunit S5 [Source:HGNC Symbol;Acc:HGNC:7712]
ENSG00000127603	6.92813	7.05301	8.43927	7.47347	6.75298	6.6311	8.44471	1.73647	3.56658	4.43836	3.24714	3.44483	5.91771	6.33645	5.233	7.77167	4.18315	3.9621	5.30564	3.93249	1.57568	3.83122	3.11313	4.67629	8.8317	3.72884	5.74561	1.72174	2.5739	6.3526	3.54941	3.97835	5.6509	2.04517	3.89147	7.24871	7.43901	3.76753	6.15175	9.86487	3.746	3.3771	5.66266	MACF1	microtubule actin crosslinking factor 1 [Source:HGNC Symbol;Acc:HGNC:13664]
ENSG00000287422	0	0	0.0264212	0.00880707	0	0	0	0.0852815	0	0	0.0284272	0.0265396	0.0403466	0	0.0222954	0.0256131	0.0254369	0	0.0170166	0	0	0	0	0	0	0	0	0.0343079	0	0	0.011436	0	0.0439352	0.0492687	0.031068	0	0	0	0	0	0	0	0		novel transcript, antisense to MACF1
ENSG00000226438	0	0	0	0	0	0	0	0	0.0872745	0	0.0290915	0	0	0.211559	0.0705198	0	0	0	0	0	0	0	0	0.14709	0	0.0969111	0.0813336	0	0	0	0	0	0.152829	0	0.0509428	0	0	0.0607431	0.0202477	0	0.0742141	0.16785	0.080688		novel transcript
ENSG00000217897	0.3988	0.161768	0.178068	0.246212	0	0	0.719173	0.383174	0.169094	0	0.18409	0	0.13596	0.136632	0.090864	0.345243	0	0	0.115081	0	0	0.443303	0.147768	0	0	0.187765	0.0625884	0.231221	0	0	0.0770736	0	0.296105	0	0.0987017	0.345544	0	0.0588449	0.134796	0.0822142	0.28758	0	0.123265	HSPE1P8	heat shock protein family E (Hsp10) member 1 pseudogene 8 [Source:HGNC Symbol;Acc:HGNC:49326]
ENSG00000183682	0.142651	0.0991961	0.118291	0.120046	0.0895247	0.0548153	0.110249	0.117481	0.138252	0.150625	0.135453	0.137101	0.0972658	0.076801	0.103723	0.18524	0.122644	0.151311	0.153065	0.117866	0.0917931	0.135917	0.115192	0.10194	0.13837	0.0575689	0.0992929	0.165416	0.0251682	0.0535007	0.0813615	0.219723	0.181572	0.135742	0.179012	0.141259	0.127753	0.138321	0.135778	0.168046	0.0587814	0.149564	0.125464	BMP8A	bone morphogenetic protein 8a [Source:HGNC Symbol;Acc:HGNC:21650]
ENSG00000237624	0.299295	0.212458	0.300686	0.270813	0.0821761	0.0670877	0.269866	0.035946	0.0634517	0.122898	0.0740987	0.0335592	0.127545	0.128176	0.0964269	0.12955	0.128659	0.208337	0.155515	0.118027	0.224689	0.0415868	0.128101	0	0	0.140916	0.0469719	0.0867643	0.0924092	0.157149	0.112108	0.16135	0.388891	0.2492	0.26648	0	0.104237	0.0662437	0.056827	0.077126	0.0809345	0	0.0526868	OXCT2P1	3-oxoacid CoA-transferase 2 pseudogene 1 [Source:HGNC Symbol;Acc:HGNC:21627]
ENSG00000243970	0.116636	0.068817	0.113627	0.0996932	0.349355	0.114084	0.191213	0.101878	0.0989089	0.156743	0.119177	0.171204	0.202433	0.138045	0.170561	0.174406	0.182323	0.246028	0.200919	0.267609	0.111442	0.153225	0.177425	0.0909262	0.188988	0.199691	0.159868	0.122953	0.104762	0.167022	0.131579	0.320107	0.377895	0.141256	0.279753	0.146996	0.295429	0.197135	0.213187	0.236077	0.252322	0.121053	0.203151	PPIEL	peptidylprolyl isomerase E like pseudogene [Source:HGNC Symbol;Acc:HGNC:33195]
ENSG00000090621	30.4833	28.5978	32.47	30.517	30.6516	28.4098	31.1202	40.5082	27.9543	31.9329	33.4651	35.6386	30.7732	27.5485	31.3201	33.1335	33.2914	33.6521	33.359	36.7311	40.722	33.4897	36.981	37.0807	28.4669	28.1545	31.234	31.7935	29.3861	29.1215	30.1004	31.1507	25.0101	32.22	29.4602	29.8609	28.9716	27.7849	28.8724	29.6338	31.6723	34.8429	32.0496	PABPC4	poly(A) binding protein cytoplasmic 4 [Source:HGNC Symbol;Acc:HGNC:8557]
ENSG00000228060	0.407863	0.264711	0.619191	0.430588	0.268765	0.511973	0.882622	0.195941	0.345875	0.200976	0.247597	0.256104	0.417149	0.307422	0.326892	0.176545	0.245462	0.0378547	0.153287	0.428909	0.428672	0.136014	0.331198	0.699512	0.346171	0.268846	0.438176	0.0945903	0.100744	0.256986	0.150774	0.351806	0.181701	0.0679194	0.200476	0.494756	0.340918	0.228693	0.354789	0.302698	0.235292	0.26608	0.268023	PABPC4-AS1	PABPC4 antisense RNA 1 [Source:HGNC Symbol;Acc:HGNC:40424]
ENSG00000201457	0	0.345104	1.51951	0.621539	1.86874	0.762812	0.767118	0.408719	0	1.3974	0.60204	1.14474	0.870143	1.74889	1.25459	0	0	0	0	0.894673	0.638699	1.41857	0.983981	1.21594	2.5273	0.400566	1.38127	0	0	0	0	0.917302	0	0	0.305767	2.21148	2.37043	0.376607	1.65284	0.35078	0.613503	0.693779	0.552688	SNORA55	small nucleolar RNA, H/ACA box 55 [Source:HGNC Symbol;Acc:HGNC:32649]
ENSG00000163909	0.690196	0.697065	1.35851	0.915256	0.58785	0.681985	1.80349	0.284209	0.238897	0.428012	0.317039	0.593851	0.451398	0.2799	0.441716	0.048776	0.096881	0.0522928	0.0659833	0.296249	0.148043	0.219205	0.221166	0.603945	0.573844	0.411177	0.529655	0.147001	0	0.103542	0.0835145	0.728982	0.753009	0.586402	0.689465	0.317321	0.196228	0.299291	0.270946	0.406534	0.264091	0.298647	0.32309	HEYL	hes related family bHLH transcription factor with YRPW motif like [Source:HGNC Symbol;Acc:HGNC:4882]
ENSG00000116983	0.0724176	0.039167	0.0862271	0.0659372	0.0265112	0.0216435	0.108828	0.0115967	0.0102352	0.049561	0.0237976	0	0.0164592	0.0248109	0.0137567	0.167179	0.0415073	0.134425	0.114371	0.0253848	0.018122	0.026833	0.0234466	0	0.010244	0.0113654	0.00720311	0.125961	0.0745314	0.0253493	0.0752807	0	0.0716926	0.0200989	0.0305972	0	0	0.00712372	0.00237457	0.00995279	0.0261106	0	0.0120211	HPCAL4	hippocalcin like 4 [Source:HGNC Symbol;Acc:HGNC:18212]
ENSG00000084072	3.88733	4.02063	4.40733	4.1051	3.5039	4.23065	4.50589	3.99791	4.37347	4.92651	4.43263	4.6262	4.22399	3.33931	4.06317	2.83345	3.06251	2.96108	2.95235	4.04992	4.21665	4.01125	4.09261	4.75899	4.18004	4.10288	4.34731	3.63967	3.1305	3.53466	3.43494	4.38613	4.04006	4.33277	4.25299	4.44622	3.83325	5.04124	4.44024	3.96118	4.32952	3.78884	4.02651	PPIE	peptidylprolyl isomerase E [Source:HGNC Symbol;Acc:HGNC:9258]
ENSG00000116985	0.345086	0.308921	0.807616	0.487208	0.130688	0.256062	0.643769	0.1715	0.232093	0.263858	0.222484	0.587078	0.405682	0.293535	0.428765	0.113316	0.0613837	0.154619	0.109773	0.125136	0.1072	0.158729	0.130355	0.306127	0.333288	0.336156	0.325191	0.151784	0.0881775	0.0999685	0.11331	1.23169	1.13092	1.0106	1.1244	0.22683	0.232082	0.186119	0.21501	0.372877	0.28317	0.368741	0.341596	BMP8B	bone morphogenetic protein 8b [Source:HGNC Symbol;Acc:HGNC:1075]
ENSG00000198754	0.220148	0.229629	0.337022	0.262266	0.13816	0.394774	0.226859	0.0302175	0.0533397	0.103313	0.06229	0.0564221	0.107219	0.0646496	0.0760969	0.163357	0.189272	0.0583784	0.137002	0	0.236102	0.139837	0.125313	0.224743	0.133463	0.088844	0.149017	0.218811	0.0776825	0.0660526	0.120849	0.135636	0.140107	0.209486	0.161743	0.217999	0.175251	0.139217	0.177489	0.12967	0.18143	0.20517	0.17209	OXCT2	3-oxoacid CoA-transferase 2 [Source:HGNC Symbol;Acc:HGNC:18606]
ENSG00000261798	0.048016	0	0.0857585	0.0445915	0	0	0.0865894	0	0.0407184	0	0.0135728	0	0.0982184	0	0.0327395	0	0	0	0	0.0504937	0.144188	0	0.0648938	0	0.0407532	0.0452144	0.0286559	0	0	0	0	0.207083	0.142606	0	0.116563	0	0.0668914	0.0566801	0.0411905	0.0395948	0.0692499	0.0783112	0.0623853		novel transcript, antisense to BMP8B
ENSG00000284719	0.0329284	0.0267139	0	0.0198808	0	0	0	0.0632765	0	0	0.0210922	0.0886125	0.0449041	0	0.0445055	0	0	0.0305616	0.0101872	0	0	0	0	0	0	0	0	0	0.0406675	0	0.0135558	0	0	0	0	0	0	0.03887	0.0129567	0	0.0474902	0.0537042	0.0337315		novel transcript
ENSG00000284678	0	0	0	0	0	0.153016	0	0.24596	0.144723	0	0.130228	0	0	0	0	0	0.0733625	0	0.0244542	0	0	0.0948525	0.0316175	0	0	0.0803512	0.0267837	0	0	0	0	0	0	0	0	0	0	0.0503636	0.0167879	0	0	0	0	LINC02811	long intergenic non-protein coding RNA 2811 [Source:HGNC Symbol;Acc:HGNC:54343]
ENSG00000043514	6.00379	5.29146	5.8168	5.70402	5.29044	5.64315	5.6433	5.67565	5.56839	5.31324	5.51909	5.0307	5.43623	4.70418	5.05703	3.06676	3.10612	2.7331	2.96866	3.30932	2.50767	3.56651	3.12783	5.1007	3.87211	4.61052	4.52778	1.95708	2.11697	3.57239	2.54881	4.81468	5.32582	4.93303	5.02451	3.88439	3.686	4.24397	3.93812	4.65363	4.06952	2.95331	3.89215	TRIT1	tRNA isopentenyltransferase 1 [Source:HGNC Symbol;Acc:HGNC:20286]
ENSG00000202222	0	0	0	0	1.11629	0	0	2.92976	0.430966	0	1.12024	0	0	0	0	0	0	0	0	0	0	1.12984	0.376612	0	0	0	0	0	0	0	0	0	0	0	0	0	0	0.149976	0.0499921	0.209537	0.366473	0	0.192003		Y RNA [Source:RFAM;Acc:RF00019]
ENSG00000116990	4.28747	4.61014	5.74319	4.88027	4.80843	4.16963	5.62498	2.8989	3.32805	3.53042	3.25245	4.97532	3.99066	2.98448	3.98349	0.824819	0.897159	0.821126	0.847701	1.25242	1.10697	1.26083	1.20674	3.92305	2.98433	2.89447	3.26728	1.47309	0.840499	1.06009	1.12456	8.34051	6.21523	5.96864	6.84146	1.76901	1.46952	2.29289	1.84381	3.92368	3.43528	3.29281	3.55059	MYCL	MYCL proto-oncogene, bHLH transcription factor [Source:HGNC Symbol;Acc:HGNC:7555]
ENSG00000236546	0.0731556	0.237397	0.0653294	0.125294	0	0.131184	0.131925	0	0.124074	0	0.0413581	0.328111	0.0498808	0	0.125997	0.379987	0.0628955	0.203692	0.215525	0.0769305	0.10984	0	0.0622568	0	0.12418	0	0.0413935	0	0.0903492	0.0768229	0.055724	0	0.21727	0.121822	0.113031	0	0.101913	0.107945	0.0699528	0.180976	0.105507	0.119312	0.135265	MYCL-AS1	MYCL antisense RNA 1 [Source:HGNC Symbol;Acc:HGNC:40386]
ENSG00000168389	1.1752	0.895274	1.12627	1.06558	1.63696	1.0023	0.72366	0.385565	0.170149	0.211859	0.255858	0.334252	0.508144	0.441915	0.428104	0.148884	0.14786	0.159619	0.152121	0.165784	0.40885	0.30269	0.292441	0.286764	0.218951	0.41836	0.308025	1.66188	0.761102	0.993311	1.13876	1.69977	1.63874	1.83767	1.72539	0.248357	0.239587	0.181866	0.22327	0.791817	0.568413	0.490857	0.617029	MFSD2A	major facilitator superfamily domain containing 2A [Source:HGNC Symbol;Acc:HGNC:25897]
ENSG00000228477	33.5058	35.9218	61.2574	43.5616	35.6673	37.2147	64.9934	58.3736	41.3103	37.0793	45.5877	44.337	35.6458	28.332	36.105	30.7204	33.4374	33.2295	32.4624	29.4872	31.3976	30.7292	30.538	42.906	34.5556	38.2637	38.5751	45.0067	43.924	36.1004	41.6771	57.9039	45.4033	48.6726	50.66	27.0411	25.711	36.1387	29.6303	33.4753	39.6979	40.3062	37.8265		ribosomal protein S2 (RPS2) pseudogene
ENSG00000131236	60.559	59.9038	65.0121	61.8249	63.2024	61.102	66.3615	53.4845	57.4201	78.9912	63.2986	66.7891	62.872	62.2028	63.9547	132.708	129.97	137.455	133.378	103.823	119.118	88.9415	103.961	50.3561	52.8558	59.932	54.3813	155.217	153.619	164.869	157.902	47.2745	60.0123	62.2325	56.5064	99.2035	103.055	71.7085	91.3222	68.885	67.5026	89.2645	75.2174	CAP1	cyclase associated actin cytoskeleton regulatory protein 1 [Source:HGNC Symbol;Acc:HGNC:20040]
ENSG00000131238	56.8651	51.2591	45.0632	51.0625	56.7108	50.6958	45.9145	52.1008	48.7425	54.8828	51.9087	59.0449	51.1286	44.298	51.4905	27.4966	24.2472	24.5633	25.4357	38.4514	38.2537	34.6061	37.1038	49.7276	46.0089	49.9389	48.5585	29.2869	27.6797	32.4064	29.791	45.6488	47.4696	50.5095	47.876	38.9567	38.364	40.9611	39.4273	50.8663	47.6379	45.358	47.9541	PPT1	palmitoyl-protein thioesterase 1 [Source:HGNC Symbol;Acc:HGNC:9325]
ENSG00000226745	0	0	0	0	0	0	0	0	0.0710937	0	0.0236979	0	0	0	0	0	0	0	0	0	0	0.0931908	0.0310636	0	0	0.0789436	0.0263145	0	0	0	0	0	0	0	0	0	0	0.0247406	0.00824688	0.034566	0	0.13673	0.0570987	OAZ1P1	OAZ1 pseudogene 1 [Source:HGNC Symbol;Acc:HGNC:54556]
ENSG00000117000	6.53335	6.78801	5.33244	6.21794	6.78065	5.88267	4.70278	0.752576	7.82219	2.89088	3.82188	1.28949	4.12801	8.44839	4.62196	8.28051	6.05278	4.76377	6.36569	1.4051	2.04769	4.80407	2.75229	1.98868	9.51823	4.86791	5.45828	0.448788	1.43396	1.22896	1.03723	2.9409	4.54307	1.84141	3.10846	1.5809	3.56877	4.28306	3.14424	5.49389	4.30594	3.18613	4.32865	RLF	RLF zinc finger [Source:HGNC Symbol;Acc:HGNC:10025]
ENSG00000207508	0	0	0	0	2.35776	0.962427	0.967859	0.515674	0.455132	0	0.323602	0	0	0	0	0	0	0.498126	0.166042	0	0	1.19319	0.39773	0	0.455522	0.505387	0.320303	0	0	0	0	0	0	0	0	0	0	0.316773	0.105591	0	0	0.875329	0.291776	RNU6-1237P	RNA, U6 small nuclear 1237, pseudogene [Source:HGNC Symbol;Acc:HGNC:48200]
ENSG00000188800	0	0	0	0	0	0	0	0.0652212	0	0	0.0217404	0	0	0.0465131	0.0155044	0	0	0.0630017	0.0210006	0	0.10192	0	0.0339733	0.0970166	0	0	0.0323389	0	0	0.0712837	0.0237612	0	0	0	0	0	0	0	0	0	0	0	0	TMCO2	transmembrane and coiled-coil domains 2 [Source:HGNC Symbol;Acc:HGNC:23312]
ENSG00000259943	4.02474	3.53727	2.16316	3.24172	2.86496	3.34133	2.01611	3.22254	5.404	2.81566	3.81407	2.50714	3.86228	4.44316	3.60419	5.06506	4.16514	4.91144	4.71388	2.1554	1.39884	2.69262	2.08228	3.56852	4.55463	3.47408	3.86574	0.821051	1.51882	1.29143	1.21043	2.6519	3.37572	2.29613	2.77458	3.55186	3.01111	4.11311	3.55869	3.13449	2.68731	2.06648	2.62943		novel transcript, antisense to ZMPSTE24
ENSG00000084073	20.5607	19.5299	14.9949	18.3618	20.7307	17.3596	14.8055	8.68402	21.0683	17.4836	15.7453	9.43943	19.3738	22.0525	16.9552	22.3112	18.61	17.8239	19.5817	10.8108	8.89684	18.1254	12.611	13.5909	20.3228	19.3341	17.7493	5.54654	11.4092	11.4105	9.45541	8.62109	17.238	11.5793	12.4795	12.3715	14.2023	14.7183	13.764	17.6788	17.1741	11.1079	15.3203	ZMPSTE24	zinc metallopeptidase STE24 [Source:HGNC Symbol;Acc:HGNC:12877]
ENSG00000231296	0	0	0.491536	0.163845	0	0	0	0	0	0	0	0	0	0.125719	0.0419063	0	0.315482	0	0.105161	0	0	0	0	0	0	0	0	0	0	0	0	0	0.272455	0	0.0908182	0	0.255598	0	0.0851992	0.151295	0	0	0.0504317		pseudogene similar to part of RIO kinase 2 (yeast) (RIOK2)
ENSG00000049089	6.98935	7.80354	11.1449	8.64593	7.15244	6.98747	10.8352	3.5083	4.95657	6.89252	5.11913	6.7218	5.62032	5.16265	5.83492	2.7128	3.84207	3.17394	3.24294	3.71082	1.47287	1.7871	2.3236	6.52325	5.52743	5.79894	5.94987	3.19134	3.12975	3.10472	3.14194	8.96083	7.72866	10.1416	8.9437	2.78599	4.99183	4.53939	4.10574	8.7408	9.24512	13.0213	10.3357	COL9A2	collagen type IX alpha 2 chain [Source:HGNC Symbol;Acc:HGNC:2218]
ENSG00000227311	0.478559	0.388243	0.534204	0.467002	0.525584	0	0.215752	0.574762	0.405826	0.0982547	0.359614	0.10732	0.0815759	0.245938	0.144944	0.103573	0.411441	0.222081	0.245698	0	0.718536	0	0.239512	0.341984	0.609261	0.450636	0.467294	0	0	0.125638	0.0418792	0	0	0	0	0.414653	0.333342	0.282456	0.343483	0.147985	0.172548	0	0.106844		ribosomal protein L21 (RPL21)
ENSG00000084070	2.64729	2.28999	2.53498	2.49076	2.45205	2.345	3.01969	1.70082	4.27352	4.8066	3.59365	4.44895	3.05553	2.84116	3.44855	2.54028	2.44054	2.61983	2.53355	3.79012	3.95085	2.71226	3.48441	3.41889	3.30263	2.97337	3.23163	4.25328	3.58461	3.6676	3.83516	6.84347	6.77301	6.42671	6.68106	3.78611	4.02121	3.09674	3.63468	3.12985	3.4155	3.48527	3.34354	SMAP2	small ArfGAP2 [Source:HGNC Symbol;Acc:HGNC:25082]
ENSG00000284677	0	0.069226	0	0.0230753	0.18743	0	0	0	0	0.0700777	0.0233592	0	0	0	0	0	0	0	0	0	0	0	0	0	0.0724232	0	0.0241411	0	0	0	0	0	0	0	0	0	0	0.0503636	0.0167879	0.0351823	0.123065	0	0.0527492		novel transcript
ENSG00000187801	1.65612	2.17876	2.55818	2.13102	2.26128	2.36781	3.34979	0.365554	1.29055	1.2682	0.974766	0.883316	1.40389	1.68687	1.32469	0.21312	0.15393	0.103857	0.156969	0.517767	0.504039	0.870713	0.63084	1.21547	2.2224	1.32767	1.58851	0.259515	0.331679	0.305525	0.298907	0.868684	0.797615	0.372683	0.679661	0.542959	0.561199	0.759526	0.621228	1.93777	1.08128	0.547507	1.18885	ZFP69B	ZFP69 zinc finger protein B [Source:HGNC Symbol;Acc:HGNC:28053]
ENSG00000260920	2.76701	2.32089	1.48678	2.19156	2.11178	2.31273	2.02978	0.923749	2.08796	1.0014	1.3377	1.09379	1.24712	1.63892	1.32661	0.365402	0.221765	0.152346	0.246504	0.468525	0.140832	1.35543	0.65493	0.904881	1.7116	1.41318	1.34322	0.081574	0.492327	0.492495	0.355465	1.26415	0.905364	0.429537	0.866349	0.609534	0.620678	1.29406	0.841424	1.80797	1.08221	0.382443	1.09088		novel transcript, sense overlapping with ZNF643
ENSG00000279667	0.228566	0.185429	0.153085	0.189027	0.125513	0.102467	0.103046	0	0.0484569	0.0938553	0.0474374	0.153771	0.116885	0.0783086	0.116322	0	0	0	0	0	0	0.0635181	0.0211727	0.0816677	0.29099	0	0.124219	0	0	0	0	0	0.084854	0	0.0282847	0	0	0.0505891	0.016863	0.0235599	0.164822	0	0.0627939		TEC
ENSG00000187815	2.26234	2.30523	2.24659	2.27138	2.26599	2.33676	2.05621	1.23466	2.28685	2.25927	1.92693	1.3475	2.3447	2.69113	2.12778	1.17511	1.38487	0.839891	1.13329	1.38938	1.08698	1.91125	1.46253	1.34509	2.24272	2.24963	1.94581	0.4827	0.894095	1.50147	0.959423	1.9514	2.17698	1.29597	1.80811	1.19182	1.79015	2.13644	1.70614	2.2536	1.90548	1.68252	1.9472	ZFP69	ZFP69 zinc finger protein [Source:HGNC Symbol;Acc:HGNC:24708]
ENSG00000238287	0.474604	0.23102	0.339065	0.34823	0.416993	0.340429	0.34235	1.18562	0.241483	0.233862	0.553657	0.340584	0.194164	0.195124	0.243291	0.164347	0.0816082	0	0.0819851	0.399276	0	0.527568	0.308948	0.271326	0.322254	0.178765	0.257448	0.220137	0.46892	0.299038	0.329365	1.02344	0.140956	0.316134	0.493509	0.16449	0	0.308133	0.157541	0.195683	0.0684487	0.464431	0.242854		novel transcript
ENSG00000164002	1.96872	1.70264	2.30544	1.99227	2.40695	1.66526	2.07658	1.42761	1.51201	2.24219	1.72727	2.33243	1.84891	2.12531	2.10222	0.56275	0.399199	0.568849	0.510266	1.79687	1.97992	1.50712	1.7613	2.44211	1.90739	1.97627	2.10859	1.98138	1.42215	1.9894	1.79764	1.72217	2.12368	2.59798	2.14794	1.41615	2.14753	1.46892	1.67753	1.70767	2.06254	1.57514	1.78178	EXO5	exonuclease 5 [Source:HGNC Symbol;Acc:HGNC:26115]
ENSG00000238186	0.52589	0.341312	0.187852	0.351685	1.61718	0	0.569016	0.404228	0.35677	0.431889	0.397629	0.471734	0.43029	0.432418	0.444814	0.182106	0	0.292854	0.15832	0.22121	0	0.116915	0.112709	0.300645	0.714152	0.495205	0.503334	0.121963	0	0.552253	0.224738	0.226805	0.468562	1.05088	0.582084	0.182265	0.293048	0.620782	0.365365	0.390291	0.227536	0.343078	0.320302		novel transcript
ENSG00000117010	1.03706	0.856362	1.14111	1.01151	1.54574	0.797005	1.10207	0.782907	1.99445	0.897315	1.22489	0.299014	1.04804	1.45929	0.935449	0.993979	0.668708	1.15158	0.938091	0.681608	0.722939	0.864592	0.756379	0.582287	1.28886	1.02886	0.96667	0.450959	1.16644	0.777891	0.79843	0.718815	0.742507	0.955997	0.805773	0.577652	0.64497	0.92907	0.717231	1.23695	0.881379	0.9363	1.01821	ZNF684	zinc finger protein 684 [Source:HGNC Symbol;Acc:HGNC:28418]
ENSG00000286838	0.0797599	0	0	0.0265866	0	0	0.143835	0.0766349	0	0.0655031	0.0473793	0	0	0	0	0	0.0685736	0.074027	0.0475335	0.0838756	0	0	0.0279585	0	0	0	0	0	0	0	0	0.171994	0	0	0.0573314	0	0	0.0470759	0.015692	0	0	0	0		novel transcript
ENSG00000117016	5.95711	7.5092	9.87663	7.78098	5.96034	7.4479	9.91526	1.58865	3.1263	4.50247	3.07247	7.16036	5.89585	4.48848	5.84823	1.6437	1.2515	1.07935	1.32485	3.69381	2.86266	2.26885	2.94177	4.3192	5.02248	3.14372	4.1618	3.96302	2.25699	2.5671	2.92903	14.2107	9.69205	7.81222	10.5716	5.31925	3.64798	3.18448	4.05057	5.72779	4.63233	4.67075	5.01029	RIMS3	regulating synaptic membrane exocytosis 3 [Source:HGNC Symbol;Acc:HGNC:21292]
ENSG00000287743	0.0686927	0.0557286	0	0.0414738	0.301771	0.0615907	0	0	0	0.0282071	0.00940236	0.0924283	0.0936756	0	0.0620347	0.0297338	0.0295293	0	0.0197544	0	0.0515696	0	0.0171899	0.0490886	0.0583024	0.0323423	0.0465778	0	0	0.0721364	0.0240455	0.148129	0.153011	0	0.10038	0.119039	0	0.010136	0.0430583	0.0283226	0.0247676	0	0.0176967		novel transcript, antisense to RIMS3
ENSG00000237899	0.60963	0.197831	0.762176	0.523212	1.07126	0.874562	0.219875	0.820042	0.516976	1.00132	0.779447	0.437481	0.166269	0.250637	0.284796	0.105552	0.104826	0.113162	0.107847	0.256435	0.732266	0.677661	0.555454	1.56833	0.517419	0.114812	0.733521	0.141383	0	0.384115	0.175166	0.525842	0	0.609112	0.378318	0.211288	0	0.251871	0.154386	0.301626	0.439612	0.397708	0.379649		novel transcript
ENSG00000272145	2.96157	2.78927	2.61434	2.78839	2.91611	3.17424	2.94661	0.35978	1.21243	2.4322	1.3348	1.95427	1.57833	1.30623	1.61294	0.943023	0.585335	0.726667	0.751675	1.03813	0.868888	0.908155	0.93839	1.80013	2.02244	1.37835	1.73364	0.513154	0.0420415	0.393222	0.316139	0.587247	0.657154	0.680241	0.641547	1.47476	0.995877	0.733346	1.06799	2.35794	1.27646	0.888301	1.50757	NFYC-AS1	NFYC antisense RNA 1 [Source:HGNC Symbol;Acc:HGNC:49451]
ENSG00000066136	8.56134	9.73005	7.86805	8.71981	8.5708	9.12892	8.05666	5.38875	8.02439	9.25924	7.55746	12.9858	9.81852	9.15759	10.654	7.88468	7.65734	7.94598	7.82933	8.23689	9.2702	7.59847	8.36852	7.42658	8.25909	7.33055	7.67208	7.45959	7.09241	6.02053	6.85751	6.07808	7.13263	5.97092	6.39388	9.76891	9.62963	9.60255	9.66703	8.56982	8.53118	9.52238	8.87446	NFYC	nuclear transcription factor Y subunit gamma [Source:HGNC Symbol;Acc:HGNC:7806]
ENSG00000117013	0.469006	0.686999	0.593345	0.583116	0.314778	0.677498	1.12771	0.075105	0.298293	0.42797	0.267123	1.05177	0.683994	0.517764	0.751176	0.0563918	0.0784054	0.0967322	0.0771765	0.123302	0.371657	0.173781	0.222913	0.726172	0.740843	0.417104	0.62804	0.105749	0.0643594	0.013681	0.0612631	0.674242	0.754504	0.368811	0.599186	0.0677291	0.217792	0.442138	0.242553	0.521038	0.441547	0.509947	0.490844	KCNQ4	potassium voltage-gated channel subfamily Q member 4 [Source:HGNC Symbol;Acc:HGNC:6298]
ENSG00000264582	0	0	0	0	0	0	0	0.372818	0	0.159332	0.177383	0.174032	0	0	0.0580106	0	0.166801	0	0.0556002	0.204022	0	0.215661	0.139894	0	0	0.365381	0.121794	0	0	0	0	0	0	0	0	0	0	0	0	0	0	0	0	RN7SL326P	RNA, 7SL, cytoplasmic 326, pseudogene [Source:HGNC Symbol;Acc:HGNC:46342]
ENSG00000179862	4.95364	4.19658	9.27802	6.14275	4.81451	2.82998	8.69596	6.73919	4.12642	3.02415	4.62992	6.52765	3.34772	3.18405	4.35314	2.77038	2.1106	3.17356	2.68484	2.25888	2.6328	1.46189	2.11786	7.45576	4.20436	4.25181	5.30398	7.98082	4.60194	5.66232	6.0817	13.8015	7.09568	16.5711	12.4894	4.10221	3.2978	4.68316	4.02772	4.75361	7.01782	7.29263	6.35469	CITED4	Cbp/p300 interacting transactivator with Glu/Asp rich carboxy-terminal domain 4 [Source:HGNC Symbol;Acc:HGNC:18696]
ENSG00000171793	13.8475	11.7015	13.4732	13.0074	13.3326	11.6318	12.9034	8.10062	9.98935	12.6566	10.2489	14.5533	11.8865	9.97145	12.1371	7.38332	6.95662	6.78418	7.04137	8.83894	9.68518	7.26757	8.59723	13.9391	11.8578	10.0945	11.9638	16.0395	11.8419	13.8017	13.8943	12.2238	9.73169	11.2985	11.0847	10.8217	10.5485	9.93705	10.4357	13.4104	11.3396	12.1396	12.2965	CTPS1	CTP synthase 1 [Source:HGNC Symbol;Acc:HGNC:2519]
ENSG00000281207	0.191424	0.349418	0.256418	0.265753	0.315351	0.278903	0.172602	0.402333	0.273933	0.294764	0.323677	0.407814	0.391564	0.344313	0.381231	0.103573	0.10286	0.0666243	0.0910192	0.27679	0.197597	0.172888	0.215758	0.170992	0.365556	0.214052	0.2502	0.138732	0.0738793	0.163329	0.125313	0.541782	0.266495	0.159384	0.322553	0.310989	0.416677	0.300109	0.342592	0.404494	0.215685	0.136588	0.252255	SLFNL1-AS1	SLFNL1 antisense RNA 1 [Source:HGNC Symbol;Acc:HGNC:44126]
ENSG00000171790	0.199862	0.118905	0.0832912	0.13402	0.0585338	0.0955728	0.144168	0.0256042	0.214683	0.21885	0.153046	0.215137	0.27255	0.173469	0.220386	0.138418	0.0916436	0.0989317	0.109664	0.126105	0.180051	0.103677	0.136611	0.285648	0.305337	0.11292	0.234635	0.0927029	0.0987342	0.153913	0.115117	0.172393	0.474868	0.266257	0.304506	0.161628	0.18562	0.121895	0.156381	0.302151	0.144123	0.152116	0.199464	SLFNL1	schlafen like 1 [Source:HGNC Symbol;Acc:HGNC:26313]
ENSG00000010803	5.73367	8.51741	7.68043	7.31051	5.64469	7.57238	7.87128	3.51138	9.15505	10.4888	7.71839	17.7117	12.5121	11.0166	13.7468	1.58748	1.41002	1.01877	1.33876	7.18384	6.96077	6.08643	6.74368	9.22825	12.6702	6.67595	9.5248	3.18957	2.18498	3.03768	2.80407	13.0046	13.6921	8.51578	11.7375	8.07859	6.38649	8.54417	7.66975	10.8299	9.12598	7.41362	9.12316	SCMH1	Scm polycomb group protein homolog 1 [Source:HGNC Symbol;Acc:HGNC:19003]
ENSG00000287400	0	0	0	0	0	0.0232093	0	0.0248714	0.0219514	0.0106293	0.0191507	0	0	0.00886862	0.00295621	0	0	0	0	0	0	0.0143871	0.00479571	0.0184981	0.0109851	0.0121876	0.0138903	0	0	0	0	0	0.0192198	0	0.0064066	0	0	0.00381955	0.00127318	0.00533642	0	0	0.00177881		novel transcript, antisense to SCMH1
ENSG00000235358	0	0	0	0	0	0	0	0.0245014	0	0	0.00816713	0	0	0	0	0	0.0219241	0	0.00730802	0	0	0.0283462	0.00944874	0	0	0.0480252	0.0160084	0	0.0314938	0	0.0104979	0	0	0	0	0.0441903	0	0.00752546	0.0172386	0.0105141	0	0	0.00350469		novel transcript
ENSG00000286640	0.553823	0.82948	0.836972	0.740092	0.655031	0.534761	0.921908	1.14611	1.40895	1.29451	1.28319	0.764294	0.987625	0.788169	0.846696	0	0.0732537	0	0.0244179	0.1344	0	0.189423	0.107941	1.21775	1.08474	0.681972	0.994818	0.0988006	0	0	0.0329335	1.37799	0.88568	1.91545	1.39304	0	0.237395	0.377166	0.204854	0.439126	1.01378	0.83377	0.762226		SET domain and mariner transposase fusion gene (SETMAR) pseudogene
ENSG00000204060	0.790282	0.971416	2.39523	1.38564	1.26245	1.03066	3.06623	0.943395	1.74651	2.53709	1.74233	3.37265	2.74324	2.67475	2.93021	0.974397	1.83244	1.17801	1.32828	3.52571	8.01836	3.85996	5.13468	2.73815	2.23582	2.25506	2.40968	1.47179	0.680256	1.28257	1.14487	6.24859	5.3699	6.85924	6.15924	2.03349	3.23611	2.7209	2.6635	1.87605	3.0221	3.24178	2.71331	FOXO6	forkhead box O6 [Source:HGNC Symbol;Acc:HGNC:24814]
ENSG00000229901	0.145754	0	0.130161	0.0919718	0	0	0	0.840261	0	0.239402	0.359888	0.130745	0.496909	0.199746	0.2758	0	0	0	0	0	0.218843	0.324039	0.180961	0.41663	0	0.274499	0.230376	0.169014	0.18001	0	0.116342	0.314304	0	1.4563	0.590202	0.25258	0.203051	0.172054	0.209228	0.120191	0.315316	0.475432	0.303646	FOXO6-AS1	FOXO6 antisense RNA 1 [Source:HGNC Symbol;Acc:HGNC:41066]
ENSG00000127129	0.452731	0.282529	0.590896	0.442052	0.30598	0.374699	0.439616	0.200766	0.0295325	0.171603	0.133967	0.156196	0.0712367	0.0954519	0.107628	0.120594	0.359294	0.355545	0.278478	0.366225	0.156867	0.193559	0.238883	0.199093	0.0591156	0.163967	0.140725	0.282681	0.387093	0.255999	0.308591	0	0.10343	0.231972	0.111801	0.241399	0.145547	0.226102	0.204349	0.330253	0.276244	0.454385	0.353627	EDN2	endothelin 2 [Source:HGNC Symbol;Acc:HGNC:3177]
ENSG00000127124	0.247378	0.296259	0.515466	0.353034	0.15525	0.309819	0.559406	0.0867743	0.0865763	0.116092	0.0964808	0.140891	0.163319	0.129149	0.144453	0.29914	0.354473	0.39724	0.350284	0.27666	0.224036	0.187688	0.229461	0.0841806	0.0999812	0.0813457	0.0885025	0.910654	0.567393	0.713363	0.73047	0.211685	0.17493	0.163471	0.183362	0.326619	0.306333	0.13442	0.25579	0.153804	0.147241	0.230548	0.177198	HIVEP3	HIVEP zinc finger 3 [Source:HGNC Symbol;Acc:HGNC:13561]
ENSG00000230638	0.0256142	0.0623405	0.0914961	0.059817	0.168787	0	0.0461913	0	0	0	0	0.0459531	0.0174649	0	0.0211393	0.0665232	0.0440437	0.0713195	0.0606288	0.107744	0.0384587	0	0.0487342	0.0366084	0.0652197	0.0241197	0.0419826	0	0.0949029	0.0537966	0.0495665	0	0.0760734	0.0853082	0.0537939	0.0443874	0.0713667	0.0302361	0.0486634	0.0211219	0.0369415	0	0.0193545		novel pseudogene
ENSG00000197273	0	0	0.0859022	0.0286341	0	0	0.173469	0.277272	0.163146	0.315995	0.252138	0.517723	0.262355	0.329565	0.369881	0	0	0.0892788	0.0297596	0.505783	0.288859	0.213855	0.336165	0.549923	0	0.18116	0.243695	0	0	0	0	0.20743	0.999913	0.160185	0.455843	0	0	0.2271	0.0757	0	0.208098	0	0.0693659	GUCA2A	guanylate cyclase activator 2A [Source:HGNC Symbol;Acc:HGNC:4682]
ENSG00000198815	11.1173	11.4311	11.1105	11.2196	9.85928	10.9013	10.8276	6.72111	12.3302	12.7822	10.6112	15.0447	14.9732	12.4224	14.1468	8.11761	5.72056	5.96682	6.60167	8.42454	5.62659	7.29445	7.11519	12.8779	14.3904	9.33162	12.2	3.13838	2.93117	5.90292	3.99082	11.0978	13.1083	9.74888	11.3183	9.43792	8.41089	8.3041	8.71763	13.1882	8.77351	6.70942	9.55705	FOXJ3	forkhead box J3 [Source:HGNC Symbol;Acc:HGNC:29178]
ENSG00000227527	0.260638	0.77531	0.232755	0.422901	0.190832	0.155794	0.156673	1.83645	0.44205	0.713499	0.997334	1.01312	0.65162	0.476249	0.713664	0.526482	0.298777	0.161269	0.328843	0.365449	0.652226	0.289723	0.4358	1.6142	0.221214	0.736289	0.857236	0.302231	0.321894	0.182469	0.268865	0.936731	0.64507	1.01273	0.864843	0.301109	0.363096	0.538418	0.400874	0.429852	0.563847	0.850168	0.614623		novel transcript
ENSG00000177181	0.296907	0.315324	0.322993	0.311741	0.332011	0.348493	0.36993	0.223032	0.251782	0.421171	0.298662	0.406761	0.334953	0.399493	0.380403	0.944014	0.775079	0.68641	0.801834	0.130568	0.105369	0.138017	0.124651	0.470637	0.51774	0.299916	0.429431	0.131455	0.106673	0.10771	0.115279	0.721735	0.569163	0.548361	0.613086	0.140322	0.157929	0.229406	0.175885	0.398412	0.346458	0.220108	0.321659	RIMKLA	ribosomal modification protein rimK like family member A [Source:HGNC Symbol;Acc:HGNC:28725]
ENSG00000066185	0.157984	0.234975	0.164597	0.185852	0.057836	0.236084	0.0949665	0.227691	0.0669865	0.129745	0.141474	0.118096	0.161581	0.126295	0.135324	0.0911783	0.0905511	0.0244381	0.0687225	0.083068	0.158137	0.146345	0.129183	0.112897	0.134088	0.0743829	0.107122	0.0610652	0.0325191	0.0276506	0.0404116	0.227117	0.0782011	0.0438471	0.116389	0	0	0.0543931	0.018131	0.032569	0.0759495	0.0429437	0.0504874	ZMYND12	zinc finger MYND-type containing 12 [Source:HGNC Symbol;Acc:HGNC:21192]
ENSG00000127125	9.52631	8.79349	7.68051	8.66677	7.98543	9.0243	7.92187	18.7751	13.2738	13.0761	15.0417	11.7007	10.7531	10.9447	11.1328	13.9295	16.4818	19.2609	16.5574	13.5401	15.0362	14.9112	14.4958	11.9073	9.07105	13.7093	11.5625	10.0317	12.2433	9.72107	10.6654	9.43649	10.3974	10.3983	10.0774	14.5833	13.8573	14.295	14.2452	8.8132	10.6563	10.4585	9.97601	PPCS	phosphopantothenoylcysteine synthetase [Source:HGNC Symbol;Acc:HGNC:25686]
ENSG00000186409	0.168595	0.192227	0.138351	0.166391	0.135118	0.183849	0.123257	0.216716	0.253098	0.185236	0.21835	0.177802	0.180201	0.204509	0.187504	0.12623	0.088145	0.0866967	0.100357	0.0790639	0.0615742	0.086107	0.0755817	0.195373	0.290055	0.220974	0.235467	0.0369865	0.0309516	0.0622057	0.0433812	0.221083	0.209762	0.16314	0.197995	0.153977	0.184088	0.229272	0.189113	0.173783	0.128148	0.0668842	0.122938	CCDC30	coiled-coil domain containing 30 [Source:HGNC Symbol;Acc:HGNC:26103]
ENSG00000230116	0	0	0	0	0	0	0	0.292329	0.0645022	0	0.118944	0	0	0.0521193	0.0173731	0.131695	0.0653947	0	0.0656966	0	0	0.0845506	0.0281835	0.10871	0	0.0716243	0.0601114	0	0	0	0	0	0.112951	0	0.0376505	0	0	0.0448936	0.0149645	0.0313612	0	0	0.0104537	RPS3AP11	RPS3A pseudogene 11 [Source:HGNC Symbol;Acc:HGNC:36825]
ENSG00000236876	221.201	181.87	246.541	216.537	223.315	185.363	224.766	464.714	157.28	171.88	264.625	134.698	127.621	164.979	142.433	403.98	564.681	546.418	505.026	362.343	334.039	279.931	325.438	721.661	161.386	332.069	405.039	531.746	499.621	653.538	561.635	539.374	170.557	702.707	470.879	438.61	381.64	359.786	393.345	209.416	299.39	362.847	290.551	TMSB4XP1	TMSB4X pseudogene 1 [Source:HGNC Symbol;Acc:HGNC:11883]
ENSG00000236180	0.136407	0.221326	0.121814	0.159849	0.599241	0	0	0	0.115675	0	0.0385583	0.12236	0	0.0934681	0.0719426	0	0	0	0	0	0	0	0	0.194955	0.115774	0	0.103576	0	0	0	0	0.294147	0.202561	0	0.165569	0	0	0.0805099	0.0268366	0.112483	0.0983645	0	0.0702825		novel pseudogene
ENSG00000171960	22.955	22.4891	19.8609	21.7683	21.8957	20.8666	19.7668	60.5193	28.4584	26.0925	38.3567	27.6804	23.3964	22.1786	24.4185	17.8781	21.3745	19.462	19.5716	22.636	24.4481	23.8832	23.6558	41.2651	21.3705	34.5924	32.4093	27.2169	32.0286	23.8138	27.6864	32.5433	25.7132	37.8289	32.0285	24.9136	21.9093	34.469	27.0973	21.0414	26.7198	28.3701	25.3771	PPIH	peptidylprolyl isomerase H [Source:HGNC Symbol;Acc:HGNC:14651]
ENSG00000285728	1.88825	1.50378	2.18129	1.85778	1.75036	1.5843	1.90565	0.832234	1.74818	1.8495	1.47664	2.33092	2.37419	2.14852	2.28455	1.16976	0.923416	0.900383	0.997854	1.74886	1.43057	1.65607	1.61183	2.4759	2.55834	1.8107	2.28165	0.622727	0.363713	1.21885	0.735098	2.3908	1.82647	2.01935	2.07887	1.98133	1.3032	1.40589	1.56347	1.83564	1.23672	1.32791	1.46676		novel transcript, antisense to PPIH
ENSG00000234917	0.191105	0.155039	0.255991	0.200712	0.629652	0	0.172314	0.275427	0.0810302	0.235419	0.197292	0.257138	0.0651521	0.0654743	0.129255	0.413602	0.164303	0.177369	0.251758	0	0.286936	0	0.0956454	0.273132	0.243299	0	0.172143	0.221603	0.47204	0.200686	0.29811	0.618149	0.141894	0.477357	0.412467	0.165585	0.53246	0.253787	0.317277	0.196986	0.206713	0.155841	0.186513		novel transcript
ENSG00000065978	267.497	235.306	324.605	275.803	275.316	242.662	332.493	251.279	275.914	281.459	269.551	312.95	276.182	225.622	271.585	211.439	200.866	216.809	209.704	232.49	258.825	202.601	231.305	214.872	219.743	260.682	231.766	404.59	410.984	316.007	377.194	232.753	269.5	258.554	253.602	239.514	231.028	256.676	242.406	265.539	282.171	307.713	285.141	YBX1	Y-box binding protein 1 [Source:HGNC Symbol;Acc:HGNC:8014]
ENSG00000164007	2.37553	2.01774	3.6021	2.66512	2.66148	2.37294	3.88138	1.77694	1.27088	1.88544	1.64442	3.06049	2.09805	2.16305	2.44053	0.331249	0.342677	0.221958	0.298628	0.989183	0.478758	0.425335	0.631092	2.21027	2.55747	1.54633	2.10469	1.33109	0.452874	0.585983	0.789983	4.50374	3.38556	3.05317	3.64749	0.580191	0.755156	0.785732	0.707026	2.64254	1.89697	1.79416	2.11122	CLDN19	claudin 19 [Source:HGNC Symbol;Acc:HGNC:2040]
ENSG00000117385	5.81401	5.17121	6.73069	5.9053	5.40654	4.67259	7.01019	5.04798	5.27586	6.96351	5.76245	6.97403	5.24902	4.96674	5.72993	2.49089	2.56862	2.41053	2.49001	8.68458	8.3854	7.02891	8.03296	7.7151	5.35242	5.43481	6.16744	12.0369	10.2308	11.2216	11.1631	11.4758	8.59589	10.7136	10.2617	6.39813	5.68741	6.52996	6.20516	6.77155	6.45103	7.53047	6.91768	P3H1	prolyl 3-hydroxylase 1 [Source:HGNC Symbol;Acc:HGNC:19316]
ENSG00000164008	0.793072	0.819672	1.26123	0.957992	0.906797	0.818227	1.09713	0.929013	0.654113	0.954666	0.845931	1.64695	1.08151	0.774197	1.16755	0.536087	0.429655	0.403326	0.456356	0.891119	0.734032	0.905728	0.843626	1.04031	1.11571	0.705878	0.953967	0.403127	0.375686	0.444936	0.407916	0.983939	1.14543	0.687469	0.938947	1.01663	0.832409	0.541827	0.796955	1.11983	0.517056	0.708742	0.781876	C1orf50	chromosome 1 open reading frame 50 [Source:HGNC Symbol;Acc:HGNC:28795]
ENSG00000274386	0.196983	0.127846	0.129001	0.151276	0.115381	0.023549	0.213137	0.37853	0.467726	0.291192	0.379149	0.353396	0.385028	0.188967	0.30913	0.102318	0.124195	0.182825	0.136446	0.151908	0.157739	0.131379	0.147009	0.187688	0.178334	0.272051	0.212691	0.0456837	0.0648745	0.0689527	0.059837	0.538047	0.604534	0.524842	0.555808	0.227571	0.256124	0.162769	0.215488	0.146192	0.198866	0.257014	0.200691	TMEM269	transmembrane protein 269 [Source:HGNC Symbol;Acc:HGNC:52381]
[truncated: 36,041 more rows]

## Sheet: mirtox_fullcounts
Geneid	Length	UNT_I	UNT_II	UNT_III	UNT_IA	UNT_IIA	UNT_IIIA	CYCLO_I	CYCLO_II	CYCLO_III	MAA_I	MAA_II	MAA_III	OGM_I	OGM_II	OGM_III	MENOL_I	MENOL_II	MENOL_III	CPA_I	CPA_II	CPA_III	MTX_I	MTX_II	MTX_III	VPA_I	VPA_II	VPA_III	5FU_I	5FU_II	5FU_III	H2O2_I	H2O2_II	H2O2_III	hgnc_symbol	description
[truncated: 26,579 more rows]

## Sheet: 5FU
Exported data
Gene	log2FoldChange	padj
[truncated: 3,293 more rows]

## Sheet: H2O2
Exported data
[truncated: 981 more rows]

[truncated: 7 more sheets: CYCLO, MAA, OGM, MENOL, CPA, MTX, VPA]
