# Supplementary material for: MicroRNA network regulation of developmental bone toxicity in a human embryonic stem cell osteogenic model
Source: NAM J. 2026 Jul 2;2:100108. doi: 10.1016/j.namjnl.2026.100108 (PMC13355823; doi:10.1016/j.namjnl.2026.100108)
Supplement: Supplementary file 4 [file mmc4.xlsx]

## Sheet: metadata.table_miRNAseq
Sample_ID	Cell_Line	Differentiation	Day	Treatment_Group	Treatment	Library_Prep	Read_Type	Sequencing_Platform	i5_Index	NEBNext Index Primer
UNT_1	hESC	Osteogenic	7	Control	0.01% DMSO	NEBNext® Multiplex Small RNA Library Prep	SE	Illumina NextSeq500	GCCAAT	6
UNT_2	hESC	Osteogenic	7	Control	0.01% DMSO	NEBNext® Multiplex Small RNA Library Prep	SE	Illumina NextSeq500	ATCACG	1
UNT_3	hESC	Osteogenic	7	Control	0.01% DMSO	NEBNext® Multiplex Small RNA Library Prep	SE	Illumina NextSeq500	CGATGT	2
5FU_1	hESC	Osteogenic	7	5FU	IC50	NEBNext® Multiplex Small RNA Library Prep	SE	Illumina NextSeq500	CAGATC	7
5FU_2	hESC	Osteogenic	7	5FU	IC50	NEBNext® Multiplex Small RNA Library Prep	SE	Illumina NextSeq500	ACTTGA	8
5FU_3	hESC	Osteogenic	7	5FU	IC50	NEBNext® Multiplex Small RNA Library Prep	SE	Illumina NextSeq500	GATCAG	9
CPA_1	hESC	Osteogenic	7	CPA	IC50	NEBNext® Multiplex Small RNA Library Prep	SE	Illumina NextSeq500	GTGGCC	20
CPA_2	hESC	Osteogenic	7	CPA	IC50	NEBNext® Multiplex Small RNA Library Prep	SE	Illumina NextSeq500	GTTTCG	21
CPA_3	hESC	Osteogenic	7	CPA	IC50	NEBNext® Multiplex Small RNA Library Prep	SE	Illumina NextSeq500	CGTACG	22
CYCLO_1	hESC	Osteogenic	7	CYCLO	IC50	NEBNext® Multiplex Small RNA Library Prep	SE	Illumina NextSeq500	CTAGCT	38
CYCLO_2	hESC	Osteogenic	7	CYCLO	IC50	NEBNext® Multiplex Small RNA Library Prep	SE	Illumina NextSeq500	CACCGG	30
CYCLO_3	hESC	Osteogenic	7	CYCLO	IC50	NEBNext® Multiplex Small RNA Library Prep	SE	Illumina NextSeq500	CGGAAT	37
H2O2_1	hESC	Osteogenic	7	H2O2	IC50	NEBNext® Multiplex Small RNA Library Prep	SE	Illumina NextSeq500	TTAGGC	3
H2O2_2	hESC	Osteogenic	7	H2O2	IC50	NEBNext® Multiplex Small RNA Library Prep	SE	Illumina NextSeq500	TGACCA	4
H2O2_3	hESC	Osteogenic	7	H2O2	IC50	NEBNext® Multiplex Small RNA Library Prep	SE	Illumina NextSeq500	ACAGTG	5
MAA_1	hESC	Osteogenic	7	MAA	IC50	NEBNext® Multiplex Small RNA Library Prep	SE	Illumina NextSeq500	AGTCAA	13
MAA_2	hESC	Osteogenic	7	MAA	IC50	NEBNext® Multiplex Small RNA Library Prep	SE	Illumina NextSeq500	AGTTCC	14
MAA_3	hESC	Osteogenic	7	MAA	IC50	NEBNext® Multiplex Small RNA Library Prep	SE	Illumina NextSeq500	ATGTCA	15
MENOL_1	hESC	Osteogenic	7	MENOL	IC50	NEBNext® Multiplex Small RNA Library Prep	SE	Illumina NextSeq500	TAGCTT	10
MENOL_2	hESC	Osteogenic	7	MENOL	IC50	NEBNext® Multiplex Small RNA Library Prep	SE	Illumina NextSeq500	GGCTAC	11
MENOL_3	hESC	Osteogenic	7	MENOL	IC50	NEBNext® Multiplex Small RNA Library Prep	SE	Illumina NextSeq500	CTTGTA	12
MTX_1	hESC	Osteogenic	7	MTX	IC50	NEBNext® Multiplex Small RNA Library Prep	SE	Illumina NextSeq500	CTATAC	39
MTX_2	hESC	Osteogenic	7	MTX	IC50	NEBNext® Multiplex Small RNA Library Prep	SE	Illumina NextSeq500	GTGATC	40
MTX_3	hESC	Osteogenic	7	MTX	IC50	NEBNext® Multiplex Small RNA Library Prep	SE	Illumina NextSeq500	GACGAC	41
OGM_1	hESC	Osteogenic	7	OGM	IC50	NEBNext® Multiplex Small RNA Library Prep	SE	Illumina NextSeq500	CCGTCC	16
OGM_2	hESC	Osteogenic	7	OGM	IC50	NEBNext® Multiplex Small RNA Library Prep	SE	Illumina NextSeq500	GTCCGC	18
OGM_3	hESC	Osteogenic	7	OGM	IC50	NEBNext® Multiplex Small RNA Library Prep	SE	Illumina NextSeq500	GTGAAA	19
VPA_1	hESC	Osteogenic	7	VPA	IC50	NEBNext® Multiplex Small RNA Library Prep	SE	Illumina NextSeq500	GAGTGG	23
VPA_2	hESC	Osteogenic	7	VPA	IC50	NEBNext® Multiplex Small RNA Library Prep	SE	Illumina NextSeq500	ACTGAT	25
VPA_3	hESC	Osteogenic	7	VPA	IC50	NEBNext® Multiplex Small RNA Library Prep	SE	Illumina NextSeq500	ATTCCT	27

## Sheet: miRTox_counts
Geneid	5FU_1	5FU_2	5FU_3	CPA_1	CPA_2	CPA_3	CYCLO_1	CYCLO_2	CYCLO_3	H2O2_1	H2O2_2	H2O2_3	MAA_1	MAA_2	MAA_3	MENOL_1	MENOL_2	MENOL_3	MTX_1	MTX_2	MTX_3	OGM_1	OGM_2	OGM_3	UNT_1	UNT_2	UNT_3	VPA_1	VPA_2	VPA_3
hsa-miR-6859-5p	8	0	4	4	4	0	4	4	0	0	16	0	4	8	0	4	0	0	8	0	8	4	4	4	8	0	0	4	0	0
hsa-miR-6859-3p	0	0	0	0	4	4	4	0	0	0	0	0	4	8	0	4	0	0	0	0	0	0	4	0	0	0	0	0	0	0
hsa-miR-1302	0	0	0	0	0	0	0	0	0	0	0	0	0	0	0	0	0	0	0	0	0	0	0	0	0	0	0	0	0	0
hsa-miR-12136	244	214	172	7	8	1	29	22	70	296	672	622	29	12	18	23	12	10	227	30	71	22	10	3	302	589	216	9	2	17
hsa-miR-200b-5p	2	1	2	7	3	1	1	1	0	3	12	0	10	0	0	4	0	2	8	0	10	3	5	2	41	6	10	0	1	1
hsa-miR-200b-3p	5526	2412	2197	1492	3544	1320	2696	2429	3278	2156	5636	3916	4700	2079	3538	6490	3280	2988	3916	698	3143	4213	1843	517	7508	7791	4670	2995	3253	2216
hsa-miR-200a-5p	212	75	173	1199	1754	1288	191	146	66	50	121	84	782	345	471	231	129	452	143	21	253	284	726	439	149	400	145	1145	1245	764
hsa-miR-200a-3p	2102	3441	5603	476	1825	572	1090	1410	1977	822	1008	755	2697	2454	5065	2654	1805	1262	650	143	442	1378	695	130	257	1276	2258	1216	2075	1196
hsa-miR-429	385	401	775	50	333	55	173	331	327	170	247	245	420	368	894	351	226	125	119	19	44	98	30	6	39	456	785	168	367	225
hsa-miR-6726-5p	0	0	0	0	0	0	0	0	0	0	0	0	0	0	0	0	0	0	0	0	0	0	0	0	0	0	0	0	0	0
hsa-miR-6726-3p	1	0	1	0	0	0	0	0	0	1	0	0	1	0	0	0	0	0	0	0	1	1	0	0	7	0	0	3	0	0
hsa-miR-6727-5p	1	1	0	0	0	2	1	2	0	0	0	0	1	0	0	3	5	1	1	0	0	0	2	0	0	2	0	2	2	0
hsa-miR-6727-3p	0	1	0	0	1	0	0	0	0	0	0	0	0	0	0	0	0	0	0	0	0	0	0	0	0	0	0	0	0	0
hsa-miR-6808-5p	0	0	0	0	0	0	0	0	0	0	0	0	0	0	0	0	0	0	0	0	0	0	0	0	0	0	0	0	0	0
hsa-miR-6808-3p	1	0	0	3	0	1	0	0	1	0	0	1	1	0	0	3	0	0	2	0	1	2	3	1	5	2	0	0	2	0
hsa-miR-4251	0	0	0	0	0	0	0	0	0	0	0	0	0	0	0	0	0	0	0	0	0	0	0	0	0	0	0	0	0	0
hsa-miR-551a	33	64	154	17	57	15	46	62	71	71	77	55	44	50	51	43	23	23	37	4	25	21	23	3	39	61	52	39	54	42
hsa-miR-4689	0	0	1	0	0	0	1	0	0	0	0	0	0	0	0	0	0	0	2	0	0	1	0	0	1	4	0	0	0	0
hsa-miR-4252	0	0	0	0	0	0	0	0	0	0	0	0	0	0	0	0	0	0	0	0	0	0	0	0	0	0	0	0	0	0
hsa-miR-6728-5p	0	1	0	7	5	0	2	0	1	5	2	0	1	0	4	7	1	2	4	0	6	3	11	4	2	2	0	5	2	2
hsa-miR-6728-3p	0	0	1	0	0	0	0	0	1	1	0	0	0	0	0	0	0	0	0	0	1	0	0	0	3	1	0	1	0	0
hsa-miR-34a-5p	11671	21366	28251	99	1507	137	1111	6293	11068	17500	16773	18160	1029	4626	8710	1963	2445	689	1356	261	603	1136	162	59	996	16063	9235	300	1113	1078
hsa-miR-34a-3p	79	162	200	1	17	3	14	50	59	169	204	213	7	20	55	17	21	9	19	5	15	21	4	0	20	147	186	3	8	8
hsa-miR-5697	5	0	0	1	2	1	6	3	0	4	2	0	11	1	2	7	3	3	7	0	5	4	4	0	0	4	0	5	0	2
hsa-miR-6729-5p	0	0	0	0	0	0	0	0	0	0	0	0	1	0	0	0	0	0	0	0	0	0	2	0	0	0	0	0	0	0
hsa-miR-6729-3p	0	0	1	0	0	0	1	0	0	0	9	0	0	1	0	0	0	0	4	0	0	0	0	0	1	0	0	0	0	3
hsa-miR-7846-3p	0	0	0	0	0	0	0	0	0	0	0	0	0	0	0	0	0	0	0	0	0	0	0	0	0	0	0	0	1	0
hsa-miR-4632-3p	0	0	0	0	0	0	0	0	0	0	0	0	0	0	0	0	0	0	0	0	0	0	0	0	0	0	0	0	0	0
hsa-miR-4632-5p	0	0	0	0	0	0	0	0	0	0	0	0	0	0	0	0	0	0	0	0	0	0	0	0	0	0	0	0	0	0
hsa-miR-6730-5p	0	0	1	0	0	1	0	0	1	0	0	0	0	0	0	2	0	0	0	0	0	0	0	0	0	0	0	0	0	0
hsa-miR-6730-3p	0	0	0	0	0	0	0	0	0	0	0	0	0	0	0	0	0	0	0	0	0	0	0	0	0	0	0	0	0	0
hsa-miR-3675-5p	0	0	1	0	0	0	0	0	0	0	0	0	0	0	0	0	0	0	0	0	0	0	0	0	0	0	0	0	0	0
hsa-miR-3675-3p	0	0	0	0	0	0	0	0	0	0	0	0	0	0	0	0	0	0	0	0	0	0	0	0	0	0	0	0	0	0
hsa-miR-3972	0	0	0	0	0	0	0	0	0	0	0	0	0	0	0	0	0	0	0	0	0	0	0	0	0	0	0	0	0	0
hsa-miR-4695-5p	0	0	0	0	0	0	1	0	0	0	0	0	0	0	0	0	0	0	0	0	0	0	0	0	0	0	0	0	0	0
hsa-miR-4695-3p	0	4	3	0	0	1	0	0	3	0	0	1	0	0	0	0	0	0	0	0	0	0	0	0	2	0	0	0	0	0
hsa-miR-1290	2	0	1	0	0	0	0	0	0	0	1	2	0	0	0	0	1	0	0	0	0	0	0	0	2	1	0	1	0	0
hsa-miR-6084	0	0	0	0	0	0	0	0	0	0	0	0	0	0	0	0	0	0	0	0	0	0	0	0	0	0	0	0	0	0
hsa-miR-1256	0	0	0	0	0	0	0	0	0	0	0	0	0	0	0	0	0	0	0	0	0	0	0	0	0	0	0	0	0	0
hsa-miR-4418	0	0	0	0	0	0	0	0	0	0	0	0	0	0	0	0	0	0	0	0	0	0	0	0	0	0	0	0	0	0
hsa-miR-6127	0	0	0	0	0	0	0	0	0	0	0	0	0	0	0	0	0	0	0	0	0	0	0	0	0	0	0	0	0	0
hsa-miR-4684-5p	0	0	0	0	0	0	0	0	0	0	0	0	0	0	0	0	0	2	1	0	0	1	2	0	0	0	0	1	0	0
hsa-miR-4684-3p	10	4	10	21	36	26	20	17	12	15	18	55	32	6	1	11	11	26	11	1	14	9	10	6	7	13	10	33	61	36
hsa-miR-4253	0	0	0	0	0	0	0	0	0	0	0	0	0	0	0	0	0	0	0	0	0	0	0	0	0	0	0	0	0	0
hsa-miR-3115	9	1	8	8	3	4	7	3	6	2	0	5	20	7	13	20	10	13	3	0	4	6	8	0	1	7	0	4	7	7
hsa-miR-378f	357	265	295	437	685	592	342	165	164	271	336	341	774	139	155	1019	437	1067	1589	209	2074	2209	1685	724	478	387	135	772	731	571
hsa-miR-6731-5p	0	0	0	0	0	0	0	0	0	0	0	0	0	0	0	0	0	0	0	0	0	0	0	0	0	0	0	0	0	0
hsa-miR-6731-3p	0	0	0	0	0	0	0	0	0	1	0	0	0	0	0	0	0	0	0	0	0	0	0	0	0	0	0	0	0	0
hsa-miR-4425	1	2	0	3	8	1	2	2	2	3	2	0	1	2	0	6	0	0	17	2	10	2	2	1	0	0	1	3	3	2
hsa-miR-3917	1	3	7	7	7	7	6	2	3	1	7	0	4	6	3	12	4	14	3	0	7	4	5	4	6	10	0	2	12	6
hsa-miR-1976	6	3	0	14	7	4	23	1	4	1	24	0	12	1	6	16	2	6	7	0	11	3	7	1	40	10	3	13	2	10
hsa-miR-4420	0	0	0	0	0	0	0	0	0	0	0	0	0	0	0	0	0	0	0	0	0	0	0	0	0	0	0	0	0	0
hsa-miR-4254	1	0	0	0	0	0	0	0	1	0	3	0	0	0	0	0	0	0	1	0	0	0	0	0	0	1	0	0	0	0
hsa-miR-5585-5p	0	0	0	0	0	0	0	1	1	0	5	0	0	0	0	0	0	0	0	0	0	0	0	0	0	0	0	0	0	0
hsa-miR-5585-3p	0	0	0	0	0	0	0	0	0	0	0	0	0	0	0	0	0	0	0	0	0	0	0	0	0	0	0	0	0	0
hsa-miR-3605-5p	1	3	3	1	0	3	4	1	1	1	8	7	1	0	1	5	0	3	25	2	19	7	5	2	12	7	4	1	0	2
hsa-miR-3605-3p	4	1	8	21	6	9	5	2	2	1	21	0	8	2	1	7	3	8	3	0	14	9	32	43	29	10	2	3	2	2
hsa-miR-552-3p	1	3	0	0	1	0	0	0	0	0	1	1	0	1	1	0	1	1	3	4	1	4	0	5	0	0	0	1	1	1
hsa-miR-552-5p	1	0	1	0	0	0	0	0	0	0	0	0	0	0	0	2	1	0	0	4	4	6	0	0	0	0	0	0	0	0
hsa-miR-4255	0	0	0	0	0	0	0	0	0	0	0	0	0	0	0	0	0	0	0	0	0	0	0	0	0	0	0	0	0	0
hsa-miR-6732-5p	0	0	0	0	0	0	0	0	0	0	0	0	0	0	0	0	0	0	0	0	0	0	0	0	0	0	0	0	0	0
hsa-miR-6732-3p	0	0	0	0	0	0	0	0	0	0	0	0	0	0	0	0	0	0	0	0	0	0	0	0	0	0	0	0	0	0
hsa-miR-5581-5p	0	0	1	0	0	0	0	0	0	0	0	0	0	0	0	0	0	0	0	0	0	0	0	0	0	0	0	0	0	0
hsa-miR-5581-3p	0	0	0	0	0	0	0	2	3	2	0	0	0	2	1	0	0	3	1	1	0	0	0	0	12	1	2	1	0	1
hsa-miR-3659	20	23	39	2	7	0	4	2	3	17	37	13	8	3	15	7	4	1	26	4	15	29	14	5	5	6	7	2	13	1
hsa-miR-30e-5p	275141	192842	146129	163797	263406	139258	245527	161286	114022	75975	135798	130820	345170	109556	145548	518966	358845	472373	162725	36872	164760	277913	160237	50177	106294	93100	78643	255476	273856	147923
hsa-miR-30e-3p	14532	19547	20336	59937	39241	59583	14375	17440	15603	5196	10755	9964	47529	15411	32490	46932	20741	68064	13834	1810	38467	47041	60385	51398	12449	11222	5455	48271	34651	16915
hsa-miR-30c-5p	73321	93298	97979	11395	28377	10086	34952	68919	82825	39249	76444	56214	54166	47509	92311	97794	58347	41734	31261	6691	23959	50848	20314	4699	142511	66306	79258	28346	29656	26010
hsa-miR-30c-1-3p	220	242	343	98	209	116	107	130	115	104	270	236	271	141	165	397	218	191	116	19	92	150	72	29	99	123	159	104	211	91
hsa-miR-6733-5p	5	0	10	1	11	0	12	3	2	2	4	1	5	0	5	5	9	2	5	1	1	5	2	0	2	0	0	9	9	2
hsa-miR-6733-3p	1	0	0	0	3	1	4	0	0	0	4	0	0	1	3	4	2	2	0	0	1	1	0	0	0	0	0	3	3	2
hsa-miR-6734-5p	0	0	3	0	0	0	0	0	1	0	4	1	0	0	0	0	0	0	0	0	0	0	0	0	2	1	0	0	0	0
hsa-miR-6734-3p	0	0	3	0	0	0	0	0	1	0	2	0	0	0	0	0	0	0	0	0	1	0	0	0	4	1	0	0	0	0
hsa-miR-6735-5p	0	0	0	0	0	0	0	1	0	0	3	0	2	0	0	0	0	0	3	0	0	0	0	0	2	0	0	2	0	0
hsa-miR-6735-3p	0	0	0	1	2	0	0	0	0	0	0	0	0	1	1	2	2	0	0	0	0	1	1	0	0	0	0	0	0	0
hsa-miR-6079	0	0	0	0	0	0	0	0	0	0	0	0	0	0	0	0	0	0	0	0	0	0	0	0	0	0	0	0	0	0
hsa-miR-5584-5p	0	0	0	1	0	0	0	0	0	0	0	0	2	0	0	0	1	0	1	0	0	2	4	0	0	0	0	0	0	0
hsa-miR-5584-3p	0	1	0	0	0	0	0	0	0	0	0	0	0	0	0	0	0	0	0	0	0	0	0	0	0	0	0	0	0	0
hsa-miR-4421	0	0	0	0	0	0	0	0	0	0	0	0	0	0	0	0	0	0	0	0	0	0	0	0	0	0	0	0	0	0
hsa-miR-6500-5p	0	0	0	0	0	0	0	0	0	0	0	0	0	0	0	0	0	0	0	0	0	0	0	0	0	0	0	0	0	0
hsa-miR-6500-3p	0	0	0	0	0	0	0	0	0	0	0	0	0	0	0	0	0	0	0	0	0	0	0	0	0	0	0	0	0	0
hsa-miR-761	0	0	0	0	0	0	0	0	0	0	0	0	0	0	0	0	0	0	0	0	0	0	0	0	0	0	0	0	0	0
hsa-miR-4781-5p	0	0	0	0	0	0	0	0	0	0	0	0	0	0	0	0	0	0	0	0	0	3	0	0	0	0	0	0	0	0
hsa-miR-4781-3p	1	0	4	1	0	0	0	1	0	3	0	0	1	0	0	3	1	3	2	0	3	2	4	0	6	3	0	2	1	0
hsa-miR-4422	2	5	1	0	1	0	0	2	1	0	0	7	0	0	1	2	1	0	0	0	0	0	0	0	4	4	4	0	0	0
hsa-miR-4711-5p	0	0	0	0	0	0	0	0	0	0	0	0	0	0	0	0	0	0	0	0	0	0	0	0	0	0	0	0	0	0
hsa-miR-4711-3p	0	0	0	0	0	0	0	0	0	0	0	0	0	0	0	0	0	0	0	0	0	0	0	0	0	0	0	0	0	0
hsa-miR-12132	8	3	0	1	12	1	5	6	6	2	7	7	4	5	23	2	3	2	2	0	1	0	0	1	0	5	2	1	13	3
hsa-miR-3116	0	0	0	0	0	0	3	0	0	0	0	2	0	0	0	0	0	2	0	1	1	0	1	0	0	0	0	0	0	2
hsa-miR-6068	0	0	0	0	0	0	0	0	0	0	0	0	0	0	0	0	0	0	0	0	0	0	0	0	0	0	0	0	0	0
hsa-miR-4794	2	1	1	3	6	1	0	2	1	0	0	0	2	0	0	2	2	6	1	0	2	1	0	0	7	6	3	2	0	1
hsa-miR-3671	0	0	0	0	0	0	0	0	0	0	0	0	0	0	0	0	0	0	0	0	0	0	0	0	0	0	0	0	0	0
hsa-miR-101-5p	12	44	53	9	36	3	9	27	49	18	20	14	12	30	30	16	7	23	9	1	10	16	36	25	6	22	23	15	18	8
hsa-miR-101-3p	177196	324182	236979	100931	208426	73409	124164	203325	150491	87704	106738	115330	164653	202586	373168	95582	126009	104940	58397	9877	32243	133563	97575	43869	11748	198427	174306	153062	339390	161088
hsa-miR-3117-3p	14	11	18	2	4	2	8	13	11	9	8	4	13	6	9	4	3	3	3	5	9	18	10	2	0	4	6	11	11	2
hsa-miR-3117-5p	0	0	0	0	0	0	0	0	0	0	0	0	0	0	0	0	0	0	0	0	0	0	0	0	0	0	0	0	0	0
hsa-miR-1262	87	47	68	61	23	46	29	21	26	43	256	301	54	4	17	97	17	84	92	4	69	85	67	37	36	88	53	52	3	23
hsa-miR-186-5p	11808	10550	13881	681	3770	885	6221	8816	8107	3581	9738	8406	7688	5269	9362	11387	7582	4148	4607	1470	2309	4869	1543	290	3028	4857	6183	2211	3963	2895
hsa-miR-186-3p	1	31	22	0	1	2	0	6	16	2	3	1	1	1	3	3	4	1	4	1	0	0	0	0	0	1	7	2	0	0
hsa-miR-7156-5p	6	3	7	9	14	7	15	8	3	1	0	2	18	8	6	1	6	6	3	0	5	4	0	2	1	10	2	14	25	14
hsa-miR-7156-3p	1	0	0	0	0	0	0	0	0	0	0	0	1	0	0	0	0	0	0	0	0	0	0	0	2	0	0	0	0	0
hsa-miR-4423-5p	0	2	3	0	0	0	0	0	1	1	0	7	0	0	0	0	0	0	0	0	0	3	0	0	0	3	0	0	0	0
hsa-miR-4423-3p	2	4	1	0	0	0	0	0	0	0	2	0	0	0	0	0	0	0	1	0	0	1	0	0	0	2	0	1	0	0
hsa-miR-7856-5p	0	0	0	0	0	0	0	0	0	0	0	0	0	0	0	0	0	0	0	0	0	0	0	0	0	0	0	0	0	0
hsa-miR-760	14	3	12	8	4	18	12	1	14	8	19	10	16	0	0	43	8	15	140	16	130	42	44	16	54	11	3	9	6	7
hsa-miR-12133	0	0	0	0	0	0	0	0	0	0	0	0	0	0	0	0	0	0	0	0	0	0	0	0	0	0	0	0	0	0
hsa-miR-2682-5p	48	30	22	20	57	30	15	2	11	24	12	46	24	5	21	36	28	79	350	39	396	647	1166	872	20	21	25	34	51	40
hsa-miR-2682-3p	0	0	0	0	0	0	1	0	0	2	0	9	2	0	0	0	0	0	0	1	3	3	0	0	1	0	0	0	0	0
hsa-miR-137-3p	24	88	48	1	3	0	0	5	10	24	10	34	4	12	14	10	15	1	44	6	22	67	31	7	5	14	18	0	3	2
hsa-miR-137-5p	0	2	0	0	0	0	0	0	0	0	0	0	0	0	0	0	0	0	2	0	1	1	7	2	0	0	2	0	0	0
hsa-miR-553	0	0	0	0	0	0	0	0	0	0	0	0	0	0	0	0	0	0	0	0	0	0	0	0	0	0	0	0	0	0
hsa-miR-7852-3p	0	0	0	0	0	0	0	0	0	0	0	0	0	0	0	0	0	0	0	0	0	0	0	0	0	1	0	0	0	0
hsa-miR-197-3p	160	169	372	27	32	7	113	85	159	144	474	258	95	24	35	142	50	49	69	11	42	95	31	9	2874	235	184	36	24	14
hsa-miR-197-5p	3	0	2	1	0	0	1	0	1	4	5	2	4	0	0	2	0	2	2	1	1	1	0	0	7	2	0	6	0	0
hsa-miR-4256	0	0	0	0	0	0	0	0	0	0	0	0	0	0	0	0	0	0	0	0	0	0	0	0	0	0	0	0	0	0
hsa-miR-11399	0	0	1	2	0	0	0	0	0	0	2	0	2	1	0	3	0	0	0	0	3	0	2	4	0	1	2	0	1	2
hsa-miR-548ac	0	0	2	0	0	0	0	0	0	0	0	0	0	1	1	0	0	0	0	0	2	0	0	0	0	0	0	0	0	0
hsa-miR-320b	8466	12887	22209	3076	3511	1983	4500	7839	7979	12818	48205	22609	5241	3448	3474	7723	4698	4135	16393	1697	6851	6350	7184	3143	29030	75247	29602	4836	4350	3484
hsa-miR-942-5p	190	73	214	24	26	19	63	19	25	72	110	46	108	2	12	210	23	28	145	32	103	93	53	13	103	89	93	47	12	14
hsa-miR-942-3p	8	7	2	0	0	0	0	1	1	8	25	6	3	0	0	4	0	3	4	0	4	0	0	0	14	33	21	0	0	0
hsa-miR-6736-5p	0	0	0	0	0	0	0	0	0	2	0	0	0	0	0	0	0	0	0	0	0	0	0	1	0	0	0	0	0	0
hsa-miR-6736-3p	0	0	0	0	0	0	0	0	0	0	0	0	0	0	0	0	0	0	0	0	0	0	0	0	4	0	0	0	0	0
hsa-miR-5087	0	2	1	2	3	2	0	4	1	0	0	0	3	1	0	6	1	3	5	1	0	1	0	0	10	4	2	3	1	6
hsa-miR-6077	0	0	0	0	0	0	0	0	0	0	0	0	0	0	0	0	0	0	0	0	0	0	0	0	0	0	0	0	0	0
hsa-miR-6878-5p	2	1	1	0	2	1	0	0	2	0	0	0	2	1	0	4	0	0	0	0	1	0	0	1	0	3	0	3	2	0
hsa-miR-6878-3p	0	0	1	0	0	1	0	0	3	0	1	0	0	0	1	0	0	0	0	0	0	0	0	0	0	0	2	0	0	0
hsa-miR-4257	0	0	0	0	0	0	0	0	0	0	0	0	0	0	0	0	0	0	0	0	0	0	0	0	0	0	0	0	0	0
hsa-miR-554	0	0	0	0	0	0	0	0	0	0	0	0	0	0	0	0	0	0	0	0	0	0	0	0	0	0	0	0	0	0
hsa-miR-8083	0	0	0	0	0	0	0	0	0	0	0	0	0	0	0	0	0	0	0	0	0	0	0	0	0	0	0	0	0	0
hsa-miR-6737-5p	1	0	0	0	0	1	0	0	1	1	0	0	0	0	0	0	0	2	2	0	1	2	2	0	0	1	0	0	0	0
hsa-miR-6737-3p	0	1	5	0	1	0	4	5	0	3	11	0	0	1	3	4	3	3	2	0	3	1	2	1	7	4	7	0	2	1
hsa-miR-5698	0	0	0	0	0	0	0	0	0	0	0	1	0	0	0	0	0	0	0	0	0	1	0	1	0	0	0	0	0	0
hsa-miR-190b-5p	23	4	13	5	14	1	22	34	41	41	36	40	16	13	27	28	7	17	20	7	12	25	0	3	2	35	20	13	5	8
hsa-miR-190b-3p	0	0	0	0	0	0	0	0	0	0	0	0	0	0	0	0	0	0	0	0	0	0	0	0	0	0	0	0	0	0
hsa-miR-4258	0	0	0	0	0	0	0	0	0	0	0	0	0	0	0	0	0	0	0	0	0	0	0	0	0	0	0	0	0	0
hsa-miR-92b-5p	300	213	550	643	250	306	474	215	296	449	693	431	839	92	84	331	35	86	1304	155	784	589	499	266	1054	782	256	688	255	196
hsa-miR-92b-3p	6473	4019	2879	2150	2829	1313	4346	3273	4577	4717	7483	6253	7890	3535	5032	4895	1736	1574	6558	872	5200	5140	2175	1204	45326	12658	8469	3995	3300	2102
hsa-miR-555	0	0	0	0	0	0	0	0	0	0	0	0	0	0	0	0	0	0	0	0	0	0	0	0	0	0	0	0	0	0
hsa-miR-6738-5p	0	0	0	0	0	0	0	0	0	0	0	0	0	0	0	0	0	0	0	0	0	0	0	0	0	0	0	0	0	0
hsa-miR-6738-3p	0	0	1	2	0	0	0	0	0	0	0	0	4	1	0	3	0	0	0	1	6	0	0	0	3	0	1	0	0	0
hsa-miR-9-5p	144156	76802	46959	51570	95773	35775	100014	57593	42948	29241	37111	49613	184975	75019	179233	382233	198102	208037	18449	4439	21359	152571	84936	20900	5774	35052	24940	95566	97894	56942
hsa-miR-9-3p	14945	23246	21131	695	2520	611	3789	5863	7182	7604	13038	12747	4195	3280	8645	15557	8867	3707	1093	239	579	4301	1617	330	384	5711	7938	1753	2253	2048
hsa-miR-765	2	2	13	0	0	1	0	0	0	2	6	8	1	0	0	0	2	2	5	1	6	1	0	3	2	2	6	0	0	0
hsa-miR-4259	0	0	0	0	0	0	0	0	0	0	0	0	0	0	0	0	0	0	0	0	0	0	0	0	0	0	0	0	0	0
hsa-miR-5187-5p	0	0	0	0	0	0	0	0	0	0	3	0	0	0	0	0	0	0	1	0	0	0	0	0	2	0	0	0	0	0
hsa-miR-5187-3p	0	0	0	0	0	0	0	0	0	0	0	0	0	0	2	0	0	0	1	0	0	0	0	0	0	0	0	0	0	0
hsa-miR-4654	2	0	6	3	0	1	2	0	1	0	0	0	3	0	0	3	0	0	7	1	5	2	4	6	0	0	1	3	0	0
hsa-miR-556-5p	83	258	335	18	60	18	31	44	54	26	27	21	56	50	131	140	58	51	107	18	38	59	56	12	8	26	25	31	60	33
hsa-miR-556-3p	36	15	19	0	5	2	2	13	22	40	21	25	3	14	19	11	15	3	5	0	6	7	5	0	2	51	60	2	7	3
hsa-miR-3658	0	0	0	0	0	0	0	0	0	0	0	0	0	0	0	0	0	0	0	0	0	0	0	0	0	0	0	0	0	0
hsa-miR-921	0	0	0	0	0	0	0	0	0	0	0	0	0	0	0	0	0	0	0	0	0	0	0	0	0	0	0	0	0	0
hsa-miR-1255b-5p	0	0	0	0	0	0	0	0	0	0	0	0	0	0	0	0	0	0	0	0	0	0	0	0	0	0	0	0	0	0
hsa-miR-1255b-2-3p	0	0	0	0	0	0	0	0	0	0	0	0	0	0	0	0	0	0	0	0	0	0	0	0	0	0	0	0	0	0
hsa-miR-557	0	0	0	0	0	0	0	0	0	0	0	0	0	0	0	0	0	0	0	0	0	0	0	0	0	0	0	0	0	0
hsa-miR-3119	0	0	0	0	0	0	0	0	0	0	0	0	0	0	0	0	0	0	0	0	0	0	0	0	0	0	0	0	0	0
hsa-miR-1295a	13	1	5	11	3	3	8	0	5	5	6	10	14	1	2	6	0	3	7	0	4	2	0	1	25	5	8	16	6	0
hsa-miR-1295b-5p	0	0	0	0	0	0	0	0	0	0	0	0	0	0	0	0	0	0	0	0	0	0	0	0	0	0	0	0	0	0
hsa-miR-1295b-3p	0	0	0	0	0	0	0	0	0	0	0	0	0	0	0	0	0	0	0	0	0	0	0	0	0	0	0	0	0	0
hsa-miR-214-5p	1	1	8	1	0	0	1	0	3	0	0	6	0	0	0	1	0	0	26	1	14	0	0	0	0	0	0	2	0	1
hsa-miR-214-3p	0	0	6	0	0	0	0	1	1	0	5	0	0	0	0	0	0	0	13	2	11	0	0	0	4	1	2	0	0	0
hsa-miR-3120-3p	7	1	3	0	0	0	4	1	0	5	2	0	9	0	2	4	1	0	48	5	43	6	0	0	16	4	2	1	2	0
hsa-miR-3120-5p	0	2	0	3	2	1	0	0	0	0	0	0	0	0	3	0	0	1	0	0	0	4	8	4	0	0	0	0	1	0
hsa-miR-199a-5p	42	52	74	24	52	16	18	26	32	24	6	0	40	30	42	122	50	58	488	28	412	24	4	2	22	8	14	26	52	36
hsa-miR-199a-3p	294	103	176	34	84	44	146	102	84	90	190	218	94	44	132	178	122	138	1360	126	787	45	24	14	186	194	122	68	114	86
hsa-miR-1843	221	57	61	253	224	182	231	136	81	42	107	88	387	54	45	486	221	351	274	61	438	486	577	282	215	123	70	349	244	110
hsa-miR-488-5p	18	1	2	12	20	12	25	8	11	8	13	14	29	20	12	2	3	4	3	0	4	11	0	0	22	25	7	41	38	27
hsa-miR-488-3p	19	96	319	3	22	12	19	70	83	5	25	12	36	53	141	13	15	10	3	0	2	7	3	0	8	32	39	13	48	21
hsa-miR-4424	1	5	2	4	0	1	2	0	3	0	0	5	0	0	1	3	0	0	0	0	0	0	4	0	0	0	0	2	0	1
hsa-miR-12116	0	0	0	0	0	0	0	0	0	0	0	0	0	0	0	0	0	0	0	0	0	0	0	0	0	0	0	0	0	0
hsa-miR-3121-3p	4	0	0	3	10	4	2	1	0	4	0	0	2	1	2	1	0	3	6	2	13	5	8	0	0	2	6	3	3	2
hsa-miR-3121-5p	0	0	0	0	0	0	0	0	0	0	0	0	0	0	0	0	0	0	0	0	0	0	0	0	0	0	0	0	0	0
hsa-miR-4426	3	2	0	2	4	0	1	0	1	2	0	3	0	0	1	2	0	0	1	0	2	1	0	0	1	3	2	0	0	0
hsa-miR-1278	190	40	38	71	241	85	391	145	94	39	9	62	327	146	189	365	206	174	140	39	104	185	114	35	32	41	64	170	267	154
hsa-miR-4735-5p	10	4	3	0	0	0	3	3	0	11	20	22	2	0	7	9	1	1	6	3	5	13	2	0	8	8	7	0	5	1
hsa-miR-4735-3p	0	3	2	0	0	0	0	1	0	5	0	0	2	0	2	0	0	0	0	0	0	0	0	0	0	0	1	0	0	0
hsa-miR-181b-5p	6187	13418	8314	969	2075	1458	1419	2946	3418	2503	5465	5983	2368	1967	4189	6633	4068	3503	6654	972	3681	6281	3257	1234	1085	2659	3297	1388	2141	1418
hsa-miR-181b-3p	1	4	9	6	6	0	7	6	6	2	0	0	7	3	3	8	3	8	0	0	1	3	0	0	3	3	4	4	17	2
hsa-miR-181a-5p	3589	3668	4848	212	378	418	494	809	993	782	2684	1830	758	230	628	4397	2796	2801	1715	256	670	636	265	82	711	1155	1509	374	325	259
hsa-miR-181a-3p	86	39	41	18	33	17	57	25	40	29	36	28	62	23	22	123	58	40	68	6	35	57	38	7	199	50	54	35	43	31
hsa-miR-5191	0	0	0	0	0	0	0	0	2	0	0	0	0	0	0	0	0	0	0	0	0	0	0	0	0	0	0	0	0	0
hsa-miR-1231	0	0	0	0	0	0	0	0	0	0	0	0	0	0	0	0	0	0	0	0	0	0	0	0	1	0	0	0	0	0
hsa-miR-6739-5p	1	0	0	0	4	0	0	0	3	0	0	0	0	0	0	1	0	0	0	0	2	0	0	0	0	1	0	0	0	0
hsa-miR-6739-3p	7	3	19	8	4	5	9	3	4	9	7	13	12	10	6	14	12	9	4	0	4	0	2	1	10	17	16	7	3	7
hsa-miR-6740-5p	0	0	0	0	0	0	0	0	0	0	0	0	0	0	0	0	0	0	1	0	0	0	0	0	0	1	0	0	0	0
hsa-miR-6740-3p	0	1	0	0	0	0	0	0	1	1	1	2	1	0	2	0	0	0	0	0	0	1	0	0	2	4	3	0	0	0
hsa-miR-135b-5p	39466	79852	61829	7672	31190	7415	28574	29274	46116	21349	14647	18546	53586	56098	91024	57774	37075	22103	8516	1647	7995	27786	10955	2310	856	23119	21987	16225	28700	18427
hsa-miR-135b-3p	980	952	960	537	1148	511	912	754	662	413	730	615	1671	958	1219	806	488	372	562	114	407	536	338	165	346	756	454	788	1040	568
hsa-miR-6769b-5p	0	0	0	0	0	0	0	0	0	0	0	0	0	0	0	0	0	0	0	0	0	0	0	0	0	0	0	0	0	0
hsa-miR-6769b-3p	1	0	0	0	0	0	1	0	0	0	1	0	0	0	0	0	0	0	0	0	0	0	0	0	0	0	0	0	0	0
hsa-miR-29c-5p	85	130	383	8	92	9	53	106	231	101	139	93	72	157	168	41	31	21	26	4	17	24	12	11	29	143	91	26	78	68
hsa-miR-29c-3p	1682	997	1312	166	335	290	583	445	1030	577	554	806	851	543	532	2892	1202	1457	5142	1041	3561	5431	2092	566	265	402	510	288	400	301
hsa-miR-29b-3p	2371	11389	15461	280	1118	502	734	3478	12266	868	531	926	755	6128	6861	1960	1953	992	5529	1240	2280	3406	1082	450	76	468	777	368	1406	1284
hsa-miR-29b-2-5p	17	9	11	2	2	0	3	8	3	16	20	18	2	1	1	6	5	2	28	5	25	11	1	0	10	31	20	2	4	1
hsa-miR-205-5p	88277	50559	70069	7979	19516	7508	30395	19980	28058	33152	47809	40488	47221	15754	27517	95348	36794	31722	78635	12879	35542	65503	26373	6062	71877	39980	39250	16943	13795	12207
hsa-miR-205-3p	27	276	673	5	12	2	17	82	154	54	125	62	31	22	72	16	10	2	41	4	6	7	5	3	5	33	115	5	8	8
hsa-miR-4260	0	0	0	0	0	0	0	0	0	0	0	0	0	0	0	0	0	0	0	0	0	0	0	0	0	0	0	0	0	0
hsa-miR-3122	0	0	0	0	0	0	0	0	0	0	0	0	0	0	0	0	0	1	0	0	0	0	0	0	0	0	0	0	0	0
hsa-miR-215-5p	2367	1152	1585	2262	3198	1814	3299	1573	1457	480	690	826	4334	1287	1675	4429	1973	3098	2470	542	2342	5546	5333	1600	310	584	324	3467	3346	2480
hsa-miR-215-3p	1	0	0	0	0	0	0	0	0	0	0	0	1	0	0	0	0	2	0	0	1	0	0	0	0	0	0	0	1	0
hsa-miR-194-5p	3314	2803	2426	143	960	208	1773	1477	1100	3359	2848	2465	1656	1225	2774	2328	2084	1053	1299	201	439	1666	614	126	649	2171	1502	635	964	774
hsa-miR-664a-5p	21	13	21	39	23	14	31	9	14	15	48	35	33	2	3	24	10	33	99	8	129	90	89	64	66	36	22	31	13	9
hsa-miR-664a-3p	95	180	92	19	152	23	56	92	267	105	179	101	116	538	471	142	245	170	41	8	101	120	52	13	412	288	349	57	262	156
hsa-miR-4742-5p	2	4	1	0	0	1	3	0	7	2	13	0	3	0	1	4	2	2	3	2	4	6	0	0	0	10	2	3	0	0
hsa-miR-4742-3p	3	8	3	0	3	1	0	2	5	0	0	2	1	0	4	2	1	0	5	0	1	2	1	0	26	7	8	0	1	2
hsa-miR-6741-5p	0	0	0	1	0	1	1	0	0	2	11	0	0	0	0	0	0	1	3	0	2	1	2	2	0	3	2	0	0	1
hsa-miR-6741-3p	1	0	7	1	0	2	1	1	2	0	0	0	1	0	1	1	3	0	0	0	1	1	1	3	3	0	1	1	0	0
hsa-miR-5008-5p	0	15	13	0	1	0	0	0	5	2	20	2	0	1	4	1	0	0	1	0	0	1	0	0	0	2	2	0	0	7
hsa-miR-5008-3p	4	2	2	0	0	0	0	0	0	0	0	0	1	0	3	0	1	0	1	0	4	0	1	0	4	0	0	1	0	0
hsa-miR-3620-3p	3	3	2	0	0	0	1	0	1	1	0	0	4	1	0	0	0	1	0	0	3	0	0	0	0	2	0	0	0	0
hsa-miR-3620-5p	0	0	0	0	0	0	0	0	0	0	0	0	0	0	0	2	0	0	0	0	0	0	0	0	0	0	0	0	0	0
hsa-miR-6742-5p	0	0	0	0	0	0	0	0	0	0	0	2	0	0	0	0	0	0	0	0	0	0	0	0	0	0	0	0	0	0
hsa-miR-6742-3p	4	4	2	5	15	1	3	1	1	1	0	0	18	4	7	5	9	10	1	0	0	5	0	1	0	2	0	12	15	0
hsa-miR-4666a-5p	0	1	0	0	0	0	1	1	0	0	0	0	0	0	0	1	0	0	0	0	0	0	2	0	0	0	0	0	0	0
hsa-miR-4666a-3p	0	5	0	0	0	0	0	0	1	0	0	0	0	0	0	0	0	0	0	0	0	0	0	0	0	0	0	0	0	0
hsa-miR-1182	1	0	0	0	0	0	0	0	0	0	0	0	0	0	0	0	0	0	0	0	0	0	0	0	0	0	0	0	0	0
hsa-miR-4427	10	8	1	8	8	17	10	9	4	2	3	0	21	4	16	21	13	32	8	0	18	13	7	7	0	0	0	13	27	16
hsa-miR-4671-5p	0	1	1	2	0	2	2	1	0	0	0	0	0	0	1	0	0	0	3	2	7	1	4	2	18	0	3	0	0	0
hsa-miR-4671-3p	7	4	3	3	0	0	4	4	0	6	12	1	8	1	3	13	2	4	11	6	5	2	7	0	0	3	1	0	0	2
hsa-miR-4753-5p	1	0	2	0	1	2	0	0	0	0	0	0	0	0	0	1	0	1	0	0	2	0	2	0	5	1	1	2	0	0
hsa-miR-4753-3p	1	2	0	0	0	0	0	0	1	0	3	0	0	0	1	1	1	0	0	0	0	0	0	0	0	0	1	0	0	0
hsa-miR-1537-3p	0	1	3	0	0	0	0	3	1	0	0	4	0	1	0	0	0	0	1	0	0	1	0	0	0	0	0	0	0	0
hsa-miR-1537-5p	0	0	0	0	0	0	0	0	1	0	0	0	0	0	0	0	0	0	0	0	0	0	0	0	0	0	0	0	0	2
hsa-miR-4428	2	0	0	0	1	2	0	0	0	0	0	0	0	0	0	0	0	0	3	0	0	1	3	2	0	1	0	0	0	0
hsa-miR-3123	0	0	0	0	0	0	0	0	0	0	0	0	0	0	0	0	0	0	0	0	0	0	0	0	0	0	0	0	0	0
hsa-miR-4677-5p	18	19	46	6	18	4	19	31	49	23	7	16	11	31	44	16	13	15	4	3	4	6	7	1	0	16	6	3	34	19
hsa-miR-4677-3p	199	143	124	115	324	154	224	286	158	121	385	312	167	184	283	125	187	204	172	40	122	218	168	110	68	335	185	158	421	247
hsa-miR-3916	0	0	0	0	0	0	0	0	0	0	0	0	2	0	0	0	0	1	8	4	2	1	1	0	3	3	1	0	0	0
hsa-miR-3124-5p	1	5	7	5	3	2	4	2	1	7	0	5	4	3	0	8	2	9	5	1	14	3	9	1	18	4	3	3	0	4
hsa-miR-3124-3p	0	0	1	0	0	0	0	0	0	0	0	0	0	0	0	0	1	0	1	0	0	0	0	0	0	1	0	0	0	0
hsa-miR-5699-3p	46	56	125	13	28	6	19	24	32	29	21	42	36	22	35	28	18	10	17	0	4	16	9	2	6	20	21	16	17	14
hsa-miR-5699-5p	24	6	18	6	4	3	23	4	7	15	20	8	43	2	4	40	7	7	14	1	15	15	3	7	6	16	7	10	6	4
hsa-miR-6072	0	0	0	0	0	0	0	0	0	0	0	0	0	0	0	0	0	0	0	0	0	0	0	0	0	0	0	0	0	0
hsa-miR-6078	0	0	0	0	0	0	0	0	0	0	0	0	0	0	0	0	0	0	0	0	1	0	0	0	0	0	0	0	0	0
hsa-miR-3155a	0	0	2	0	0	0	1	0	0	0	0	0	0	1	0	0	1	0	0	0	0	0	0	0	0	0	1	0	0	0
hsa-miR-3155b	0	0	2	0	0	0	1	0	0	0	0	0	0	0	0	0	0	0	0	0	0	0	0	0	0	0	1	0	0	0
hsa-miR-548ak	0	0	0	0	0	0	0	0	0	0	0	0	0	0	0	0	0	0	0	0	0	0	0	0	0	0	0	0	0	0
hsa-miR-4480	0	0	0	0	0	0	0	0	0	0	0	0	1	0	0	0	0	0	0	0	0	0	0	0	0	0	0	0	0	0
hsa-miR-4481	0	0	0	0	0	0	0	0	0	0	0	0	0	0	0	0	0	0	0	0	0	0	0	0	0	0	0	0	0	0
hsa-miR-548q	0	0	0	0	0	0	0	0	0	0	0	0	0	0	0	0	0	0	0	0	0	0	0	0	0	0	0	0	0	0
hsa-miR-4293	0	0	0	0	0	0	0	0	0	0	0	0	0	0	0	0	0	0	0	0	0	0	0	0	0	0	0	0	0	0
hsa-miR-1265	28	31	9	4	0	2	1	1	3	2	7	1	1	0	5	38	14	44	5	2	4	8	8	3	0	4	0	0	0	0
hsa-miR-511-5p	1	1	0	2	0	2	0	0	4	2	2	0	5	0	0	5	0	2	27	1	35	19	80	27	5	1	1	3	0	1
hsa-miR-511-3p	1	0	1	0	0	0	0	0	0	0	0	0	0	0	0	0	0	0	2	0	0	0	0	0	0	0	0	0	0	0
hsa-miR-4675	0	1	0	0	2	0	0	0	0	0	0	0	0	0	0	0	0	0	0	0	0	0	0	0	0	1	0	0	1	0
hsa-miR-1915-5p	3	0	11	1	2	4	0	0	11	1	13	8	2	5	0	3	0	2	2	0	0	0	2	0	10	14	3	4	0	1
hsa-miR-1915-3p	1	0	7	0	3	2	2	0	3	2	3	5	1	0	0	0	0	0	0	0	0	2	0	0	4	4	0	0	0	0
hsa-miR-603	5	7	6	0	8	1	6	8	2	5	0	14	2	6	33	3	2	0	0	0	1	0	2	1	0	3	3	0	6	3
hsa-miR-8086	0	0	0	0	0	0	0	0	0	0	0	0	0	0	0	0	0	0	0	0	0	0	0	0	0	0	0	0	0	0
hsa-miR-604	0	0	0	0	0	0	0	0	0	0	0	0	0	0	0	0	0	0	0	0	0	0	0	0	0	0	0	0	0	0
hsa-miR-938	0	0	5	0	0	0	0	0	0	0	0	1	0	0	0	0	0	0	0	0	0	0	0	0	0	1	1	0	0	0
hsa-miR-7162-5p	0	0	0	0	0	0	0	0	0	0	0	0	0	0	0	0	0	0	0	0	0	0	0	0	0	0	0	0	0	0
hsa-miR-7162-3p	0	0	0	0	0	0	0	0	0	0	0	0	0	0	0	0	0	0	0	0	0	0	0	0	0	0	0	0	0	0
hsa-miR-3611	0	5	14	0	3	0	2	5	6	0	3	3	2	5	10	3	2	2	3	0	1	4	0	0	0	0	4	0	1	4
hsa-miR-4683	0	0	1	0	0	3	1	1	3	2	0	0	4	0	0	1	0	0	1	0	0	0	3	0	10	0	3	0	0	1
hsa-miR-5100	1	2	2	6	2	9	1	1	7	3	12	16	12	8	1	0	0	0	0	0	1	2	1	6	110	5	1	2	14	0
hsa-miR-3156-5p	0	0	0	0	0	0	0	0	0	0	0	0	0	0	0	0	0	0	0	0	0	0	0	0	0	0	0	0	0	0
hsa-miR-3156-3p	0	0	0	0	0	0	0	0	0	0	0	0	0	0	0	0	0	0	0	0	0	0	0	0	0	0	0	0	0	0
hsa-miR-4294	0	0	0	0	0	0	0	0	0	0	0	0	0	0	0	0	0	0	0	0	0	0	0	0	0	0	0	0	0	0
hsa-miR-605-5p	3	4	7	1	0	0	2	2	4	0	11	0	0	0	0	0	0	0	0	0	0	2	0	0	43	10	9	0	1	0
hsa-miR-605-3p	12	0	4	12	18	5	17	5	1	9	27	7	26	2	2	22	6	20	8	1	12	14	14	14	6	19	17	14	10	8
hsa-miR-548f-3p	7	15	2	13	26	13	40	22	17	2	20	17	33	48	51	19	14	16	6	0	15	42	14	14	7	13	19	22	44	16
hsa-miR-548f-5p	0	0	0	0	0	0	0	0	0	0	0	0	0	0	0	0	0	0	0	0	0	0	0	0	0	0	0	0	0	0
hsa-miR-3924	6	0	0	0	0	0	1	0	0	0	0	0	0	1	0	3	0	1	1	2	5	4	3	0	0	0	1	0	0	0
hsa-miR-1296-5p	143	138	166	35	119	53	111	70	126	97	157	148	117	86	79	219	96	140	57	13	52	82	20	5	638	269	109	80	100	67
hsa-miR-1296-3p	1	6	7	0	7	2	0	7	3	1	0	0	4	8	12	0	2	4	0	0	0	3	0	0	4	5	1	1	2	1
hsa-miR-7151-5p	71	41	37	18	23	6	19	3	9	7	0	11	15	12	31	217	108	99	0	0	0	5	1	0	0	3	0	9	5	18
hsa-miR-7151-3p	5	4	8	4	1	8	2	1	0	0	2	9	9	0	0	38	12	31	0	0	1	0	0	0	9	0	0	1	0	0
hsa-miR-7152-5p	0	0	0	0	0	0	0	0	0	0	0	0	0	0	0	0	0	0	0	0	0	0	0	0	0	0	0	0	0	0
hsa-miR-7152-3p	0	0	0	0	0	0	0	0	0	0	0	0	0	0	0	0	0	0	0	0	0	0	0	0	0	0	0	0	0	0
hsa-miR-4676-5p	0	1	1	0	0	0	0	0	1	1	4	7	0	0	0	0	0	0	0	0	0	0	0	0	4	6	1	0	0	0
hsa-miR-4676-3p	2	1	0	2	0	2	2	4	2	0	3	0	3	0	0	2	0	5	12	1	7	9	2	2	5	1	2	0	0	3
hsa-miR-606	0	0	0	0	0	0	0	0	0	0	0	0	0	0	0	0	0	0	0	0	0	0	0	0	0	0	0	0	0	0
hsa-miR-346	0	1	0	0	0	0	0	0	0	1	9	0	1	1	1	0	0	2	1	0	0	0	0	0	2	1	4	0	0	0
hsa-miR-4678	0	0	0	0	0	0	0	0	0	0	0	0	0	0	0	0	0	0	0	0	0	0	0	0	0	0	0	0	0	0
hsa-miR-4679	0	0	0	0	0	0	0	0	0	0	0	0	0	2	4	0	0	2	20	2	22	10	16	0	0	0	0	0	0	0
hsa-miR-107	75607	28779	30853	7143	21592	5218	43071	28949	22244	37295	82527	65205	33389	10830	25075	22900	21075	18950	20627	2466	10505	9239	2804	1054	37453	50871	36483	17959	17208	12260
hsa-miR-3157-5p	0	0	0	0	0	0	0	0	0	0	0	0	0	0	0	0	0	0	0	0	0	0	0	0	0	0	0	0	0	0
hsa-miR-3157-3p	0	0	0	0	0	0	0	0	0	0	0	0	0	0	0	0	0	0	0	0	0	0	0	0	0	0	0	0	0	0
hsa-miR-607	3	3	0	0	0	0	0	0	1	1	5	0	0	1	0	0	0	2	0	0	1	0	1	2	0	1	0	0	1	1
hsa-miR-3085-5p	0	0	1	0	0	0	0	2	2	2	9	15	1	0	0	2	3	0	0	0	1	0	0	0	0	0	0	0	0	2
hsa-miR-3085-3p	0	0	1	2	3	0	3	1	0	3	4	0	4	2	1	3	3	11	0	0	0	1	1	0	2	2	4	1	4	4
hsa-miR-1287-5p	88	15	83	41	93	49	55	69	64	41	199	64	103	19	26	36	28	36	58	11	28	14	7	2	42	80	73	72	90	33
hsa-miR-1287-3p	9	6	20	0	10	1	1	5	3	2	5	0	3	3	2	0	0	0	2	0	4	1	0	0	0	1	1	0	1	3
hsa-miR-4685-5p	0	0	0	0	0	0	0	0	1	1	0	0	0	0	0	1	0	0	0	0	0	0	0	0	0	0	0	0	0	0
hsa-miR-4685-3p	1	0	0	0	0	0	0	0	1	0	0	0	0	0	0	2	0	1	2	0	0	5	2	0	12	0	0	2	0	0
hsa-miR-6507-5p	0	0	1	2	1	1	1	0	0	2	4	0	4	2	7	3	0	5	2	0	2	0	0	2	20	16	15	4	5	1
hsa-miR-6507-3p	0	0	0	0	0	0	0	0	0	0	0	0	0	0	0	0	0	0	0	0	0	0	0	0	0	1	0	0	0	0
hsa-miR-608	0	0	0	0	0	0	0	0	0	0	0	0	0	0	0	0	0	0	0	0	0	0	0	0	0	0	0	0	0	0
hsa-miR-3158-3p	347	288	480	686	1476	812	516	524	378	126	292	326	524	670	718	562	312	1012	542	98	564	426	1138	646	784	272	160	1052	1212	668
hsa-miR-3158-5p	6	0	2	0	0	0	0	0	0	0	34	0	0	0	0	0	0	0	0	0	0	0	0	0	0	0	2	0	0	0
hsa-miR-146b-5p	6621	4679	7312	5490	9039	4952	10217	7159	5819	2629	7375	6807	15387	4540	7612	15577	7785	12800	3895	826	3500	7907	6040	1636	2019	6488	3524	11829	8636	5700
hsa-miR-146b-3p	24	7	11	12	25	14	23	25	11	10	21	24	37	6	10	32	15	26	15	6	7	18	17	17	317	39	22	27	36	18
hsa-miR-1307-3p	2312	5504	7357	889	1680	1358	1065	1290	2441	982	2212	1550	2430	1060	1379	4940	3203	1782	5636	985	2604	5141	4841	1340	5585	2582	778	1381	1652	932
hsa-miR-1307-5p	402	1316	2721	302	757	346	261	590	1036	137	250	337	719	1012	1772	602	448	301	254	36	119	155	182	43	84	162	120	410	790	349
hsa-miR-936	0	0	0	0	0	0	0	0	0	0	0	0	0	0	0	0	0	0	0	0	0	0	0	0	0	0	0	0	0	0
hsa-miR-609	1	1	3	0	0	0	0	0	0	0	0	0	1	0	2	0	0	1	0	0	0	0	0	0	0	0	1	0	0	1
hsa-miR-4482-3p	0	5	0	11	12	12	2	7	7	1	4	1	6	5	0	7	5	4	11	1	16	15	17	15	35	5	12	6	4	2
hsa-miR-4482-5p	4	0	4	2	11	1	7	0	3	3	9	17	7	4	4	12	4	5	14	1	8	4	0	1	27	14	1	11	2	4
hsa-miR-4680-5p	0	0	0	0	0	0	0	0	0	0	0	0	0	0	0	0	0	0	0	1	0	0	0	0	0	0	0	0	1	0
hsa-miR-4680-3p	0	0	0	0	0	0	0	0	0	0	0	0	0	0	0	0	0	1	0	0	0	0	0	0	0	0	0	0	0	0
hsa-miR-548e-3p	72	137	171	40	111	47	86	132	108	40	80	66	141	68	142	137	144	133	99	16	57	106	87	28	29	32	40	98	120	90
hsa-miR-548e-5p	1	2	1	0	0	0	0	0	2	0	0	0	0	0	0	0	1	0	0	0	0	0	0	0	0	0	0	0	0	0
hsa-miR-6715b-5p	0	0	0	0	0	0	0	0	0	0	0	0	0	0	0	0	0	0	0	0	0	0	0	0	0	0	0	0	0	0
hsa-miR-6715b-3p	0	0	0	0	0	3	1	0	1	0	4	0	2	0	1	2	3	6	1	0	3	2	1	0	0	1	0	0	4	1
hsa-miR-6715a-3p	1	0	0	0	0	0	0	0	0	0	0	0	0	0	0	0	0	0	0	0	0	0	0	0	0	0	0	0	0	0
hsa-miR-4295	0	0	0	0	0	0	0	0	0	0	0	0	0	0	0	0	0	0	0	0	0	0	0	0	0	0	0	0	0	0
hsa-miR-4483	0	0	0	0	0	0	0	0	0	0	0	0	0	0	0	0	0	0	0	0	0	0	0	0	0	0	0	0	0	0
hsa-miR-2110	31	21	52	12	8	3	18	7	20	20	107	72	20	1	1	36	4	6	64	12	37	22	24	12	82	51	24	13	3	5
hsa-miR-9851-5p	0	0	0	0	0	0	0	0	0	0	0	0	0	0	0	0	0	0	0	0	0	0	0	0	0	0	0	0	0	0
hsa-miR-9851-3p	0	0	0	0	0	0	0	0	0	0	0	0	0	0	0	0	0	0	0	0	0	0	0	0	0	0	0	0	0	0
hsa-miR-3663-5p	0	0	1	3	2	0	0	0	0	0	0	1	1	0	0	0	0	0	4	0	6	4	0	5	19	3	3	3	3	1
hsa-miR-3663-3p	1	0	1	0	0	0	1	0	0	0	7	0	8	4	0	0	0	0	1	1	3	6	2	0	1	8	3	3	2	1
hsa-miR-4681	0	0	0	0	0	0	0	0	0	0	0	0	0	0	0	0	0	0	0	0	0	0	0	0	0	0	0	0	0	0
hsa-miR-4682	0	0	0	0	0	0	0	0	0	0	0	1	0	0	0	0	0	0	2	0	0	0	0	0	0	0	0	0	0	0
hsa-miR-3941	1	0	0	0	0	2	3	0	1	0	3	0	5	0	0	4	0	0	4	1	3	3	9	1	1	1	2	1	0	1
hsa-miR-4296	0	0	0	0	0	0	0	0	0	0	0	0	0	0	0	0	0	0	0	0	0	0	0	0	0	0	0	0	0	0
hsa-miR-4484	14	13	20	0	2	0	7	1	2	1	4	1	4	0	5	1	2	0	4	0	1	0	0	0	4	10	6	1	4	3
hsa-miR-4297	0	0	0	0	0	0	0	0	0	0	0	0	0	0	0	0	0	0	0	0	0	0	0	0	0	0	0	0	0	0
hsa-miR-378c	362	267	327	431	701	598	377	226	209	292	384	323	810	170	171	1063	451	1107	1565	231	2044	2190	1676	725	460	504	140	803	763	614
hsa-miR-202-5p	6	3	5	0	0	0	1	4	0	0	0	0	0	0	3	1	0	0	0	0	0	0	1	0	0	1	2	0	0	0
hsa-miR-202-3p	0	0	0	0	0	0	0	0	0	0	0	0	0	0	0	0	0	0	0	0	0	0	0	0	1	0	0	0	0	0
hsa-miR-3944-3p	4	6	11	5	9	3	4	7	2	2	5	9	2	5	5	7	4	4	1	1	4	3	1	7	5	5	1	0	7	1
hsa-miR-3944-5p	2	0	0	0	0	0	1	0	2	1	2	3	0	0	0	0	0	0	0	0	0	1	0	0	0	1	0	0	0	0
hsa-miR-6743-5p	0	0	0	0	0	0	0	0	0	0	0	0	0	0	0	0	0	0	0	0	0	0	0	0	0	0	0	0	0	0
hsa-miR-6743-3p	0	0	0	0	1	0	0	0	1	0	0	4	0	0	0	2	0	0	0	0	0	0	0	0	0	0	0	0	0	0
hsa-miR-210-3p	4831	9705	19431	700	2318	979	2017	3598	5914	1466	4753	3647	2831	2229	2648	4989	4546	3222	2051	191	812	1212	646	174	2260	3862	3343	1120	2443	1785
hsa-miR-210-5p	5	5	10	0	3	0	5	2	4	4	13	10	4	2	0	3	2	1	3	0	3	1	0	0	22	5	0	0	5	1
hsa-miR-6744-5p	0	0	0	0	0	0	0	0	0	0	0	0	0	0	0	0	0	0	0	0	0	0	0	0	0	0	0	0	0	0
hsa-miR-6744-3p	0	0	0	0	0	0	0	0	0	0	0	0	0	0	0	0	0	0	0	0	0	0	0	0	0	0	0	0	0	0
hsa-miR-4298	0	0	0	0	0	0	0	0	0	0	0	0	0	0	0	0	0	0	0	0	0	0	0	0	0	0	0	0	0	0
hsa-miR-7847-3p	0	0	0	0	0	0	0	0	0	0	0	0	0	0	0	0	0	0	0	0	0	0	0	0	0	0	0	0	0	0
hsa-miR-675-5p	162	243	362	12	10	23	30	39	105	31	150	159	42	26	22	175	145	106	8	3	6	7	0	0	53	69	34	26	11	29
hsa-miR-675-3p	93	72	166	7	22	6	37	21	73	19	37	79	26	32	37	142	136	82	2	0	4	0	0	0	95	50	28	16	12	20
hsa-miR-483-5p	53	41	118	6	2	1	4	2	8	15	87	61	7	1	2	38	11	5	25	0	5	6	7	0	36	65	14	4	2	2
hsa-miR-483-3p	46	43	75	1	2	0	5	2	17	4	32	30	11	5	7	28	22	7	4	0	0	2	0	0	159	36	26	5	0	3
hsa-miR-4686	0	2	0	0	0	0	0	0	0	0	0	0	0	1	0	0	0	0	0	0	0	0	0	0	0	0	1	0	0	0
hsa-miR-4687-5p	0	0	0	0	0	0	0	0	0	0	0	0	0	0	0	0	0	0	0	0	0	1	0	0	0	0	0	0	0	0
hsa-miR-4687-3p	0	1	3	0	0	0	0	2	1	0	2	4	2	1	1	0	1	0	4	0	0	2	3	0	0	0	0	0	0	0
hsa-miR-302e	251566	458120	463731	32412	132452	34308	111317	237456	381841	316021	281896	275126	157731	225822	361497	152807	166988	55730	88352	17802	92934	97143	59063	25723	48665	495140	447136	75247	112675	112856
hsa-miR-5691	0	0	0	0	0	0	0	0	0	0	0	0	0	0	0	0	0	0	0	0	0	0	0	0	0	0	0	0	0	0
hsa-miR-4485-3p	45	35	70	7	17	1	20	22	36	27	80	50	45	33	20	36	12	25	50	12	22	6	4	4	218	191	84	26	47	16
hsa-miR-4485-5p	9	16	20	0	0	0	1	5	12	20	62	27	0	1	1	1	0	0	1	2	1	0	0	0	7	47	20	1	2	1
hsa-miR-4299	0	0	0	0	0	0	0	0	0	0	0	0	0	0	0	0	0	0	0	0	0	0	0	0	0	0	0	0	0	0
hsa-miR-8070	0	0	0	0	0	0	0	0	0	0	0	0	0	0	0	0	0	0	0	0	0	0	0	0	0	0	0	0	0	0
hsa-miR-6124	0	0	0	0	0	0	0	0	0	0	0	0	0	0	0	0	0	0	0	0	0	0	0	0	0	0	0	0	0	0
hsa-miR-6073	0	0	0	0	0	0	0	0	0	0	0	0	0	0	0	0	0	0	0	0	0	0	0	0	0	0	0	0	0	0
hsa-miR-3159	1	0	0	0	0	0	0	0	0	0	0	0	0	0	0	0	0	0	0	0	0	0	0	0	1	0	0	0	0	0
hsa-miR-4486	0	0	0	0	0	0	0	0	0	0	0	0	0	0	0	0	0	0	0	0	0	0	0	0	0	0	0	0	0	0
hsa-miR-4694-5p	0	0	0	0	0	0	0	0	0	0	0	0	0	0	0	0	0	0	0	0	0	0	0	0	0	0	0	0	0	0
hsa-miR-4694-3p	0	0	0	0	0	0	0	0	0	0	0	0	0	0	0	2	0	0	0	0	0	0	0	0	0	0	0	0	0	0
hsa-miR-8054	0	0	0	0	0	0	0	0	0	0	0	0	0	0	0	0	0	0	0	0	0	0	0	0	0	0	0	0	0	0
hsa-miR-8087	0	0	0	0	0	0	0	0	0	0	0	0	0	0	0	0	0	0	0	0	0	0	0	0	0	0	0	0	0	0
hsa-miR-610	1	0	1	0	0	1	1	0	3	4	0	0	1	0	0	0	0	1	4	1	2	1	1	0	5	5	1	0	0	0
hsa-miR-8068	0	0	0	0	0	0	0	0	0	0	0	0	0	0	0	0	0	0	0	0	0	0	0	0	0	0	0	0	0	0
hsa-miR-1343-3p	5	5	18	4	8	3	4	6	9	2	12	3	8	3	1	12	0	2	6	2	4	5	12	2	10	3	3	2	3	0
hsa-miR-1343-5p	0	0	0	0	0	0	0	0	1	0	0	0	0	1	0	0	0	0	0	0	1	0	0	0	0	0	0	0	0	0
hsa-miR-3973	0	0	0	0	0	0	0	0	0	0	0	0	0	0	0	0	0	0	0	0	0	0	0	0	0	0	0	0	0	0
hsa-miR-670-5p	0	0	0	0	0	0	0	0	0	0	1	0	0	0	0	0	0	0	0	0	0	0	0	0	4	2	0	0	0	0
hsa-miR-670-3p	3	7	6	1	1	0	0	18	7	1	11	0	4	8	18	5	2	3	0	0	0	0	0	0	1	3	7	1	2	2
hsa-miR-129-5p	2044	916	1367	5313	4145	3907	4230	2291	1726	917	1935	2064	6454	832	1151	7656	1434	3314	6106	594	8337	9585	7712	4894	3808	1957	1052	5566	5447	2411
hsa-miR-129-2-3p	26	41	66	5	4	4	21	36	90	47	153	85	16	8	5	21	8	3	26	1	18	15	13	2	309	58	61	10	10	8
hsa-miR-7154-5p	0	0	0	0	0	0	0	0	0	0	0	0	0	0	0	0	0	0	0	0	0	0	0	0	0	0	0	0	0	0
hsa-miR-7154-3p	0	0	0	0	0	0	0	0	0	0	0	0	0	0	0	0	0	0	0	0	0	0	0	0	0	0	0	0	0	0
hsa-miR-4688	1	1	0	1	0	0	0	0	0	0	0	0	0	0	1	1	2	0	5	3	4	4	0	0	0	2	1	2	0	0
hsa-miR-3160-3p	0	0	0	0	0	0	0	0	0	4	2	0	2	2	2	0	0	0	4	0	0	0	0	0	0	0	0	0	0	0
hsa-miR-3160-5p	0	0	0	0	0	0	0	0	0	0	0	0	0	0	0	0	0	0	0	0	0	0	0	0	0	0	0	0	0	0
hsa-miR-5582-5p	0	0	0	0	0	0	2	0	0	0	0	0	0	0	0	0	0	0	0	0	0	0	0	0	0	0	1	0	0	0
hsa-miR-5582-3p	10	21	28	0	3	0	2	9	17	4	13	1	2	14	20	1	3	0	0	2	0	6	0	0	0	21	15	0	2	3
hsa-miR-6745	0	0	0	0	0	0	0	0	1	0	0	0	0	0	0	0	0	0	0	0	0	2	0	0	1	0	0	0	0	0
hsa-miR-4487	0	0	3	0	0	0	4	0	0	0	0	3	0	0	0	0	0	0	0	0	1	1	0	0	0	0	0	1	0	0
hsa-miR-3161	0	0	0	0	0	0	0	0	0	0	0	0	0	0	0	0	0	0	0	0	0	0	0	0	0	0	0	0	0	0
hsa-miR-6128	0	0	0	0	2	0	0	0	0	0	0	0	0	0	0	0	0	0	1	0	0	0	0	0	1	2	0	0	0	1
hsa-miR-130a-5p	102	126	224	4	32	1	30	115	255	125	146	150	24	99	53	29	41	23	11	12	8	8	0	0	392	205	323	3	42	33
hsa-miR-130a-3p	8566	35164	83963	1280	7977	2042	3286	21230	39906	9848	11040	10200	6045	13128	20937	6158	4862	5027	2996	336	908	2119	966	270	1706	10349	13557	2707	6734	4929
hsa-miR-3162-5p	0	0	0	0	0	1	0	0	0	0	0	0	0	1	0	0	0	0	0	0	0	0	0	2	0	0	0	0	0	0
hsa-miR-3162-3p	0	0	0	0	0	0	0	0	0	0	0	0	0	0	0	0	0	0	0	0	0	0	0	0	0	0	0	0	0	0
hsa-miR-6503-5p	2	0	0	0	0	0	0	0	0	0	0	0	0	0	0	0	0	2	0	0	0	0	0	0	0	0	0	0	0	0
hsa-miR-6503-3p	1	1	17	5	11	10	7	3	6	0	0	6	8	0	2	4	2	2	0	0	2	1	2	2	2	4	0	19	5	3
hsa-miR-4488	0	1	0	0	0	0	0	0	0	0	0	0	0	0	0	0	0	0	0	0	0	0	0	0	0	0	0	0	0	0
hsa-miR-611	1	0	1	0	3	0	0	0	0	0	0	0	0	0	0	1	0	0	0	0	0	0	0	0	0	0	0	0	2	0
hsa-miR-1908-5p	3	4	15	3	1	3	1	4	14	3	12	0	3	7	2	13	6	0	15	4	8	8	13	0	7	5	3	7	1	3
hsa-miR-1908-3p	0	0	0	0	0	0	0	0	0	0	0	0	0	0	0	0	0	0	0	0	0	0	0	0	0	0	0	0	0	0
hsa-miR-6746-5p	0	0	0	0	0	0	0	0	0	0	0	0	0	0	0	0	0	0	0	0	0	0	0	0	0	0	0	0	0	0
hsa-miR-6746-3p	0	0	0	0	0	0	0	0	0	0	2	4	0	0	0	0	0	0	0	0	0	1	0	0	0	0	1	0	0	0
hsa-miR-6747-5p	0	0	0	0	0	0	0	0	0	0	0	0	0	0	0	0	0	0	0	0	0	0	0	0	0	0	0	0	0	0
hsa-miR-6747-3p	6	1	0	19	0	2	7	4	2	0	13	2	24	3	4	22	3	2	7	6	25	16	66	19	56	2	6	17	2	3
hsa-miR-6748-5p	0	0	0	0	2	0	2	0	0	0	0	0	0	0	0	0	0	0	0	0	0	0	0	0	0	0	0	0	0	0
hsa-miR-6748-3p	0	0	0	0	0	0	0	0	0	0	0	0	0	0	0	0	0	0	3	0	1	0	0	0	0	0	0	0	0	0
hsa-miR-6514-5p	3	3	0	0	0	8	7	1	4	3	5	5	5	0	4	6	0	2	4	1	5	2	3	11	4	2	1	4	0	1
hsa-miR-6514-3p	2	3	2	1	0	2	2	0	0	0	0	2	1	0	0	1	1	0	0	0	0	2	1	0	2	4	1	0	3	0
hsa-miR-7155-5p	0	0	1	0	0	0	0	0	0	0	0	0	0	0	0	1	0	0	0	0	0	2	0	2	0	0	0	0	0	1
hsa-miR-7155-3p	0	1	0	2	2	0	0	0	0	0	0	0	4	1	0	3	1	0	0	0	1	11	4	3	0	3	0	5	1	1
hsa-miR-1237-3p	3	1	7	0	0	0	1	1	1	0	0	1	2	0	0	3	1	0	1	2	1	4	5	1	4	0	3	3	0	0
hsa-miR-1237-5p	0	0	0	0	0	0	0	0	0	0	0	0	0	0	0	0	0	0	0	2	0	0	0	0	0	0	0	0	0	0
hsa-miR-10392-5p	1	1	4	17	15	10	5	2	1	0	0	0	6	4	4	11	0	1	6	3	6	6	10	11	0	0	0	10	10	0
hsa-miR-10392-3p	0	0	0	0	0	0	0	0	0	0	0	0	0	0	0	0	0	0	0	0	0	0	0	0	0	0	0	0	0	0
hsa-miR-192-5p	7084	3015	4162	7846	11809	6507	11777	6266	4627	1608	2349	3045	13591	4371	5028	13975	7633	12309	5022	1199	5844	14732	15436	4857	1538	2056	1327	11820	13678	9291
hsa-miR-192-3p	2	5	3	0	1	0	0	3	8	1	0	3	0	5	0	2	2	1	0	0	0	0	2	1	1	2	3	0	3	0
hsa-miR-194-3p	0	0	6	3	1	0	0	0	0	0	10	0	4	0	0	4	1	5	13	0	9	10	10	2	12	4	4	9	0	0
hsa-miR-6750-5p	7	0	0	0	0	0	1	1	0	0	0	0	0	0	0	3	1	2	4	0	0	1	0	0	0	0	0	0	1	2
hsa-miR-6750-3p	1	0	0	0	0	0	0	0	0	0	0	0	0	0	0	0	0	0	2	0	0	0	0	0	0	0	1	0	0	0
hsa-miR-6749-5p	0	0	0	0	0	0	0	0	0	0	0	0	0	0	0	0	0	0	0	0	1	0	0	0	0	0	0	0	0	0
hsa-miR-6749-3p	0	0	1	0	0	0	0	0	0	0	0	1	0	0	0	0	0	0	1	0	0	0	0	0	1	0	0	0	0	0
hsa-miR-6879-5p	0	0	0	0	0	0	0	0	0	0	0	0	0	0	0	2	0	0	0	0	0	1	0	0	0	0	0	0	0	0
hsa-miR-6879-3p	0	1	0	0	1	0	0	0	0	0	0	0	2	1	0	0	0	0	1	0	0	0	0	0	2	2	0	0	0	0
hsa-miR-6751-5p	0	0	0	0	0	0	1	0	0	0	0	0	0	0	0	0	0	0	0	0	0	0	0	0	2	0	0	0	0	0
hsa-miR-6751-3p	1	0	0	1	1	0	0	2	1	1	0	0	3	2	2	2	0	0	1	1	0	1	1	0	0	0	0	2	1	1
hsa-miR-612	0	0	0	0	0	0	0	0	0	0	0	0	0	2	0	0	0	0	0	0	0	1	0	0	0	0	0	0	0	0
hsa-miR-4690-5p	1	0	2	1	1	0	0	0	0	0	0	0	2	0	1	5	2	0	0	0	0	0	0	3	1	0	0	1	3	0
hsa-miR-4690-3p	2	4	1	11	3	4	7	7	5	4	16	1	10	0	8	6	4	6	2	0	0	2	3	2	4	5	3	8	19	5
hsa-miR-4489	0	0	0	0	0	0	0	0	0	0	0	0	0	0	0	0	0	0	2	0	0	0	0	0	0	0	0	0	0	0
hsa-miR-3163	0	0	0	3	0	0	1	0	0	0	4	0	1	0	0	0	0	2	1	0	0	0	1	0	1	4	0	2	2	0
hsa-miR-6860	0	0	0	0	0	0	0	0	0	0	0	0	0	0	0	0	0	0	0	0	0	0	0	0	0	0	0	0	0	0
hsa-miR-6752-5p	0	0	0	0	0	0	0	0	0	0	0	0	0	0	0	0	0	0	0	0	0	0	0	0	0	0	0	0	0	0
hsa-miR-6752-3p	1	0	4	0	0	0	0	0	0	0	0	0	0	0	0	0	0	0	0	0	0	0	0	0	0	0	0	0	0	0
hsa-miR-7113-5p	0	0	1	0	0	0	0	0	3	3	4	4	0	0	0	4	0	0	0	0	1	0	2	0	2	1	1	0	0	0
hsa-miR-7113-3p	0	0	0	0	0	0	0	0	0	0	0	3	0	0	0	0	0	0	0	0	0	0	0	0	0	0	0	0	0	0
hsa-miR-4691-5p	0	0	0	0	0	0	0	0	0	0	0	0	0	1	0	0	0	0	0	0	0	0	0	0	0	0	0	0	0	0
hsa-miR-4691-3p	0	0	1	0	0	1	0	2	0	0	0	0	0	1	2	0	1	1	1	0	0	1	0	0	0	0	0	2	0	0
hsa-miR-6753-5p	0	0	0	0	0	0	0	0	0	0	0	0	0	0	0	0	0	0	0	0	0	0	0	0	0	0	0	0	0	0
hsa-miR-6753-3p	0	1	0	0	0	3	1	0	0	0	0	0	0	0	0	0	1	0	0	0	0	6	3	3	0	0	0	2	1	1
hsa-miR-3164	1	5	2	3	4	1	1	0	5	0	14	4	2	1	1	8	2	5	26	1	40	6	8	4	0	6	2	2	8	1
hsa-miR-548k	101	73	78	23	46	10	44	45	23	21	65	27	43	38	57	85	74	48	63	12	32	42	5	5	50	46	60	38	65	31
hsa-miR-3664-5p	1	2	15	2	1	3	0	1	6	3	0	0	3	2	6	7	5	4	1	1	6	5	8	2	0	1	0	3	5	2
hsa-miR-3664-3p	32	33	49	3	13	10	21	11	29	31	50	24	13	8	21	29	33	16	15	1	9	20	9	7	15	33	33	7	12	8
hsa-miR-6754-5p	0	0	0	0	0	0	0	0	0	0	0	0	0	0	0	0	0	0	3	0	0	0	0	0	0	0	0	0	0	0
hsa-miR-6754-3p	0	0	0	0	0	0	0	0	0	3	0	0	0	0	0	1	0	0	0	0	2	0	0	0	0	0	0	0	0	0
hsa-miR-3165	0	0	2	0	1	0	1	2	0	1	0	0	0	0	1	0	0	0	1	0	2	2	0	0	0	0	1	0	0	0
hsa-miR-139-5p	121	121	103	23	78	29	45	55	73	113	328	244	103	58	54	85	45	30	114	34	171	132	132	60	483	251	361	63	47	56
hsa-miR-139-3p	11	4	3	11	0	2	6	5	5	3	20	5	14	0	0	8	1	2	28	5	21	1	12	6	11	9	10	13	0	3
hsa-miR-4692	0	0	0	0	0	0	0	0	0	0	0	0	0	0	0	0	0	0	0	0	0	0	0	0	0	0	0	0	0	0
hsa-miR-548al	4	6	3	4	0	4	0	0	3	6	1	4	4	1	3	3	2	3	1	0	2	1	0	4	0	2	0	0	3	4
hsa-miR-4696	0	0	0	0	0	0	0	0	0	0	0	0	0	0	0	0	0	0	0	0	0	0	0	0	0	0	0	0	0	0
hsa-miR-326	140	263	374	7	16	14	35	50	108	53	142	155	39	22	30	136	67	47	129	17	58	86	43	8	50	66	55	14	14	28
hsa-miR-708-5p	698	379	938	38	316	59	380	397	754	1049	2838	1575	463	511	694	304	202	144	402	79	130	155	33	4	359	1610	1386	185	434	244
hsa-miR-708-3p	155	460	638	243	794	323	223	530	339	211	266	381	611	866	1368	170	261	223	199	36	174	215	185	99	80	540	410	458	1464	620
hsa-miR-5579-5p	4	3	3	0	0	0	6	9	1	8	3	6	3	5	9	2	2	0	1	0	5	2	0	0	6	25	12	1	4	0
hsa-miR-5579-3p	0	4	4	0	2	0	1	3	1	9	7	1	2	2	0	4	3	3	2	0	2	3	1	0	2	4	11	1	2	4
hsa-miR-4300	0	0	0	0	0	0	0	0	0	0	0	0	0	0	0	0	0	0	0	0	0	0	0	0	0	0	0	0	0	0
hsa-miR-6755-5p	3	1	1	7	8	7	4	2	4	3	0	0	2	0	9	7	1	4	7	0	9	7	8	1	0	1	2	3	4	3
hsa-miR-6755-3p	0	1	0	0	1	0	0	0	1	0	0	2	0	0	2	0	0	1	0	0	0	0	0	0	0	0	1	1	0	0
hsa-miR-3166	8	1	1	1	1	1	1	0	0	0	0	0	3	1	1	4	0	1	1	0	1	0	3	0	0	0	1	2	1	0
hsa-miR-4490	0	0	0	0	0	0	0	0	0	0	0	0	0	0	0	0	0	0	0	0	0	0	0	0	0	0	0	0	0	0
hsa-miR-1261	0	0	0	0	0	0	0	0	1	0	0	0	0	1	0	0	0	0	0	0	0	0	0	0	0	1	0	0	0	0
hsa-miR-1304-5p	46	71	114	13	16	17	26	35	46	40	146	64	27	7	11	61	39	19	146	13	128	71	34	9	60	88	68	31	11	20
hsa-miR-1304-3p	73	68	73	87	90	70	83	53	52	131	142	164	83	13	36	71	48	101	78	10	95	107	103	83	383	138	125	90	78	61
hsa-miR-548l	12	17	20	2	6	8	4	16	16	8	21	24	7	11	11	8	3	9	11	1	11	10	4	1	8	20	10	3	11	10
hsa-miR-1260b	1	0	2	0	0	0	0	0	0	1	6	0	0	0	0	0	0	1	0	0	0	0	0	0	2	0	1	0	0	0
hsa-miR-3920	0	3	1	0	0	0	0	0	0	0	0	0	2	0	1	0	2	1	0	0	0	0	1	0	1	0	0	0	0	0
hsa-miR-4693-5p	0	0	0	0	0	0	3	0	0	0	0	0	0	0	0	0	0	0	0	0	0	0	0	0	0	0	0	0	0	0
hsa-miR-4693-3p	0	0	0	0	0	0	0	0	0	0	0	0	0	0	0	0	0	0	0	0	0	0	0	0	0	0	0	0	0	0
hsa-miR-4491	2	0	0	0	0	0	0	0	0	0	0	0	0	0	0	0	0	0	0	0	2	1	1	4	0	0	0	1	0	0
hsa-miR-34b-5p	1284	1131	676	507	991	333	275	265	198	200	162	207	610	431	839	609	371	371	406	116	410	3529	2167	710	26	80	122	425	807	334
hsa-miR-34b-3p	350	263	278	25	82	27	33	26	84	162	325	217	40	36	38	76	41	48	211	16	221	632	529	209	372	166	231	12	18	43
hsa-miR-34c-5p	40149	18684	9421	9480	20688	7477	6690	5516	3541	4868	5614	7807	13191	8248	13437	13659	8732	8532	12307	2317	9722	67376	45724	13739	2637	3064	4040	8077	13713	6771
hsa-miR-34c-3p	462	458	512	51	166	99	44	35	75	181	356	230	101	37	48	167	60	134	287	64	289	1317	699	287	83	164	81	49	63	56
hsa-miR-4301	0	0	0	0	0	0	0	0	0	0	0	0	0	0	0	0	0	0	0	0	0	0	0	0	0	0	0	0	0	0
hsa-miR-6716-5p	0	0	0	0	0	0	0	0	0	0	0	0	0	0	0	0	0	0	0	0	0	0	0	0	0	0	0	0	0	0
hsa-miR-6716-3p	3	0	3	10	1	7	0	2	0	2	5	6	10	0	0	3	0	0	4	1	5	2	22	8	26	4	1	3	0	0
hsa-miR-4492	0	0	1	0	0	0	0	2	0	0	0	0	0	0	2	0	0	0	0	0	0	1	0	0	0	0	0	0	0	2
hsa-miR-6756-5p	0	1	0	0	0	0	0	0	0	0	0	0	0	0	0	0	0	0	0	0	0	0	0	0	0	0	0	0	0	0
hsa-miR-6756-3p	0	1	0	0	0	0	0	0	0	0	0	0	0	0	0	0	0	0	0	0	0	0	0	0	0	0	0	0	0	0
hsa-miR-125b-5p	1200	727	1071	80	169	94	336	196	285	572	1359	656	396	48	42	1203	370	362	2045	215	621	1391	739	243	4529	839	969	227	134	146
hsa-miR-125b-1-3p	544	726	816	315	584	391	217	237	183	92	199	249	627	445	391	1139	401	536	541	113	772	952	1352	605	77	116	94	274	527	223
hsa-let-7a-5p	2598	416	507	890	444	330	1602	517	503	952	1381	1362	1667	223	512	1938	525	1303	2418	285	2222	3569	1426	696	1475	771	1146	1107	383	327
hsa-let-7a-2-3p	0	0	0	0	0	0	0	0	0	0	0	1	0	0	0	1	0	0	0	0	0	0	0	0	0	0	1	0	0	0
hsa-miR-10526-3p	0	0	0	0	0	0	0	0	0	0	0	0	0	0	0	0	0	0	0	0	0	0	0	0	0	0	0	0	0	0
hsa-miR-100-5p	4712	2749	3798	4478	5844	4019	3469	1798	1619	906	1492	1436	6645	1380	2103	7248	4160	6989	17262	3325	18092	16922	11419	6843	9851	1663	944	7298	7278	4059
hsa-miR-100-3p	5	8	13	0	1	0	0	3	7	0	0	7	0	2	5	2	2	0	3	2	2	1	0	0	0	3	1	0	5	0
hsa-miR-4493	0	0	0	0	0	0	0	0	0	0	0	0	0	0	0	0	0	0	0	0	0	0	0	0	0	0	0	0	0	0
hsa-miR-3167	1	1	0	2	2	3	2	2	1	4	2	0	3	3	2	0	0	0	0	0	0	5	0	0	0	2	2	1	5	4
hsa-miR-6090	0	0	0	0	0	0	0	0	0	0	0	0	0	0	0	0	0	0	0	0	0	0	0	0	0	0	0	0	0	0
hsa-miR-8052	0	0	0	2	0	0	0	0	0	0	0	0	0	0	0	0	0	0	0	0	0	0	0	0	0	0	0	0	0	0
hsa-miR-4697-5p	0	0	0	0	0	0	0	0	0	0	0	0	0	0	0	0	0	0	0	0	0	0	0	0	0	0	0	0	0	0
hsa-miR-4697-3p	0	0	0	0	0	0	0	0	0	0	0	0	0	0	0	0	0	0	0	0	0	0	0	0	0	0	0	0	0	0
hsa-miR-3649	0	0	0	0	0	0	0	0	0	0	0	0	0	0	0	0	0	0	0	0	0	0	0	0	0	0	0	0	0	0
hsa-miR-200c-5p	36	44	97	4	22	5	7	26	41	22	62	41	19	19	44	19	17	14	9	0	1	4	0	0	0	25	12	12	12	12
hsa-miR-200c-3p	8313	3587	2528	1289	2412	852	4764	3021	4672	2624	6208	5005	6565	2436	4246	12601	5839	4390	8435	1186	5460	7831	3480	785	10408	8068	3434	3088	2104	1907
hsa-miR-141-5p	271	507	1102	113	386	66	214	332	546	369	206	320	256	368	570	234	264	132	62	9	39	72	132	38	13	171	162	181	231	271
hsa-miR-141-3p	1755	3857	5503	347	1408	420	881	1412	2114	695	844	696	1953	2082	4473	2240	1640	1166	566	124	386	1238	651	127	170	840	1475	950	1566	928
hsa-miR-1244	0	0	0	0	12	0	12	8	4	0	32	0	0	0	0	0	4	0	0	0	4	0	0	0	68	12	8	0	4	4
hsa-miR-613	0	0	0	0	0	0	0	0	0	0	0	0	0	0	0	0	0	0	0	0	0	0	0	0	0	0	0	0	0	0
hsa-miR-614	0	0	0	0	0	0	0	0	0	0	0	0	0	0	0	0	0	0	0	0	0	0	0	0	0	0	0	0	0	0
hsa-miR-3974	0	0	0	0	0	0	0	0	0	0	0	0	0	0	0	0	0	0	0	0	0	0	0	0	0	0	0	0	0	0
hsa-miR-920	0	0	0	0	0	0	0	0	0	0	0	0	0	0	0	0	0	0	0	0	0	0	0	0	0	0	0	0	0	0
hsa-miR-4302	0	0	0	0	0	0	0	0	0	0	0	0	0	0	0	0	0	0	0	0	0	0	0	0	0	0	0	0	0	0
hsa-miR-7851-3p	4	0	1	0	2	1	1	1	0	0	2	0	0	0	0	5	0	2	0	0	3	1	0	0	2	1	0	1	1	1
hsa-miR-4698	0	0	0	0	0	0	0	0	0	0	0	0	0	0	0	0	0	0	0	0	0	0	0	0	0	0	0	0	0	0
hsa-miR-4494	0	0	0	0	0	0	0	0	0	0	0	0	0	0	0	0	0	0	0	0	0	0	0	0	0	0	0	0	0	0
hsa-miR-6505-5p	13	2	3	19	31	12	12	12	7	9	34	6	19	1	1	12	8	29	12	0	3	7	11	1	8	15	7	25	19	9
hsa-miR-6505-3p	3	3	9	3	7	1	2	6	14	2	15	11	3	7	3	9	7	7	1	0	2	2	2	2	2	13	7	2	4	4
hsa-miR-1291	85	85	69	13	18	8	34	18	25	17	81	68	23	5	2	36	30	57	46	10	62	30	38	10	153	92	27	30	17	8
hsa-miR-4701-5p	0	0	0	0	0	0	0	0	0	0	0	0	0	0	0	0	0	0	0	0	0	0	0	0	0	0	0	0	0	0
hsa-miR-4701-3p	0	0	0	0	0	0	0	0	0	0	0	0	0	0	0	0	0	0	0	0	0	0	0	0	0	0	0	0	0	0
hsa-miR-1293	13	17	11	31	4	12	10	1	2	3	1	9	11	0	0	21	11	24	265	22	304	35	81	78	4	5	0	7	1	14
hsa-miR-9898	12	7	4	1	2	0	1	6	1	6	17	2	2	4	2	6	4	1	0	0	0	7	1	0	21	8	8	1	0	2
hsa-miR-6757-5p	0	0	0	0	0	0	0	0	0	0	0	0	0	0	0	0	0	0	0	0	0	0	0	0	0	1	0	0	0	0
hsa-miR-6757-3p	0	0	0	0	0	0	0	0	0	0	0	0	0	0	0	0	0	0	0	0	0	0	0	0	0	0	0	0	0	0
hsa-miR-196a-5p	28	4	4	0	0	0	4	4	0	2	12	6	6	0	0	18	6	2	4	2	12	38	16	6	0	0	2	2	0	2
hsa-miR-196a-3p	0	0	0	0	0	0	0	0	0	0	0	0	0	0	0	0	0	0	0	0	0	0	0	0	0	0	0	0	0	0
hsa-miR-615-5p	0	0	0	0	0	0	0	0	0	0	0	0	0	0	0	0	1	0	0	0	0	0	0	0	0	0	0	0	0	0
hsa-miR-615-3p	0	0	0	1	0	0	1	0	0	0	0	0	1	0	0	5	0	5	0	0	0	1	0	1	0	0	1	0	1	0
hsa-miR-3198	2	0	2	0	2	0	4	0	4	0	12	0	6	0	0	2	0	0	4	4	4	0	0	0	0	0	0	2	0	0
hsa-miR-148b-5p	223	129	172	114	424	186	227	179	153	58	120	84	338	168	205	385	290	327	156	18	108	138	103	35	22	110	90	202	386	181
hsa-miR-148b-3p	8672	2260	2094	15592	18994	14951	12839	6893	4154	3498	3334	4519	16246	4366	7136	11555	8051	17026	2954	685	4945	7910	10853	8201	12926	6896	4912	17006	24216	12349
hsa-miR-1228-5p	1	0	10	0	0	0	0	2	0	3	1	3	0	0	0	2	0	0	3	0	3	9	6	2	0	2	1	0	1	0
hsa-miR-1228-3p	5	1	7	0	0	0	0	0	0	0	0	0	3	0	0	0	0	0	8	0	1	4	1	0	0	1	0	0	0	0
hsa-miR-6758-5p	0	0	0	0	0	0	0	0	0	0	0	0	0	0	0	0	0	0	0	0	1	0	0	0	0	2	1	0	0	0
hsa-miR-6758-3p	1	0	1	0	0	0	1	0	0	1	0	1	0	1	0	1	2	0	1	0	1	2	6	1	11	2	6	2	0	0
hsa-miR-616-5p	1	2	0	0	0	0	0	0	1	4	5	1	0	0	0	3	0	1	0	1	1	3	0	0	2	1	1	0	0	0
hsa-miR-616-3p	0	1	2	0	0	0	1	0	0	0	2	3	2	0	0	0	0	0	6	0	2	4	2	2	0	0	0	1	0	0
hsa-miR-6759-5p	0	0	0	0	1	0	0	1	0	0	0	0	0	0	0	0	0	0	0	0	0	0	0	0	0	0	0	3	0	0
hsa-miR-6759-3p	0	0	0	0	0	0	0	0	0	0	0	0	0	0	0	0	0	0	0	0	0	0	0	0	0	0	0	0	0	0
hsa-miR-26a-5p	405095	255291	243150	51793	149602	62984	227653	131187	147947	105289	193908	183446	387019	93427	234236	792912	345793	306100	179098	49771	173208	347348	132392	23246	157017	168773	114805	169663	148513	122594
hsa-miR-26a-2-3p	78	23	30	5	15	6	48	24	36	34	30	24	39	19	9	56	35	30	7	4	22	12	6	1	17	38	68	5	26	12
hsa-miR-6125	1	0	0	5	1	1	2	1	0	1	0	0	2	2	3	1	0	0	1	0	1	2	6	9	2	0	0	4	15	1
hsa-let-7i-5p	296	54	71	186	226	177	278	126	68	108	227	168	361	30	69	269	94	245	183	26	251	161	134	64	187	130	75	276	171	95
hsa-let-7i-3p	2	11	11	0	0	0	1	3	5	14	83	18	2	0	0	1	1	1	4	0	1	0	0	0	3	25	18	0	0	0
hsa-miR-10527-5p	0	0	0	1	0	1	0	4	1	0	0	0	2	2	0	4	1	1	10	2	6	1	1	0	4	2	3	0	0	0
hsa-miR-548c-5p	0	0	0	0	0	0	0	0	0	0	0	0	0	0	0	0	0	0	0	0	0	0	0	0	0	0	0	0	0	0
hsa-miR-548c-3p	0	0	0	0	0	0	0	0	0	0	0	0	0	0	0	0	0	0	0	0	0	0	0	0	0	0	0	0	0	0
hsa-miR-548z	0	0	0	0	0	0	0	0	0	0	0	0	0	0	0	0	0	0	0	0	0	0	0	0	0	0	0	0	0	0
hsa-miR-6074	0	0	0	0	0	0	0	0	0	0	0	0	0	0	0	0	0	0	0	0	0	0	0	0	0	0	0	0	0	0
hsa-miR-6502-5p	0	0	0	0	0	0	0	0	0	0	0	0	0	0	0	0	0	0	0	0	0	0	0	0	0	0	0	0	0	0
hsa-miR-6502-3p	0	0	0	0	0	0	0	0	0	0	0	0	0	0	0	0	0	0	0	0	0	0	0	0	0	0	0	0	0	0
hsa-miR-1279	0	0	0	0	0	0	0	0	0	0	0	0	0	0	0	0	0	0	0	0	0	0	0	0	0	0	0	0	0	0
hsa-miR-3913-5p	151	111	123	380	421	387	151	102	92	49	72	83	330	53	41	241	112	369	70	12	92	126	268	103	16	118	79	364	413	214
hsa-miR-3913-3p	4	17	36	0	9	2	2	7	7	5	0	5	3	1	3	3	7	5	0	0	0	0	2	3	0	4	3	8	7	2
hsa-miR-1252-5p	9	4	11	6	17	4	17	16	5	10	6	22	17	23	46	17	5	7	4	3	6	18	15	2	3	11	11	10	35	8
hsa-miR-1252-3p	2	1	0	0	0	1	0	0	1	3	0	4	4	0	0	0	1	0	0	0	0	0	0	0	0	0	2	0	0	2
hsa-miR-617	0	0	0	0	0	0	0	0	0	0	0	0	0	0	0	0	0	0	0	0	0	0	0	0	0	0	0	0	0	0
hsa-miR-618	29	50	101	11	31	9	23	24	22	14	2	27	54	51	67	103	58	42	15	5	16	33	40	7	46	28	34	39	33	43
hsa-miR-4699-5p	2	1	2	0	3	0	6	2	3	0	0	0	2	0	0	11	0	1	5	0	3	3	2	3	0	1	0	1	3	2
hsa-miR-4699-3p	4	7	2	0	8	4	2	0	2	0	0	1	0	0	1	2	3	2	0	0	1	5	5	2	7	1	1	2	6	1
hsa-miR-3059-5p	7	10	6	0	0	2	1	0	0	5	7	0	0	2	0	2	0	0	3	4	3	2	3	3	2	4	5	0	0	0
hsa-miR-3059-3p	0	0	0	0	0	0	0	0	0	0	0	0	0	0	0	0	0	0	0	1	0	0	0	0	0	0	0	0	0	0
hsa-miR-5700	0	0	1	0	0	0	0	0	0	0	0	0	0	0	0	0	0	0	0	0	0	0	0	0	0	0	0	0	0	0
hsa-miR-7844-5p	0	0	0	0	0	0	0	0	0	0	0	0	0	0	0	0	0	0	0	0	0	0	0	0	0	0	0	0	0	0
hsa-miR-492	0	0	0	0	0	0	0	0	0	0	0	0	0	0	0	0	0	0	0	0	0	0	0	0	0	1	0	0	0	0
hsa-miR-331-5p	599	469	498	323	759	187	458	300	460	217	240	350	652	409	378	838	484	402	250	20	326	418	538	155	216	451	199	549	642	395
hsa-miR-331-3p	479	535	1017	92	272	108	462	282	477	360	859	612	569	144	127	882	407	493	692	107	741	590	212	71	669	715	398	337	286	277
hsa-miR-3685	0	2	3	0	2	0	5	1	4	0	0	3	0	5	1	2	1	0	0	1	0	3	0	2	6	0	1	1	0	0
hsa-miR-1251-5p	53	199	1082	17	76	17	76	205	450	371	252	342	65	143	196	9	9	2	33	11	18	12	15	1	28	224	379	40	88	123
hsa-miR-1251-3p	3	7	13	1	2	1	3	5	7	18	33	16	8	3	3	1	0	0	11	1	7	0	0	0	6	42	46	1	6	7
hsa-miR-135a-5p	77200	155328	119425	15042	61277	14601	56179	57040	90150	41749	28530	36082	105188	109707	178214	113459	72788	43324	16799	3191	15757	54701	21460	4539	1680	45389	43161	31995	56372	36254
hsa-miR-135a-2-3p	72	46	69	165	99	70	153	39	29	152	166	199	253	18	22	67	15	40	222	15	195	66	38	17	549	336	175	221	91	56
hsa-miR-4495	0	0	0	0	0	0	0	0	0	0	0	0	0	0	0	0	0	0	0	0	0	0	0	0	0	0	0	0	0	0
hsa-miR-4303	0	0	0	0	0	0	0	0	0	0	0	0	0	0	0	0	0	0	1	0	0	0	0	0	0	0	0	0	0	0
hsa-miR-1827	0	0	0	0	0	0	0	0	0	0	0	0	0	0	0	0	0	0	0	0	0	0	0	0	1	0	0	0	0	0
hsa-miR-3652	0	0	2	0	0	0	0	0	0	0	0	0	0	0	0	1	0	3	1	1	0	1	1	0	3	0	0	0	0	0
hsa-miR-3922-3p	9	12	22	6	17	5	9	8	9	4	11	6	9	10	10	11	6	2	30	6	30	21	9	13	2	8	3	3	8	9
hsa-miR-3922-5p	1	0	0	0	0	0	0	0	0	0	0	0	0	0	0	0	0	0	2	0	0	0	0	0	0	0	0	0	0	0
hsa-miR-4496	0	0	0	0	0	0	0	0	0	0	0	0	0	0	0	0	0	0	0	0	0	0	0	0	0	0	0	0	0	0
hsa-miR-619-3p	0	0	0	0	0	0	0	0	0	0	0	0	0	0	0	0	0	0	0	0	0	0	0	0	0	0	0	0	0	0
hsa-miR-619-5p	0	0	0	0	0	0	0	0	0	0	0	0	0	0	0	0	0	0	0	0	0	0	0	0	0	0	0	0	0	0
hsa-miR-4497	36	11	34	71	36	46	28	12	19	13	53	26	74	9	7	132	32	72	11	4	5	10	3	1	82	20	8	56	33	26
hsa-miR-6760-5p	1	0	0	0	0	0	0	0	0	0	0	0	0	0	0	0	0	0	1	0	0	0	0	0	0	0	0	0	0	0
hsa-miR-6760-3p	0	0	1	0	0	0	0	0	0	0	0	0	0	0	1	1	0	0	0	0	0	0	0	0	2	1	0	0	0	0
hsa-miR-6761-5p	1	2	5	1	2	0	1	2	0	0	11	0	0	0	3	1	1	1	17	0	6	4	11	2	3	3	0	2	0	2
hsa-miR-6761-3p	0	0	0	0	0	0	0	0	0	0	0	0	0	0	0	0	0	0	0	0	0	0	0	0	0	0	0	0	0	0
hsa-miR-3657	0	2	0	0	0	0	0	0	2	0	0	0	0	0	1	0	0	0	0	0	0	0	0	0	0	0	1	0	0	0
hsa-miR-6861-5p	0	0	6	0	1	1	0	1	3	0	0	0	0	0	0	0	1	0	1	0	0	1	0	0	0	2	0	0	1	0
hsa-miR-6861-3p	0	0	6	0	3	1	0	1	3	0	3	0	3	0	2	0	0	0	0	0	1	0	0	0	1	0	1	0	0	0
hsa-miR-7106-5p	0	0	0	0	0	0	1	0	0	1	0	0	0	0	0	0	0	0	1	0	0	0	0	0	0	0	0	2	0	0
hsa-miR-7106-3p	0	0	0	0	1	0	0	2	0	0	0	0	0	0	0	0	0	0	0	0	0	0	0	0	0	0	0	1	0	0
hsa-miR-6762-5p	0	0	0	0	0	0	0	0	0	0	0	0	0	0	0	1	0	0	0	0	0	0	0	0	0	0	0	0	0	0
hsa-miR-6762-3p	4	0	0	0	0	0	0	0	2	0	0	3	0	0	0	1	0	0	0	0	0	0	0	0	0	0	0	0	0	1
hsa-miR-620	0	0	0	0	0	0	0	0	0	0	0	0	0	0	0	0	0	0	0	0	0	0	0	0	0	0	0	0	0	0
hsa-miR-4472	0	0	0	0	0	0	0	0	0	0	0	0	0	0	0	0	0	0	0	0	0	0	0	0	0	0	0	0	0	0
hsa-miR-1178-3p	1	0	3	2	3	0	1	0	0	0	0	0	0	0	0	0	0	0	0	0	0	0	0	0	0	0	0	0	0	2
hsa-miR-1178-5p	0	0	0	0	0	0	0	0	0	0	0	0	0	0	0	0	0	0	0	0	0	0	0	0	0	0	0	0	0	0
hsa-miR-4498	2	0	3	2	7	0	1	0	0	0	5	0	10	0	0	12	2	3	1	0	5	2	8	3	0	0	3	8	10	1
hsa-miR-4700-5p	0	0	0	0	0	0	0	0	0	0	0	0	0	0	0	0	0	0	0	0	0	0	0	0	0	0	0	0	0	0
hsa-miR-4700-3p	0	0	0	0	0	0	0	0	0	0	0	0	0	0	0	0	0	0	0	0	0	0	0	0	0	0	0	0	0	0
hsa-miR-7107-5p	0	0	0	0	0	0	0	0	0	0	0	0	0	0	0	0	0	0	1	0	0	0	0	2	0	0	0	0	0	0
hsa-miR-7107-3p	0	0	0	0	0	0	0	0	0	0	0	0	0	0	0	0	0	0	0	0	0	0	0	0	4	0	0	0	0	0
hsa-miR-9902	4	20	36	0	2	0	0	6	4	2	4	12	0	8	8	2	6	6	0	0	0	0	0	0	0	2	4	0	0	0
hsa-miR-4304	0	0	0	0	0	0	0	0	0	0	0	0	0	0	0	0	0	0	0	0	0	0	0	0	0	0	0	0	0	0
hsa-miR-8072	1	2	1	0	0	1	0	0	0	0	1	0	0	0	0	0	0	0	3	0	0	0	0	0	0	0	0	0	0	0
hsa-miR-3908	0	0	0	1	5	2	2	0	0	0	0	11	1	0	0	1	1	1	1	0	0	0	0	0	2	3	1	0	1	0
hsa-miR-6880-5p	1	0	0	0	0	0	0	0	0	0	0	0	0	0	0	0	0	0	0	0	0	0	0	0	0	0	0	0	0	0
hsa-miR-6880-3p	0	0	1	0	0	0	0	0	0	0	0	3	0	0	0	0	0	0	0	0	0	0	0	0	0	0	2	2	0	0
hsa-miR-5188	0	0	0	0	0	0	0	0	0	0	0	0	0	0	0	0	1	0	0	0	0	2	0	0	2	0	0	0	0	0
hsa-miR-3612	1	0	1	0	0	0	0	0	0	1	1	0	0	0	0	0	0	0	3	0	0	1	0	0	3	1	1	0	0	0
hsa-miR-6763-5p	0	1	4	0	3	0	0	1	3	0	5	7	3	0	0	2	0	0	1	0	0	0	0	1	1	1	0	0	2	0
hsa-miR-6763-3p	0	0	0	0	0	0	0	0	0	0	0	0	0	0	0	0	0	0	0	0	0	0	0	0	0	0	0	0	0	0
hsa-miR-4499	0	0	0	0	0	0	0	0	0	0	0	0	0	0	0	0	0	0	0	0	0	0	0	0	0	0	0	0	0	0
hsa-miR-2276-3p	2	0	4	0	1	0	0	3	1	4	0	6	0	2	2	0	2	0	2	2	1	0	2	0	3	1	4	0	0	0
hsa-miR-2276-5p	0	0	0	0	0	0	0	0	0	0	0	0	0	0	0	0	0	0	0	0	0	0	0	0	0	0	0	0	0	0
hsa-miR-4305	0	0	0	0	0	0	0	0	0	0	0	0	0	0	0	0	0	0	0	0	0	0	0	0	0	0	0	0	0	0
hsa-miR-320d	2919	4185	7331	1045	1260	647	1479	2303	2581	4332	15172	7229	1814	1054	1118	2704	1633	1423	5692	574	2347	2180	2474	1045	8360	22161	8949	1721	1482	1171
hsa-miR-621	0	0	0	0	0	0	0	0	0	0	0	0	0	0	0	0	0	0	0	0	0	0	0	0	0	0	0	0	0	0
hsa-miR-3168	1	2	17	0	0	1	1	0	0	0	3	53	0	2	1	3	1	10	1	0	1	0	0	0	1	0	0	0	1	0
hsa-miR-5006-5p	0	0	0	0	0	0	0	0	0	1	0	0	0	0	0	0	0	0	2	0	0	0	0	0	0	0	0	0	0	0
hsa-miR-5006-3p	1	5	2	0	0	0	1	1	1	0	0	0	3	0	0	1	0	0	0	0	0	0	0	0	0	1	0	1	0	0
hsa-miR-8079	0	0	0	0	0	0	0	0	0	0	0	0	0	0	0	0	0	0	0	0	0	0	0	0	0	0	0	0	0	0
hsa-miR-3613-5p	5	9	6	0	3	0	14	2	3	4	0	1	2	3	13	7	6	1	0	0	0	2	0	0	0	0	2	1	2	1
hsa-miR-3613-3p	0	0	0	0	0	0	0	0	0	0	2	1	0	0	2	0	0	1	0	0	0	0	0	0	0	1	0	0	0	0
hsa-miR-16-5p	30882	74945	76206	957	9849	1582	6266	32525	61913	50295	89577	65775	7557	35315	44546	10045	14003	4876	4241	813	2000	3657	1048	248	4521	87423	70906	2485	10380	8933
hsa-miR-16-1-3p	32	14	24	29	75	23	90	42	46	28	4	17	83	65	91	47	35	25	11	2	7	1	4	0	7	22	23	59	68	36
hsa-miR-15a-5p	437	1212	1899	10	130	24	112	386	775	517	953	629	151	178	468	170	135	70	68	20	33	55	27	1	242	435	913	65	92	61
hsa-miR-15a-3p	4	4	14	0	1	0	3	5	3	5	4	10	3	7	4	9	0	1	2	1	3	0	0	0	39	8	11	0	4	3
hsa-miR-5693	0	0	0	0	0	1	0	0	0	0	0	0	0	0	0	0	0	0	0	0	0	0	1	0	0	0	0	0	0	0
hsa-miR-4703-5p	0	0	0	0	0	0	0	0	0	0	0	0	0	0	0	0	0	0	0	0	0	0	0	0	0	0	0	0	0	0
hsa-miR-4703-3p	0	0	0	0	0	0	0	0	0	0	0	0	0	0	0	0	0	0	0	0	0	0	0	0	0	0	0	0	0	0
hsa-miR-759	0	0	0	0	0	0	0	0	0	0	0	0	0	0	0	0	0	0	0	0	0	0	0	0	0	0	0	0	0	0
hsa-miR-1297	4	1	3	0	0	0	1	0	2	2	6	2	0	0	2	1	0	1	1	0	0	0	0	0	0	3	0	1	0	1
hsa-miR-5007-5p	0	0	0	4	0	2	0	0	0	0	0	0	0	0	0	2	0	4	0	0	2	1	3	5	0	0	0	0	0	0
hsa-miR-5007-3p	0	0	0	0	2	0	0	0	0	0	0	0	0	0	0	0	0	0	0	0	0	0	0	0	0	0	0	0	0	0
hsa-miR-3169	0	0	0	0	1	0	1	0	0	0	0	0	0	0	0	0	0	0	0	0	0	0	0	0	0	0	0	0	0	0
hsa-miR-548x-3p	0	0	0	0	0	0	0	3	0	0	3	0	0	0	0	0	0	0	0	0	0	0	0	0	0	0	0	0	0	1
hsa-miR-4704-5p	0	0	0	0	0	0	0	0	0	0	0	0	0	0	0	0	0	0	0	0	0	0	0	0	0	0	0	0	0	0
hsa-miR-4704-3p	0	0	0	0	0	0	0	0	0	0	0	0	0	0	0	0	0	0	0	0	0	0	0	0	0	0	0	0	0	0
hsa-miR-3665	0	0	0	0	0	0	0	0	0	0	0	0	0	0	0	0	0	0	0	0	0	0	0	0	0	0	0	0	0	0
hsa-miR-4500	0	0	0	0	0	0	0	0	0	0	0	0	0	0	0	0	0	0	0	0	0	0	0	0	0	0	0	0	0	0
hsa-miR-622	0	0	0	0	0	0	0	0	0	0	0	0	0	1	0	0	0	0	0	0	0	0	0	0	0	0	0	0	0	0
hsa-miR-17-5p	70541	63529	80156	2430	17633	2324	38348	30795	51526	62868	111528	78503	37121	37970	63569	46086	55298	23488	9986	1546	3786	4751	952	162	44892	106129	76587	9549	16063	14546
hsa-miR-17-3p	531	2017	3724	88	371	75	362	569	1016	341	410	459	599	510	918	894	795	377	140	19	49	110	30	7	74	387	542	206	443	256
hsa-miR-18a-5p	3940	18348	25092	328	3494	385	2818	9601	17021	9221	11686	9514	4161	8034	16950	5259	6039	1913	660	125	228	420	78	8	486	9859	15199	1103	2889	2095
hsa-miR-18a-3p	328	503	1584	77	202	55	207	288	843	699	1731	1320	383	255	213	451	269	141	208	22	105	103	48	15	2527	1360	1143	143	134	143
hsa-miR-19a-5p	2	11	3	1	6	1	1	8	8	12	7	4	4	7	2	6	5	5	0	0	1	0	0	0	9	8	4	1	5	6
hsa-miR-19a-3p	21759	105284	172221	1017	7854	1123	9530	18435	32022	26949	36375	29010	11625	16151	48020	18333	19593	6993	2753	586	1273	3251	703	131	3190	29678	78569	3796	8339	5460
hsa-miR-20a-5p	146839	84775	90857	6235	37106	4443	104598	67677	80445	110913	145514	109447	95638	60868	133892	81230	98610	41181	12042	2396	5073	7478	1318	180	36960	170832	171058	28270	35464	31823
hsa-miR-20a-3p	146	550	890	7	63	21	84	233	436	232	448	271	113	74	128	207	221	74	21	6	11	29	2	0	19	289	826	36	60	49
hsa-miR-19b-1-5p	197	814	1576	8	179	19	52	335	762	444	550	546	142	503	775	132	195	85	18	3	8	15	1	0	73	459	736	25	113	90
hsa-miR-19b-3p	43708	212922	350636	1924	15263	2133	18768	36632	64412	54733	75067	59363	22369	31467	93983	35398	37890	13584	5505	1183	2509	6216	1296	245	6599	60617	161444	7354	16089	10626
hsa-miR-92a-1-5p	215	66	142	35	31	37	98	55	48	275	806	642	231	5	9	311	54	89	354	31	142	61	10	7	967	701	278	37	11	25
hsa-miR-92a-3p	211100	172081	154067	278939	266870	200794	201907	192232	192864	140336	382830	296708	472254	205073	361562	383335	254762	317509	113333	14506	145239	160898	143240	90642	873795	386479	195082	363682	271542	182978
hsa-miR-548as-5p	0	0	0	0	0	0	0	0	0	0	0	0	0	0	0	0	0	0	0	0	0	0	0	0	0	0	0	0	0	0
hsa-miR-548as-3p	0	0	0	0	0	0	0	0	0	0	0	0	0	0	0	0	0	0	0	0	0	0	0	0	0	0	0	0	0	0
hsa-miR-4501	1	1	2	0	0	0	0	0	1	0	0	0	0	0	0	1	0	0	2	1	4	1	5	1	0	0	0	0	0	0
hsa-miR-3170	2	1	1	0	0	2	1	0	1	1	1	0	8	1	1	6	1	3	4	2	6	5	0	0	5	0	0	1	0	1
hsa-miR-623	0	0	0	0	0	0	0	0	0	0	0	0	0	0	0	0	0	0	0	0	0	0	0	0	0	0	0	0	0	0
hsa-miR-4306	0	0	0	0	0	1	0	0	1	0	1	0	0	0	0	0	0	0	0	0	0	0	0	0	0	0	0	0	0	0
hsa-miR-2681-5p	0	0	0	0	5	0	1	0	1	1	2	0	0	0	0	0	0	0	0	0	2	0	0	0	0	1	0	1	0	0
hsa-miR-2681-3p	0	0	0	0	0	0	3	0	0	0	0	0	1	0	0	0	0	0	0	0	0	0	0	0	0	0	0	0	0	0
hsa-miR-4705	0	1	0	0	0	0	0	2	0	0	0	4	0	0	0	2	1	0	0	0	2	0	0	0	0	1	1	0	3	0
hsa-miR-1267	6	3	6	0	3	1	2	0	0	4	3	5	3	3	0	1	0	4	9	0	0	7	1	0	13	8	4	2	0	0
hsa-miR-8073	0	0	0	0	0	0	0	0	0	0	0	0	0	0	0	0	0	0	0	0	0	0	0	0	0	0	0	0	0	0
hsa-miR-8075	0	0	0	0	0	0	0	0	0	3	1	1	1	0	0	0	0	0	1	0	0	0	1	0	0	0	0	0	0	0
hsa-miR-548ar-5p	0	0	0	0	0	0	0	0	0	0	0	0	0	0	0	0	0	0	0	0	0	0	0	0	0	0	0	0	0	0
hsa-miR-548ar-3p	0	1	1	0	1	0	0	2	1	0	0	0	0	0	3	1	0	0	1	0	0	0	1	0	0	0	0	1	0	0
hsa-miR-4502	0	0	0	0	0	0	0	0	0	0	0	0	0	0	0	0	0	0	0	0	0	0	0	0	0	0	0	0	0	0
hsa-miR-6717-5p	0	0	0	0	0	0	0	0	0	0	0	0	0	0	0	0	0	0	0	0	0	0	0	0	0	0	0	0	0	0
hsa-miR-4707-5p	0	0	0	5	0	0	5	0	1	0	0	0	6	0	0	3	0	2	3	0	3	3	0	0	0	0	0	2	0	0
hsa-miR-4707-3p	2	1	8	0	0	0	0	1	0	3	7	1	0	1	0	0	0	1	0	0	0	0	0	0	1	4	1	0	0	2
hsa-miR-208a-3p	0	7	6	0	0	0	0	0	2	0	1	0	3	4	10	0	2	1	0	0	0	0	0	0	0	1	1	0	0	3
hsa-miR-208a-5p	0	0	0	0	0	0	0	0	0	0	0	0	0	0	0	1	1	0	0	0	0	0	0	0	0	0	0	0	0	0
hsa-miR-208b-3p	0	0	0	0	0	0	0	0	2	0	2	0	1	0	0	0	0	0	0	0	0	0	0	0	0	1	0	0	3	0
hsa-miR-208b-5p	0	0	0	0	0	0	0	0	0	0	0	0	0	0	0	0	0	0	0	0	0	0	0	0	0	0	0	0	0	0
hsa-miR-7703	0	1	1	0	1	0	0	0	0	0	0	0	1	0	0	0	2	0	0	0	0	0	0	0	0	2	0	1	0	0
hsa-miR-4307	0	0	0	0	0	0	0	0	0	0	0	0	0	0	0	0	0	0	0	0	0	0	0	0	0	0	0	0	0	0
hsa-miR-3171	2	1	0	2	8	0	4	5	0	0	0	0	2	3	4	3	3	3	1	0	0	0	0	0	0	2	1	0	5	6
hsa-miR-624-5p	23	24	25	1	9	2	19	25	18	21	8	18	1	16	22	23	11	3	2	1	4	3	2	0	10	33	24	3	6	8
hsa-miR-624-3p	3	11	10	1	0	1	0	2	10	7	29	6	1	1	4	4	1	1	2	1	0	2	0	0	0	9	22	1	10	4
hsa-miR-4503	1	3	0	0	1	0	0	1	0	0	0	0	0	0	0	0	0	0	0	0	0	0	0	0	0	0	0	1	0	0
hsa-miR-548y	0	0	2	0	0	0	0	1	0	0	4	0	1	0	0	0	0	0	0	0	0	2	0	0	0	1	1	0	0	0
hsa-miR-6076	0	0	0	0	0	0	0	0	0	0	0	0	0	0	0	0	0	0	0	0	0	0	0	0	0	0	0	0	0	0
hsa-miR-4504	25	29	27	44	111	32	40	42	21	12	39	20	39	42	51	31	34	41	27	1	30	40	43	18	3	22	6	32	76	47
hsa-miR-5580-5p	2	6	4	0	1	0	2	2	2	0	0	0	3	0	1	2	2	0	4	0	0	0	1	1	0	1	4	0	0	0
hsa-miR-5580-3p	1	3	0	0	0	0	0	0	0	6	2	0	0	0	0	1	3	0	0	0	0	0	0	0	0	1	0	0	4	0
hsa-miR-4308	0	0	0	0	0	0	0	0	0	0	0	0	0	0	0	0	0	0	0	0	0	0	0	0	0	0	0	0	0	0
hsa-miR-5586-5p	0	0	0	0	0	0	0	0	0	1	0	0	0	0	0	0	0	1	0	0	0	2	0	0	0	0	0	0	0	0
hsa-miR-5586-3p	0	0	0	0	0	0	0	0	0	0	0	0	0	0	0	0	0	0	0	0	0	0	0	0	0	0	0	0	0	0
hsa-miR-9718	0	0	0	0	0	0	0	0	0	0	0	0	0	0	0	0	0	0	0	0	0	0	0	0	0	0	0	0	0	0
hsa-miR-548h-5p	0	0	0	0	0	0	0	0	0	0	0	0	0	0	0	0	0	0	0	0	0	0	0	0	0	0	4	0	0	0
hsa-miR-7855-5p	0	0	0	0	0	0	0	0	0	0	0	0	0	0	0	0	0	0	0	0	0	0	0	0	0	0	0	0	0	0
hsa-miR-4706	0	0	0	0	0	0	0	0	0	0	0	0	0	0	0	0	0	0	0	0	0	1	0	0	0	0	0	0	0	0
hsa-miR-4708-5p	0	1	1	0	0	0	0	0	0	0	0	1	0	0	0	0	0	0	0	0	0	0	0	0	0	0	0	0	0	0
hsa-miR-4708-3p	6	3	10	5	5	8	4	4	4	0	5	5	3	1	4	5	8	8	2	0	5	18	19	6	3	3	3	2	3	1
hsa-miR-625-5p	124	127	229	1	16	1	29	43	89	102	426	200	22	20	42	83	51	32	9	2	6	21	5	0	11	189	133	8	7	6
hsa-miR-625-3p	1595	1003	1417	980	2093	1127	1306	1308	1220	525	2102	1896	1937	1095	1598	3904	2631	5109	669	107	508	896	767	245	3493	1982	1135	1709	1338	1727
hsa-miR-5694	0	0	0	0	0	0	0	0	0	0	0	0	0	0	0	0	0	1	2	0	2	0	0	0	0	0	0	0	0	0
hsa-miR-7843-5p	0	0	0	0	0	0	0	0	0	0	0	0	0	0	0	0	0	0	0	0	0	0	0	0	0	0	0	0	0	0
hsa-miR-7843-3p	0	0	0	0	0	0	0	0	0	0	0	0	0	0	0	0	0	0	0	0	0	0	0	0	0	0	0	0	0	0
hsa-miR-4505	0	0	0	0	0	0	0	0	0	0	0	0	0	0	0	0	0	0	0	0	0	0	0	0	0	0	0	0	0	0
hsa-miR-4709-5p	0	0	0	0	0	0	0	0	0	0	0	0	0	0	0	0	0	0	1	0	0	1	0	0	0	0	0	0	0	0
hsa-miR-4709-3p	0	0	0	0	1	0	0	0	3	0	0	2	1	0	0	0	0	4	4	0	8	2	0	6	0	0	1	0	0	1
hsa-miR-1260a	0	0	0	0	0	0	0	0	2	0	4	0	0	0	0	1	0	0	0	0	0	0	0	0	0	1	0	0	0	0
hsa-miR-4506	0	0	0	0	0	0	0	0	0	0	0	0	0	0	0	0	0	0	0	0	0	0	0	0	0	0	0	0	0	0
hsa-miR-3173-3p	0	0	0	0	0	0	0	0	0	0	8	0	0	0	0	0	0	0	1	0	0	0	0	0	2	0	0	0	0	0
hsa-miR-3173-5p	1	0	3	0	0	0	0	0	0	0	6	0	1	0	0	2	3	0	10	0	0	0	1	0	25	0	2	0	0	0
hsa-miR-151b	519	383	390	93	239	107	289	215	185	220	596	330	857	160	238	1668	641	892	1035	92	893	1240	1133	125	37	291	463	282	342	182
hsa-miR-342-5p	18	17	38	54	18	23	25	9	18	33	126	54	50	6	4	50	15	20	97	6	66	19	48	21	83	89	40	61	11	12
hsa-miR-342-3p	818	893	1716	78	475	79	368	981	1602	984	3609	1981	458	698	817	501	387	296	250	33	184	161	51	17	4724	2354	1998	223	417	391
hsa-miR-6764-5p	0	0	0	0	0	0	0	0	1	0	0	1	1	0	1	0	0	0	0	0	1	0	0	0	1	0	0	0	0	0
hsa-miR-6764-3p	0	7	2	0	0	0	0	0	0	0	0	0	0	0	0	1	0	0	0	0	0	1	0	0	0	1	0	0	0	0
hsa-miR-345-5p	614	857	2829	216	674	254	395	484	752	385	887	666	721	415	430	846	477	392	457	69	183	185	151	41	347	551	470	365	454	390
hsa-miR-345-3p	9	10	35	6	10	19	7	4	12	9	45	37	14	5	15	17	13	8	3	1	7	1	1	0	0	20	6	19	11	6
hsa-miR-2392	0	0	0	2	0	0	0	0	0	0	0	0	0	0	0	0	0	0	0	0	2	1	0	1	0	0	0	0	0	0
hsa-miR-770-5p	0	0	1	0	0	0	0	0	0	0	0	0	0	0	0	0	0	0	0	0	0	0	0	0	1	0	0	0	0	0
hsa-miR-493-5p	22	2	19	244	147	130	130	111	64	68	139	39	397	46	82	17	0	15	13	0	13	22	2	0	73	110	125	444	167	124
hsa-miR-493-3p	31	16	103	256	550	176	208	108	165	38	73	30	607	182	168	23	4	8	18	0	9	4	4	0	11	87	30	665	556	305
hsa-miR-337-5p	3	5	90	0	3	2	3	17	34	19	38	12	20	17	54	1	0	0	0	0	0	0	0	0	0	17	16	1	28	9
hsa-miR-337-3p	0	1	13	2	1	1	1	4	10	11	25	13	6	15	20	0	0	0	1	0	0	0	0	0	8	9	40	1	1	1
hsa-miR-665	0	0	2	0	0	1	0	0	0	1	0	0	1	2	2	1	0	0	0	0	0	0	0	0	0	2	2	0	1	1
hsa-miR-431-5p	15	20	379	8	64	4	10	125	252	144	217	181	28	103	204	0	2	1	1	0	0	2	0	0	30	130	163	28	78	61
hsa-miR-431-3p	2	0	11	70	56	46	31	10	23	12	17	7	120	41	31	3	1	2	1	0	0	2	0	0	27	32	15	172	256	90
hsa-miR-433-3p	0	0	0	2	0	0	0	0	0	2	10	0	3	1	1	0	0	0	0	0	1	0	0	0	4	0	2	1	2	1
hsa-miR-433-5p	0	0	0	0	0	0	0	0	0	0	2	0	0	0	0	0	0	0	0	0	0	0	0	0	1	0	1	0	0	0
hsa-miR-127-5p	15	13	74	30	149	32	75	169	95	41	82	43	180	197	306	3	3	11	0	0	2	3	0	0	38	74	135	163	410	161
hsa-miR-127-3p	139	63	479	1896	2148	2363	607	673	441	288	645	374	2879	193	164	173	31	224	68	10	148	154	53	29	2233	737	513	3558	3940	1750
hsa-miR-432-5p	6	1	41	79	66	54	31	38	29	58	186	46	130	23	30	6	0	3	5	0	8	4	4	0	36	78	50	148	68	39
hsa-miR-432-3p	0	1	5	26	22	12	7	4	4	7	7	9	37	4	7	3	0	0	2	0	3	0	2	0	2	5	4	52	12	10
hsa-miR-136-5p	48	37	760	50	125	27	111	218	410	193	76	61	242	230	421	13	3	9	1	1	1	0	0	0	4	70	59	169	255	192
hsa-miR-136-3p	15	3	33	18	46	15	69	57	46	23	33	23	108	103	151	7	3	0	0	0	0	2	0	0	3	26	59	75	188	82
hsa-miR-370-3p	46	3	25	1163	1012	886	453	104	103	34	96	91	2456	91	42	56	11	21	79	12	47	96	39	5	73	112	27	2632	2088	873
hsa-miR-370-5p	0	0	2	0	0	1	0	0	2	2	0	0	0	2	0	0	0	0	0	0	0	0	0	0	1	2	6	0	6	1
hsa-miR-379-5p	265	51	457	2081	2618	1577	1608	591	522	637	877	424	4553	752	846	191	36	180	78	7	92	147	35	18	152	534	334	5608	6779	2333
hsa-miR-379-3p	2	3	6	3	9	2	12	10	21	12	37	3	26	3	11	1	0	0	2	0	0	1	0	0	5	10	23	12	8	2
hsa-miR-411-5p	99	47	162	141	440	102	500	241	273	137	186	89	1086	475	694	76	15	30	15	3	15	9	0	0	41	126	259	610	981	454
hsa-miR-411-3p	11	4	16	8	21	2	17	17	34	44	50	23	77	27	49	9	1	1	0	0	1	3	0	0	29	35	44	37	46	17
hsa-miR-299-5p	2	0	10	0	2	0	0	4	7	8	15	9	0	4	1	1	0	1	0	0	0	0	0	0	7	3	20	0	1	0
hsa-miR-299-3p	4	5	94	3	28	6	21	33	44	22	29	24	42	37	54	7	0	2	1	0	1	0	0	0	0	14	28	17	61	27
hsa-miR-380-5p	4	0	9	7	28	6	13	10	2	5	5	9	33	24	22	1	0	1	0	0	0	2	0	0	2	7	8	27	82	28
hsa-miR-380-3p	1	5	1	0	5	0	3	13	6	12	1	5	3	11	8	1	0	0	0	0	0	0	0	0	4	17	23	0	10	5
hsa-miR-1197	1	1	0	1	0	1	5	7	4	3	6	0	6	2	14	0	0	0	0	0	0	0	0	0	1	7	4	7	8	4
hsa-miR-323a-5p	0	0	0	0	0	0	0	1	0	0	0	0	0	0	0	0	0	0	0	0	0	0	0	0	0	1	0	1	0	0
hsa-miR-323a-3p	11	2	18	27	51	26	54	60	65	34	111	21	71	34	38	5	0	7	4	0	3	8	8	0	318	131	113	94	122	59
hsa-miR-758-3p	19	11	85	19	89	18	66	75	84	102	154	77	155	93	139	11	4	2	3	0	0	3	0	0	31	75	139	106	180	107
hsa-miR-758-5p	0	0	0	3	4	0	1	0	2	3	9	0	3	0	2	0	0	0	0	0	0	1	0	0	0	0	5	2	4	1
hsa-miR-329-3p	16	0	40	0	10	2	32	44	90	34	208	92	38	26	22	2	0	2	0	0	2	4	0	0	96	144	174	8	18	30
hsa-miR-329-5p	0	0	0	0	0	0	0	0	0	0	0	0	0	0	2	0	0	0	0	0	0	0	0	0	0	2	2	2	0	0
hsa-miR-494-3p	19	4	65	1	15	9	46	33	51	72	190	69	67	25	34	4	0	0	1	2	1	0	0	0	142	107	175	41	47	16
hsa-miR-494-5p	0	0	0	0	0	0	0	0	0	0	0	0	0	0	0	0	0	0	0	0	0	0	0	0	0	0	0	0	0	4
hsa-miR-1193	0	0	0	0	0	0	0	0	0	0	0	0	0	0	0	0	0	0	0	0	0	0	0	0	0	0	0	0	0	0
hsa-miR-543	14	14	78	69	81	98	49	95	127	186	375	158	269	85	129	16	0	4	22	0	24	24	0	1	324	186	355	176	204	121
hsa-miR-495-3p	20	44	226	14	36	11	43	94	134	65	157	109	184	101	113	14	7	3	10	0	6	8	0	0	43	67	115	46	116	45
hsa-miR-495-5p	0	0	0	0	0	0	0	0	0	0	3	1	0	0	0	0	0	0	0	0	0	0	0	0	0	0	0	0	0	0
hsa-miR-376c-3p	35	61	374	0	22	3	16	106	186	175	207	146	15	99	233	5	4	0	0	0	0	0	0	0	10	91	281	10	53	22
hsa-miR-376c-5p	2	0	5	0	4	0	1	5	1	0	6	0	4	2	13	1	0	0	0	0	0	0	0	0	0	1	6	2	14	2
hsa-miR-376a-3p	48	38	412	4	38	6	44	174	318	230	368	174	68	170	376	0	8	0	2	0	0	0	0	0	30	280	422	22	128	50
hsa-miR-376a-2-5p	0	0	2	0	0	0	0	0	1	0	0	0	0	0	4	0	0	0	0	0	0	0	0	0	1	0	1	0	0	0
hsa-miR-654-5p	6	4	6	63	51	34	25	9	8	3	17	14	82	19	11	2	0	5	4	2	7	9	3	0	34	20	8	81	101	48
hsa-miR-654-3p	51	9	58	60	259	49	142	209	174	166	203	95	331	235	390	27	6	10	9	1	3	16	3	0	308	219	343	277	464	243
hsa-miR-376b-3p	24	19	198	2	13	3	22	79	145	113	178	87	34	80	167	0	4	0	1	0	0	0	0	0	15	134	204	11	59	20
hsa-miR-376b-5p	12	8	10	38	16	29	54	19	24	18	53	41	54	5	16	74	23	41	93	8	131	66	49	8	60	27	39	58	34	17
hsa-miR-376a-5p	0	0	4	0	0	4	0	3	0	0	2	0	5	1	3	0	0	0	0	0	0	0	0	0	0	0	2	0	2	0
hsa-miR-300	73	64	306	397	1322	526	232	691	403	118	57	99	1212	1538	2088	66	28	65	11	0	9	30	16	7	18	156	91	845	3065	1019
hsa-miR-1185-5p	0	0	6	0	0	0	0	0	0	0	0	0	0	0	6	0	0	0	0	0	0	0	0	0	0	0	2	0	2	0
hsa-miR-1185-1-3p	10	4	12	13	47	15	24	35	30	17	37	9	102	50	90	1	4	0	0	0	0	0	0	0	7	22	32	69	117	47
hsa-miR-1185-2-3p	10	3	13	13	47	15	24	32	30	18	36	9	101	49	89	1	4	0	0	0	0	0	0	0	7	21	32	69	116	47
hsa-miR-381-3p	732	868	3612	3954	14231	5439	2909	8735	5287	1115	669	1215	15106	19308	23331	693	289	803	88	10	98	302	153	38	165	1767	1085	9849	33970	12658
hsa-miR-381-5p	0	0	0	0	0	0	0	1	0	0	0	0	1	0	0	0	0	0	0	0	0	0	0	0	0	1	0	0	7	0
hsa-miR-487b-3p	6	2	35	5	8	0	10	25	38	60	109	51	26	20	35	2	0	0	0	0	0	2	0	0	5	54	74	11	18	11
hsa-miR-487b-5p	0	0	0	0	0	0	0	0	0	0	0	0	0	0	0	0	0	0	0	0	0	0	0	0	0	0	0	0	0	0
hsa-miR-539-5p	2	2	7	0	0	2	2	10	21	16	10	7	2	7	1	1	0	0	0	0	0	0	0	0	1	17	16	2	4	1
hsa-miR-539-3p	8	1	17	2	12	6	15	19	24	24	13	16	22	26	36	3	4	0	0	0	0	0	0	0	6	7	27	6	25	19
hsa-miR-889-3p	15	1	14	123	301	113	121	97	43	77	77	48	315	310	453	17	2	36	3	1	4	11	1	0	23	95	160	349	781	232
hsa-miR-889-5p	0	0	3	0	0	0	0	0	2	0	5	0	0	0	0	0	0	0	0	0	0	0	0	0	0	0	0	0	0	3
hsa-miR-544a	0	0	0	0	0	0	0	0	0	0	0	0	0	0	0	0	0	0	0	0	0	0	0	0	0	0	0	0	0	0
hsa-miR-655-3p	12	7	24	3	6	3	8	25	58	25	39	30	14	38	77	3	0	1	1	0	0	0	0	0	0	15	53	7	24	16
hsa-miR-655-5p	0	0	0	0	0	0	0	0	0	0	0	0	0	0	0	0	0	0	0	0	0	0	0	0	0	0	0	0	0	0
hsa-miR-487a-3p	14	9	57	3	24	7	23	53	68	102	158	44	45	62	66	5	1	1	1	1	0	1	0	0	6	69	148	26	53	24
hsa-miR-487a-5p	0	0	1	0	2	0	1	0	2	0	0	0	0	0	0	0	0	0	0	0	0	0	0	0	1	0	2	0	0	0
hsa-miR-382-5p	8	6	33	19	46	27	23	35	36	40	147	59	66	34	55	5	4	5	5	1	4	3	0	0	42	94	62	82	94	34
hsa-miR-382-3p	4	3	20	24	52	24	12	33	23	14	30	9	39	52	82	8	2	4	1	1	0	4	0	0	34	9	30	58	130	42
hsa-miR-134-5p	46	34	297	91	240	86	163	248	293	163	422	240	329	156	179	21	10	12	24	10	3	10	0	0	66	264	115	243	421	267
hsa-miR-134-3p	0	0	0	0	0	0	0	0	1	0	0	0	2	1	1	0	0	0	0	0	0	0	0	0	0	1	1	0	0	0
hsa-miR-668-3p	0	0	0	0	0	0	0	0	1	0	0	0	0	0	0	0	0	5	0	0	0	0	0	0	0	1	2	0	0	0
hsa-miR-668-5p	0	0	0	0	0	0	0	0	1	0	0	0	0	0	0	0	0	0	0	0	0	0	0	0	0	0	0	0	0	0
hsa-miR-485-5p	0	0	1	6	4	2	5	0	2	1	4	3	15	0	0	0	0	0	0	0	2	0	0	0	8	6	1	4	9	2
hsa-miR-485-3p	2	0	5	0	2	1	3	2	8	11	22	2	8	3	3	0	0	0	0	0	0	2	0	0	91	16	44	3	3	1
hsa-miR-323b-5p	0	0	0	0	0	0	0	0	0	0	0	0	0	0	0	0	0	0	0	0	0	0	0	0	0	0	0	0	0	0
hsa-miR-323b-3p	0	0	0	5	11	5	1	1	2	0	7	1	10	4	5	0	0	0	2	0	2	0	0	0	98	15	9	6	8	3
hsa-miR-154-5p	0	1	8	1	0	0	0	3	17	4	13	6	3	9	11	1	2	0	0	0	0	0	0	0	0	9	24	3	4	0
hsa-miR-154-3p	4	14	67	4	14	0	21	58	81	106	155	89	33	52	133	4	0	0	0	0	0	0	0	0	30	68	244	6	28	18
hsa-miR-496	0	0	3	0	0	0	0	1	0	0	3	2	0	0	0	0	0	0	0	0	0	0	0	0	1	0	0	1	0	1
hsa-miR-377-5p	2	0	1	0	0	0	0	0	0	0	0	0	0	0	0	0	0	0	0	0	0	0	0	0	0	3	3	0	0	0
hsa-miR-377-3p	7	15	55	6	11	0	6	17	7	11	8	3	27	20	36	0	2	0	0	0	0	2	0	0	0	8	21	5	23	14
hsa-miR-541-5p	0	0	0	0	0	0	0	0	0	0	3	0	0	0	4	0	0	0	0	0	0	0	0	0	0	1	1	0	0	0
hsa-miR-541-3p	0	0	0	0	2	0	0	0	0	0	0	0	0	0	0	0	0	0	0	0	0	0	0	0	0	1	0	0	0	0
hsa-miR-409-5p	1	0	1	5	18	3	17	6	4	10	31	3	26	12	10	2	0	0	4	0	0	2	0	0	80	25	27	20	21	17
hsa-miR-409-3p	22	13	82	218	148	156	62	71	74	72	205	111	354	34	57	8	2	14	33	0	18	33	18	9	547	139	137	376	290	153
hsa-miR-412-3p	0	0	0	0	0	0	0	0	0	0	0	0	0	0	0	0	0	0	0	0	0	0	0	0	3	0	0	0	0	0
hsa-miR-412-5p	1	0	1	0	0	0	0	0	0	0	3	0	0	1	0	0	0	0	0	0	0	0	0	1	0	0	1	1	0	3
hsa-miR-369-5p	0	0	10	4	12	3	5	1	8	10	30	6	18	5	14	8	2	0	1	0	1	0	0	0	7	22	25	18	15	17
hsa-miR-369-3p	2	1	14	0	0	0	11	19	10	13	23	26	10	3	9	0	1	1	0	0	0	0	0	0	2	3	16	10	2	4
hsa-miR-410-3p	11	11	21	27	56	32	27	33	46	29	78	9	100	84	139	1	0	3	1	0	1	5	0	0	49	32	74	75	159	56
hsa-miR-410-5p	0	0	0	0	3	1	0	0	1	0	4	0	0	1	0	0	0	0	0	0	0	0	0	0	0	2	2	3	1	2
hsa-miR-656-3p	6	0	4	0	4	0	15	7	16	13	10	10	12	10	25	8	0	0	7	0	0	0	0	0	7	11	22	5	4	6
hsa-miR-656-5p	0	0	0	0	0	0	0	0	0	0	0	0	0	2	0	0	0	0	0	0	0	0	0	0	0	0	0	0	1	0
hsa-miR-1247-5p	133	214	512	7	6	1	11	33	69	22	147	124	16	18	31	78	28	19	2	0	0	8	2	1	104	76	49	7	15	7
hsa-miR-1247-3p	166	124	155	289	195	213	75	54	79	92	208	309	177	46	52	108	37	116	13	0	10	25	29	30	591	192	82	87	91	77
hsa-miR-4309	0	0	0	0	0	0	0	0	0	0	0	0	0	0	0	0	0	0	0	0	0	0	0	0	0	0	0	0	0	0
hsa-miR-203a-3p	18923	7415	8338	2567	5453	2519	7516	3707	3054	6293	10684	8474	8946	2346	4067	8627	5130	6583	2780	443	1910	11585	5501	1779	5832	16256	10238	5485	4687	3878
hsa-miR-203a-5p	5	13	12	0	1	1	1	3	10	6	0	4	1	2	4	3	1	2	4	0	0	3	4	0	7	7	8	1	3	2
hsa-miR-203b-5p	1	2	0	0	0	0	1	0	0	2	0	0	0	0	5	0	0	0	2	0	0	0	0	0	1	1	8	0	0	0
hsa-miR-203b-3p	270	239	339	543	687	417	315	276	177	111	180	216	780	388	628	128	108	231	24	4	31	158	83	71	118	492	162	742	904	437
hsa-miR-4710	0	0	0	0	0	0	1	0	0	0	0	4	0	0	0	0	0	0	0	0	0	0	0	0	0	0	0	0	0	0
hsa-miR-12121	0	0	0	0	0	0	0	0	0	0	1	0	0	0	0	0	0	0	0	0	0	0	0	0	0	1	0	1	0	0
hsa-miR-6765-5p	0	0	0	0	0	0	0	0	0	0	0	0	0	0	0	0	0	0	0	0	0	0	0	0	0	0	0	0	0	0
hsa-miR-6765-3p	0	0	0	0	0	0	0	0	0	0	0	0	0	0	0	0	0	0	0	0	0	0	0	0	0	0	1	0	0	0
hsa-miR-8071	0	0	0	0	0	0	0	0	0	0	0	0	0	0	0	0	0	0	0	0	0	0	0	0	0	0	0	0	0	0
hsa-miR-4539	0	0	0	0	0	0	0	0	0	0	0	0	0	0	0	0	0	0	0	0	0	0	0	0	0	0	0	0	0	0
hsa-miR-4507	0	0	0	0	0	0	0	0	0	0	0	0	0	0	0	0	0	0	0	0	0	0	0	0	0	0	0	0	0	0
hsa-miR-4538	0	0	0	0	0	0	0	0	0	0	0	0	0	0	0	0	0	0	0	0	0	0	0	0	0	0	0	0	0	0
hsa-miR-4537	0	0	0	0	0	0	0	0	0	0	0	0	0	0	0	0	0	0	0	0	0	0	0	0	0	0	0	0	0	0
hsa-miR-5195-5p	0	0	0	0	0	0	0	0	0	0	0	0	0	0	0	0	0	0	0	0	0	0	0	0	0	0	0	0	0	0
hsa-miR-5195-3p	0	0	0	0	0	0	0	0	0	0	0	0	0	0	0	0	0	0	0	0	0	0	0	0	0	0	0	0	0	0
hsa-miR-3118	0	0	0	0	0	0	0	0	0	0	0	0	0	0	0	0	0	0	0	0	0	0	0	0	0	0	0	0	0	0
hsa-miR-5701	0	0	0	0	0	3	0	0	0	0	0	0	0	0	0	0	0	0	0	0	0	0	0	0	0	0	0	0	0	0
hsa-miR-1268a	0	0	0	0	0	0	0	0	0	0	0	0	0	0	0	0	0	0	0	0	0	0	0	0	0	0	0	0	0	0
hsa-miR-4509	0	0	0	0	0	0	0	0	0	0	0	0	0	0	0	0	0	0	0	0	0	0	0	0	0	0	0	0	0	0
hsa-miR-4508	0	0	0	0	0	0	0	0	0	0	0	0	0	0	0	0	1	0	0	0	0	0	0	0	0	0	1	0	0	0
hsa-miR-4715-5p	0	0	0	0	0	0	0	0	0	0	0	0	0	0	0	0	0	0	0	0	0	0	0	0	0	0	0	0	0	0
hsa-miR-4715-3p	0	0	0	0	0	0	0	0	0	0	0	0	0	0	0	0	0	0	0	0	0	0	0	0	0	0	1	0	0	0
hsa-miR-211-5p	615	991	1861	50	154	34	219	245	548	683	1561	1395	317	302	268	421	246	241	293	59	418	204	143	45	1566	1912	1691	163	173	179
hsa-miR-211-3p	0	0	0	0	0	0	0	0	0	0	2	0	0	0	0	0	0	0	0	0	0	0	0	0	1	0	0	0	0	0
hsa-miR-1233-3p	0	0	0	0	0	0	0	0	0	0	0	0	0	0	0	0	0	0	0	0	0	0	0	0	0	0	0	0	0	0
hsa-miR-1233-5p	0	0	0	0	0	0	0	0	0	0	0	0	0	0	0	0	0	0	0	0	0	0	0	0	0	0	0	0	0	0
hsa-miR-3942-5p	18	13	15	15	28	13	15	18	7	14	11	29	22	26	54	11	12	31	5	0	4	3	20	1	14	13	19	28	51	37
hsa-miR-3942-3p	5	5	4	1	3	0	1	6	9	2	4	19	0	1	5	3	2	0	0	0	0	0	0	0	0	5	23	4	2	0
hsa-miR-4510	0	0	0	0	0	0	0	1	0	0	0	0	0	0	0	1	0	0	0	1	0	1	1	0	0	0	0	0	0	0
hsa-miR-8063	0	0	0	0	0	0	0	0	0	0	0	0	0	0	0	0	0	0	0	0	0	0	0	0	0	0	0	0	0	0
hsa-miR-626	0	0	0	0	0	0	0	0	0	0	0	0	0	0	0	0	0	0	0	0	0	0	0	0	0	0	0	0	0	0
hsa-miR-4310	0	0	0	0	0	0	0	0	0	0	0	0	0	0	0	0	0	0	0	0	0	0	0	0	0	0	0	0	0	0
hsa-miR-627-5p	4	40	106	0	0	0	2	6	10	5	32	9	1	8	12	0	2	2	0	0	0	4	0	0	0	7	17	2	0	1
hsa-miR-627-3p	1	3	7	0	1	0	0	4	2	6	0	4	2	2	4	1	0	2	1	0	2	2	2	1	0	3	5	1	2	2
hsa-miR-1282	0	0	0	0	0	0	0	0	0	0	0	0	0	0	0	0	0	0	0	0	0	0	0	0	0	0	0	0	0	0
hsa-miR-10393-5p	0	0	0	0	0	0	0	0	0	0	0	0	0	0	0	0	0	0	0	0	0	0	0	0	3	0	0	0	0	0
hsa-miR-10393-3p	0	0	0	0	0	0	0	0	0	0	0	0	0	0	0	0	0	1	0	0	0	0	0	0	3	0	0	0	0	0
hsa-miR-147b-3p	13	44	62	7	21	2	14	7	10	1	4	8	16	14	25	8	13	11	7	3	12	20	10	17	1	3	1	15	26	9
hsa-miR-147b-5p	2	2	3	2	1	0	3	6	2	1	0	0	4	4	3	12	5	0	1	0	8	6	2	2	0	4	3	4	0	2
hsa-miR-4716-5p	0	0	0	0	0	0	0	0	0	0	0	0	0	0	0	0	0	0	0	0	0	0	0	0	0	0	0	0	0	0
hsa-miR-4716-3p	0	0	0	0	0	0	0	0	0	0	0	0	0	0	0	0	0	0	0	0	0	0	0	0	0	0	0	0	0	0
hsa-miR-4712-5p	0	0	0	0	0	0	0	0	0	3	0	0	0	0	0	0	0	0	0	0	0	0	0	0	0	0	0	0	0	0
hsa-miR-4712-3p	2	0	0	0	0	0	1	0	0	0	0	0	1	0	0	1	0	0	0	0	0	0	0	0	2	0	0	1	0	0
hsa-miR-4713-5p	0	2	2	0	0	0	1	0	0	1	9	12	0	0	0	2	0	0	0	0	1	0	3	0	8	0	1	0	0	0
hsa-miR-4713-3p	0	0	0	0	0	0	0	0	0	0	0	0	0	0	0	0	0	0	0	0	0	0	0	0	0	0	1	0	0	0
hsa-miR-7973	0	0	0	0	1	0	0	4	0	0	0	10	0	0	0	0	2	0	0	0	1	0	0	0	0	0	0	0	0	0
hsa-miR-1266-5p	6	17	10	10	29	20	8	7	19	4	14	3	21	9	22	16	14	16	25	7	16	28	31	34	76	20	3	24	22	8
hsa-miR-1266-3p	0	0	0	0	0	0	0	2	0	0	0	0	0	0	0	0	0	0	0	0	0	0	0	0	0	1	0	0	0	0
hsa-miR-628-5p	142	169	283	13	66	10	111	105	93	142	259	140	110	58	101	62	28	31	40	8	20	18	2	0	6	178	149	42	50	40
hsa-miR-628-3p	17	80	56	1	19	6	7	45	82	40	102	73	9	26	31	4	19	9	8	1	18	0	1	0	36	95	76	5	25	23
hsa-miR-2116-5p	0	8	2	0	0	0	0	3	0	1	0	0	0	0	2	0	0	0	0	0	0	0	0	0	0	4	10	0	0	0
hsa-miR-2116-3p	0	0	3	0	0	2	2	1	2	0	7	7	2	1	0	5	0	2	0	0	1	5	2	1	45	7	8	1	0	1
hsa-miR-8067	0	0	0	0	0	0	0	0	0	0	0	0	0	0	0	0	0	0	0	0	0	0	0	0	0	0	0	0	0	0
hsa-miR-6085	0	0	0	0	0	0	0	0	0	0	0	0	0	0	0	0	0	0	0	0	0	0	0	0	0	0	0	0	0	0
hsa-miR-190a-5p	298	753	1152	5	163	5	118	858	1536	1097	387	903	77	492	1166	134	265	58	32	11	7	13	8	0	7	392	488	22	136	195
hsa-miR-190a-3p	2	4	3	0	0	0	0	2	2	3	5	0	0	0	6	0	6	1	0	0	0	0	0	0	0	2	11	0	1	0
hsa-miR-422a	4	6	11	0	4	6	5	3	2	6	15	11	4	2	1	4	10	9	19	4	13	20	11	9	10	12	3	7	8	6
hsa-miR-1272	16	22	21	10	14	10	14	18	27	33	87	28	9	5	7	4	5	5	94	4	42	13	3	4	65	73	31	10	26	4
hsa-miR-4511	0	0	0	0	5	0	0	0	0	1	0	0	0	0	0	0	0	0	3	0	1	1	2	0	0	1	0	0	0	0
hsa-miR-4311	0	0	0	0	0	0	0	0	0	0	0	0	0	0	0	0	0	0	0	0	0	0	0	0	0	0	0	0	0	0
hsa-miR-4512	0	0	0	0	0	0	0	0	0	0	0	0	0	0	0	0	0	0	0	0	0	0	0	0	0	1	0	0	0	0
hsa-miR-4312	0	0	0	0	0	0	0	0	0	0	0	0	0	0	0	0	0	0	0	0	0	0	0	0	0	0	0	0	0	0
hsa-miR-629-5p	4200	4891	5295	1613	4394	2525	2433	4291	3733	2598	8552	7651	3320	2627	4879	4288	3921	5014	4399	516	2709	3786	2801	1105	803	5027	2962	2248	4421	2396
hsa-miR-629-3p	15	17	35	3	4	1	3	4	17	21	66	54	9	4	5	9	2	0	1	0	0	6	3	3	131	56	39	2	3	2
hsa-miR-630	0	0	0	0	0	0	0	0	0	0	0	0	0	0	0	0	0	0	0	0	0	0	0	0	0	0	0	0	0	0
hsa-miR-12135	3	1	8	0	0	0	2	1	1	1	2	0	0	1	2	0	0	0	3	0	1	2	0	0	3	2	1	1	0	0
hsa-miR-6881-5p	0	0	0	0	0	0	0	0	0	0	0	0	0	0	0	0	0	0	0	0	0	0	0	0	0	0	0	0	0	0
hsa-miR-6881-3p	0	0	1	0	0	0	0	0	0	0	0	0	1	0	0	0	0	0	2	0	0	0	0	0	0	0	0	0	0	0
hsa-miR-4513	1	0	0	0	0	0	0	0	0	0	0	0	0	0	0	0	0	0	0	0	0	0	0	0	0	0	0	0	0	0
hsa-miR-6882-5p	4	0	2	6	17	5	9	7	7	10	8	0	16	4	6	14	12	17	10	0	2	8	2	1	10	3	2	12	17	4
hsa-miR-6882-3p	0	0	0	0	0	0	0	0	0	0	0	0	0	0	0	0	0	0	0	0	0	1	0	0	0	0	0	0	0	0
hsa-miR-631	0	0	0	0	0	0	0	0	0	0	0	0	0	0	0	0	0	0	0	0	0	0	0	0	0	0	0	0	0	0
hsa-miR-4313	0	0	0	0	0	0	0	0	0	0	0	0	0	0	0	0	0	0	0	0	0	0	0	0	0	0	0	0	0	0
hsa-miR-184	177	280	232	396	266	383	120	108	108	127	305	247	282	84	260	490	297	755	2581	266	3470	1536	3176	3201	114	202	53	386	279	158
hsa-miR-5572	0	0	0	0	0	0	0	0	0	0	0	0	0	0	0	0	0	0	0	0	0	0	0	0	0	0	0	0	0	0
hsa-miR-549a-3p	0	0	0	0	0	0	1	3	0	0	0	0	1	2	2	2	0	1	0	0	1	1	3	0	0	1	0	0	1	0
hsa-miR-549a-5p	0	0	0	0	0	0	0	0	0	0	0	0	0	0	0	0	0	0	0	0	0	1	0	0	0	0	0	0	0	0
hsa-miR-4514	0	0	0	0	0	0	0	0	0	0	0	0	0	0	0	0	0	0	0	0	0	0	0	0	0	0	0	0	0	0
hsa-miR-4515	0	1	2	7	12	7	1	0	7	1	0	0	8	2	5	0	0	0	0	0	2	1	0	0	2	0	0	6	11	0
hsa-miR-7706	28	29	82	503	359	372	138	93	84	41	149	100	131	58	48	65	55	52	194	4	388	178	680	831	2983	68	62	326	206	171
hsa-miR-1276	14	13	15	37	33	16	24	11	7	2	17	2	38	6	4	36	16	23	39	3	29	18	46	19	45	11	4	32	18	19
hsa-miR-548ap-5p	0	0	0	0	0	0	0	0	0	0	0	0	0	0	0	0	0	0	0	0	0	0	0	0	0	0	0	0	0	0
hsa-miR-548ap-3p	0	0	0	0	0	0	0	0	0	0	0	0	0	0	0	0	0	0	0	0	0	0	0	0	0	0	0	0	0	0
hsa-miR-11181-5p	0	0	0	0	0	0	0	0	0	0	0	0	0	0	0	0	0	0	0	0	0	0	0	0	0	0	0	0	0	0
hsa-miR-11181-3p	0	0	0	0	0	0	0	0	0	0	0	0	0	0	0	0	0	0	0	0	0	0	0	0	0	0	0	0	0	0
hsa-miR-1179	6	4	4	2	0	0	0	0	3	5	4	0	1	1	2	1	1	0	2	0	1	0	0	0	0	5	3	0	0	3
hsa-miR-7-5p	182557	65715	86622	373487	597933	367509	333836	210524	117993	116153	196147	198620	507206	110882	71733	219034	190668	323931	111257	20341	156439	88466	90553	46299	37268	113589	59819	400487	559907	327111
hsa-miR-7-2-3p	0	0	0	0	0	0	0	1	1	0	0	0	0	0	1	0	0	0	0	0	0	0	0	0	0	0	0	0	0	0
hsa-miR-3529-5p	1	1	2	1	1	0	0	0	1	0	0	0	1	0	0	5	0	1	16	1	15	7	7	0	0	3	0	1	1	2
hsa-miR-3529-3p	0	0	0	0	0	0	0	0	0	0	0	0	0	0	0	0	0	0	0	0	0	0	0	0	0	0	0	0	0	0
hsa-miR-6766-5p	1	0	0	1	0	0	0	0	0	0	0	0	0	0	0	0	0	0	0	0	0	0	0	0	1	0	0	0	0	0
hsa-miR-6766-3p	0	0	0	0	0	0	0	0	0	0	0	0	0	0	0	0	0	0	0	0	0	0	0	0	0	0	0	0	0	0
hsa-miR-5094	6	0	3	1	5	1	6	0	0	2	2	14	3	1	2	3	2	3	4	0	5	3	1	0	12	4	3	3	1	1
hsa-miR-5009-5p	3	1	3	12	1	11	9	0	0	0	0	4	19	0	0	7	0	5	14	0	21	13	25	15	0	3	7	7	7	1
hsa-miR-5009-3p	0	0	0	0	0	0	0	0	0	0	0	0	0	0	0	0	0	0	0	0	0	0	0	0	0	0	0	0	0	0
hsa-miR-3174	6	4	6	24	20	16	9	10	5	15	23	22	17	2	5	9	12	9	34	2	41	18	21	11	25	14	4	11	22	19
hsa-miR-3175	2	0	1	2	0	5	1	1	0	1	3	0	3	0	0	2	0	0	7	0	3	5	5	3	11	0	0	3	0	2
hsa-miR-1469	0	0	0	0	0	0	0	0	0	0	0	0	0	0	0	0	0	0	0	0	0	0	0	0	0	0	0	0	0	0
hsa-miR-4714-5p	0	1	0	0	1	0	0	0	0	0	0	3	2	0	0	0	2	1	0	0	0	0	0	0	0	0	1	0	1	0
hsa-miR-4714-3p	1	0	0	0	0	0	0	0	0	0	0	0	0	0	0	1	0	0	0	0	0	0	0	0	0	0	0	0	0	0
hsa-miR-5587-5p	2	1	0	0	0	0	0	1	0	0	0	3	0	0	0	2	0	0	0	0	1	0	0	0	2	0	0	0	0	2
hsa-miR-5587-3p	0	0	2	9	0	4	1	0	0	0	0	0	5	0	0	1	0	0	0	0	3	9	8	3	0	0	0	5	2	1
hsa-miR-3176	7	9	15	5	9	1	7	3	2	3	8	12	20	6	4	3	3	4	2	1	3	0	7	2	2	3	1	9	12	11
hsa-miR-662	0	0	0	0	0	0	0	0	0	0	0	0	0	0	0	0	0	0	0	0	0	0	0	0	0	0	0	0	0	0
hsa-miR-3177-3p	36	15	29	118	42	58	62	12	30	8	20	12	114	12	12	75	9	29	103	12	93	39	55	48	9	10	3	121	36	12
hsa-miR-3177-5p	1	0	5	1	0	0	0	1	0	0	0	0	0	0	0	1	0	5	1	0	0	0	0	0	0	0	0	0	2	1
hsa-miR-1225-5p	0	0	0	0	0	0	0	0	0	0	0	0	0	0	0	0	0	0	0	0	0	0	0	0	0	0	0	0	0	0
hsa-miR-1225-3p	0	0	0	0	0	1	0	0	0	0	0	0	0	0	0	1	0	0	0	0	0	0	0	0	0	0	0	0	1	0
hsa-miR-6511b-5p	8	2	4	12	2	2	2	4	0	0	6	10	8	2	0	6	2	6	24	4	8	4	0	6	14	4	0	0	2	0
hsa-miR-6511b-3p	6	4	14	0	0	0	4	2	8	4	4	0	4	0	0	2	0	0	0	0	4	0	2	0	84	8	8	4	0	0
hsa-miR-4516	0	0	0	0	0	0	0	0	0	0	0	0	0	0	0	0	0	0	0	0	0	0	0	0	0	0	0	0	0	0
hsa-miR-3180	0	0	4	2	0	4	2	6	0	0	2	0	2	2	0	0	4	0	28	0	14	18	16	8	34	4	0	8	0	0
hsa-miR-3677-3p	4	9	15	13	30	8	12	24	27	8	21	8	22	34	31	10	4	13	13	1	5	14	9	0	0	6	3	13	17	11
hsa-miR-3677-5p	0	0	1	1	2	0	1	0	3	0	0	0	0	3	0	0	3	0	0	0	0	0	0	0	0	0	1	0	1	2
hsa-miR-940	21	18	40	2	11	2	19	3	16	5	37	16	11	4	5	5	5	6	7	2	0	5	6	1	4	35	2	5	3	8
hsa-miR-4717-5p	0	0	0	0	0	0	0	0	0	0	0	0	0	0	0	0	0	0	0	0	0	0	0	0	0	1	0	0	0	0
hsa-miR-4717-3p	4	1	0	9	5	5	5	0	2	0	0	0	10	0	1	7	3	1	6	0	5	5	2	1	11	0	2	3	3	1
hsa-miR-6767-5p	0	0	0	0	0	0	0	0	0	0	0	1	0	0	0	0	0	0	1	0	0	0	6	0	3	0	0	0	0	0
hsa-miR-6767-3p	0	0	0	0	0	0	0	0	0	0	0	0	0	0	0	0	0	0	0	0	0	0	0	0	0	1	2	0	0	0
hsa-miR-6768-5p	0	0	0	0	0	0	0	0	0	0	0	0	0	0	0	1	0	0	0	0	0	0	0	0	0	0	0	0	0	0
hsa-miR-6768-3p	0	2	4	0	0	0	0	0	0	0	0	0	0	0	0	0	0	0	0	0	0	0	0	0	0	0	1	0	0	0
hsa-miR-3178	0	0	0	0	0	0	0	1	0	0	0	0	0	0	0	0	0	0	0	0	0	0	0	0	0	0	0	0	0	0
hsa-miR-6126	0	0	0	0	0	0	0	0	0	0	0	0	0	0	0	0	0	0	0	0	0	0	0	0	0	0	0	0	0	0
hsa-miR-6769a-5p	0	0	0	0	0	0	0	0	1	0	0	0	0	0	0	0	0	0	0	0	0	0	0	0	0	0	0	0	0	0
hsa-miR-6769a-3p	0	0	0	0	0	0	0	0	0	0	0	0	0	0	0	0	0	0	1	0	0	0	0	0	0	0	0	0	0	0
hsa-miR-8065	0	0	0	0	0	0	0	0	0	0	0	0	0	0	0	0	0	0	0	0	0	0	0	0	0	0	0	0	0	0
hsa-miR-4718	0	0	0	0	0	2	0	0	0	0	0	0	0	0	0	0	0	0	0	0	0	0	0	0	0	0	0	0	0	0
hsa-miR-193b-5p	20	18	25	12	7	3	11	5	8	7	35	22	19	5	1	26	2	5	42	2	26	36	37	22	76	14	11	19	2	6
hsa-miR-193b-3p	505	762	1795	20	74	19	112	156	473	465	882	663	220	174	82	471	253	145	256	75	110	446	157	24	960	885	470	82	88	88
hsa-miR-365a-3p	188	293	243	2	16	2	25	84	218	216	615	580	34	78	101	55	68	18	140	11	58	89	14	15	1477	848	1011	11	26	53
hsa-miR-365a-5p	50	40	63	71	33	25	86	28	46	155	206	255	84	19	14	58	13	60	93	2	99	44	61	62	799	119	55	67	28	36
hsa-miR-3179	12	20	0	4	0	8	12	4	4	44	56	72	8	4	8	40	24	0	106	8	104	52	4	4	36	44	0	12	8	0
hsa-miR-3670	0	0	0	0	0	0	0	0	0	0	0	0	0	0	0	0	0	0	0	0	0	0	0	0	0	0	0	0	0	0
hsa-miR-3180-5p	3	3	12	0	3	0	0	0	6	6	0	12	0	0	0	0	0	6	6	0	0	3	3	0	33	3	0	6	0	12
hsa-miR-3180-3p	0	0	6	3	0	6	3	9	0	0	3	0	3	3	0	0	6	0	42	0	21	27	24	12	51	6	0	12	0	0
hsa-miR-6511a-5p	16	4	8	24	4	4	4	8	0	0	12	20	16	4	0	12	4	12	48	8	16	8	0	12	28	8	0	0	4	0
hsa-miR-6511a-3p	12	0	8	0	0	0	4	4	12	20	24	16	0	0	4	4	0	8	16	0	0	0	12	0	232	16	20	4	0	4
hsa-miR-6770-5p	12	21	24	9	6	0	6	9	24	12	36	21	0	3	3	0	3	0	6	3	6	0	6	0	3	15	12	3	0	0
hsa-miR-6770-3p	3	3	9	21	3	6	0	6	0	6	0	15	12	6	12	3	0	6	12	0	21	9	12	26	0	0	6	12	9	0
hsa-miR-1972	0	0	0	0	0	0	0	0	0	0	0	0	0	0	0	0	0	0	0	0	0	0	0	0	0	0	0	0	0	0
hsa-miR-6506-5p	0	0	0	0	0	0	0	0	0	0	0	0	0	0	0	0	0	0	0	0	0	0	0	0	0	0	0	0	0	0
hsa-miR-6506-3p	0	0	0	0	0	0	0	0	0	0	0	0	0	0	0	0	0	0	0	0	0	0	0	0	0	0	0	0	0	0
hsa-miR-484	1872	1747	3221	355	545	220	1303	953	1483	1302	2867	1666	1980	573	709	2318	771	424	577	112	271	541	227	40	3000	1795	1461	925	664	483
hsa-miR-3680-5p	2	0	16	0	2	0	10	6	0	2	10	4	0	4	4	4	10	2	10	0	4	4	0	0	0	4	14	2	4	0
hsa-miR-3680-3p	4	0	0	0	6	0	0	0	4	2	8	0	0	0	0	4	0	0	4	0	0	0	2	0	0	0	0	0	0	0
hsa-miR-1273h-5p	0	0	0	0	0	0	0	0	0	0	0	0	0	0	0	0	0	0	0	0	0	0	0	0	0	0	0	0	0	0
hsa-miR-1273h-3p	0	0	0	0	0	1	0	1	0	0	0	0	0	0	0	1	0	0	0	0	0	0	0	0	0	1	0	0	0	0
hsa-miR-548w	0	0	0	0	0	0	0	0	0	0	0	0	0	0	0	0	0	0	0	0	0	0	0	0	0	0	0	0	0	0
hsa-miR-6862-5p	2	0	0	4	6	0	0	6	6	0	0	0	8	0	0	2	0	0	6	0	2	0	6	12	0	2	0	2	0	0
hsa-miR-6862-3p	0	0	0	0	0	0	0	0	0	0	0	0	0	0	0	0	0	0	0	0	0	0	0	0	8	2	0	0	0	0
hsa-miR-4721	1	0	0	0	0	0	0	0	0	0	0	0	0	0	0	0	0	0	0	0	0	0	1	0	0	0	0	0	0	0
hsa-miR-4517	23	47	22	3	4	0	7	17	27	50	101	68	3	14	28	17	18	8	9	0	2	6	1	0	6	72	67	2	10	12
hsa-miR-4518	0	0	1	0	0	0	0	1	0	0	0	0	1	0	0	0	0	0	0	0	0	0	0	0	0	0	0	0	0	0
hsa-miR-4519	1	0	0	0	0	0	1	0	0	0	2	0	0	0	0	1	3	0	0	0	0	0	0	0	3	0	0	1	1	1
hsa-miR-762	0	0	0	0	0	0	0	0	0	0	0	0	0	0	0	0	0	0	0	0	0	0	0	0	0	0	0	0	0	0
hsa-miR-9901	2	3	10	0	0	0	1	0	1	2	0	0	8	2	0	11	9	10	5	0	3	1	0	4	4	0	1	4	0	1
hsa-miR-6771-5p	0	0	0	0	0	0	1	0	0	0	0	0	0	0	0	1	0	0	0	0	0	0	0	0	0	0	0	0	0	0
hsa-miR-6771-3p	0	0	0	0	0	0	0	0	0	0	0	0	0	0	0	0	0	0	0	0	0	0	0	0	0	0	0	0	0	0
hsa-miR-3181	2	3	8	0	0	0	1	0	0	1	2	2	1	1	2	2	1	1	2	1	3	2	2	0	3	0	1	0	3	0
hsa-miR-3935	2	0	0	0	0	0	1	0	2	0	0	1	0	0	0	0	0	0	0	0	0	0	0	0	5	0	0	1	0	0
hsa-miR-138-5p	685	1444	1762	14	80	30	142	230	586	689	1371	1491	101	172	171	434	282	134	416	71	150	299	94	18	89	620	419	35	91	128
hsa-miR-138-2-3p	1	0	0	0	0	0	0	0	0	0	0	0	0	0	0	0	0	0	4	0	1	0	0	0	0	0	0	0	2	0
hsa-miR-6863	0	0	0	0	0	0	1	0	0	0	2	0	0	0	0	1	0	0	0	0	0	0	0	0	0	0	0	0	0	0
hsa-miR-6772-5p	0	0	0	0	0	0	1	0	0	0	0	0	0	0	0	0	0	0	0	0	0	0	1	0	0	0	0	0	0	0
hsa-miR-6772-3p	0	0	0	0	0	0	0	0	0	0	0	0	1	0	0	0	0	1	0	1	0	1	6	6	0	0	0	1	0	1
hsa-miR-328-3p	38	23	150	43	34	22	60	44	57	46	223	96	88	4	8	127	36	19	101	13	51	64	67	14	632	94	79	57	18	19
hsa-miR-328-5p	0	0	0	0	0	0	1	0	0	0	6	0	1	0	0	0	0	0	0	0	0	0	0	0	0	0	0	0	0	0
hsa-miR-6773-5p	1	0	0	0	0	0	0	0	0	0	0	0	0	0	0	1	0	0	0	0	0	1	0	0	0	0	0	0	0	0
hsa-miR-6773-3p	0	0	0	0	0	0	0	0	0	0	0	0	0	0	1	1	0	1	1	0	0	0	0	0	0	0	0	0	0	0
hsa-miR-1538	2	0	0	0	0	0	0	0	0	0	0	0	0	0	0	1	0	0	0	3	1	0	0	2	0	0	0	0	3	0
hsa-miR-140-5p	1614	1614	1803	212	1004	217	1142	930	1166	667	673	789	2045	1467	2626	2635	1584	701	445	114	333	755	213	43	171	842	968	796	1188	697
hsa-miR-140-3p	6406	2055	3405	4125	6410	4057	5773	3439	2608	2836	4719	4574	7835	1826	3048	4416	2641	5937	2750	481	2386	4667	2757	1611	19689	7027	2301	8338	7332	4425
hsa-miR-4719	0	0	0	0	0	0	0	0	0	0	0	0	0	0	0	0	0	0	0	0	0	0	0	0	0	0	0	0	0	0
hsa-miR-4720-5p	0	0	0	0	1	0	0	0	0	0	0	0	0	0	0	0	0	0	0	0	0	0	0	0	0	0	0	0	0	0
hsa-miR-4720-3p	0	0	0	0	0	0	0	0	0	0	0	0	0	0	0	0	0	0	0	0	0	0	0	0	0	0	0	0	0	0
hsa-miR-7854-3p	0	0	0	0	0	0	0	0	0	0	0	0	0	0	0	0	0	2	0	0	0	0	0	0	0	0	0	0	0	0
hsa-miR-6504-5p	0	0	0	0	0	0	0	0	0	0	0	0	0	0	0	1	0	0	0	0	0	0	1	0	0	0	0	0	0	0
hsa-miR-6504-3p	0	0	0	0	0	0	0	0	0	0	0	0	0	0	0	0	0	0	0	0	0	0	0	0	0	0	0	0	0	0
hsa-miR-8058	0	0	0	0	0	1	0	0	0	0	0	0	0	0	0	0	0	0	0	0	0	0	0	0	0	0	0	0	0	0
hsa-miR-3182	0	0	0	0	1	0	3	2	6	0	2	2	1	1	1	1	0	1	3	2	2	0	0	0	0	8	2	1	1	1
hsa-miR-12128	0	0	0	0	0	0	0	0	0	0	0	0	0	0	0	0	0	0	0	0	0	0	0	0	0	0	0	0	0	0
hsa-miR-5093	0	0	0	0	0	0	0	0	0	0	0	0	0	0	0	0	0	0	0	0	0	0	0	0	0	0	0	0	0	0
hsa-miR-1910-5p	0	1	3	0	0	0	1	0	0	0	0	0	0	0	0	0	0	1	10	3	10	1	3	0	13	1	0	0	0	0
hsa-miR-1910-3p	0	1	0	0	0	0	0	0	0	0	7	0	0	0	0	0	0	0	4	0	1	0	0	0	0	1	1	0	0	0
hsa-miR-6774-5p	0	0	0	0	0	0	0	0	0	0	0	0	0	0	0	0	0	0	1	0	0	0	0	0	0	0	0	0	0	0
hsa-miR-6774-3p	0	0	0	0	0	0	0	0	0	0	0	0	0	0	0	0	0	0	0	0	0	0	0	0	0	0	1	0	0	0
hsa-miR-6775-5p	0	0	0	0	0	0	0	0	0	0	0	0	0	0	0	1	0	0	0	0	0	0	0	1	0	0	0	0	0	0
hsa-miR-6775-3p	5	1	1	0	1	1	1	0	2	0	0	0	2	2	0	9	1	0	1	0	1	0	1	3	2	0	0	0	0	3
hsa-miR-11401	9	11	13	33	20	27	14	11	6	2	0	2	25	13	24	24	20	31	16	1	32	47	103	32	10	10	6	25	37	31
hsa-miR-5189-5p	0	0	0	0	0	0	1	1	0	0	3	0	0	0	0	1	0	0	2	0	0	1	0	0	4	0	0	2	0	0
hsa-miR-5189-3p	0	4	1	1	0	0	3	3	0	0	1	0	2	1	2	3	0	0	2	0	0	5	3	3	2	2	0	2	2	0
hsa-miR-4722-5p	0	0	0	0	0	0	0	0	0	0	0	0	0	0	0	0	0	0	0	0	2	0	0	0	0	0	0	0	0	0
hsa-miR-4722-3p	0	0	0	0	0	0	0	0	0	0	0	0	0	0	0	0	0	0	0	0	0	0	0	0	0	0	0	0	0	0
hsa-miR-3183	0	0	1	0	0	1	0	0	0	1	0	1	1	0	0	0	0	0	3	0	0	0	0	0	1	1	0	0	1	0
hsa-miR-22-5p	144	368	367	7	23	13	30	89	98	91	211	207	68	32	114	265	133	71	152	28	104	426	160	44	25	84	214	22	26	30
hsa-miR-22-3p	7383	26499	28203	449	1276	1178	1612	3022	5013	1805	3747	4553	2144	1995	4385	15071	10260	5837	9516	1710	3906	14886	5328	1305	322	1403	2323	733	1912	1318
hsa-miR-132-5p	53	48	93	8	22	11	40	50	81	95	88	110	35	20	31	34	26	9	114	10	58	21	23	8	39	93	89	20	17	17
hsa-miR-132-3p	59	74	59	14	18	12	34	10	67	42	97	50	43	11	23	86	35	52	137	24	108	103	70	18	111	154	75	10	21	22
hsa-miR-212-3p	10	4	8	2	4	3	7	7	10	5	20	9	9	7	15	3	5	5	6	2	9	4	3	1	0	26	12	1	6	8
hsa-miR-212-5p	14	1	4	24	20	32	25	4	3	9	3	4	31	2	0	57	6	28	45	9	68	83	73	51	37	14	2	26	9	11
hsa-miR-6776-5p	0	3	0	0	0	0	0	0	0	0	0	0	0	0	0	0	0	0	0	0	0	0	0	0	0	0	0	0	0	0
hsa-miR-6776-3p	0	0	0	0	0	0	0	0	0	0	0	0	0	0	0	0	0	0	0	0	0	0	0	0	0	0	0	0	0	0
hsa-miR-1253	1	0	3	0	0	0	0	0	0	5	7	2	0	0	0	1	0	0	0	0	2	0	0	0	1	8	5	0	0	0
hsa-miR-6864-5p	0	0	1	0	0	0	0	0	0	1	0	0	0	0	0	0	0	0	0	0	0	0	0	0	0	0	1	0	0	0
hsa-miR-6864-3p	0	0	1	0	0	0	0	0	0	1	0	0	0	0	0	0	0	0	0	0	0	0	0	0	0	0	1	0	0	0
hsa-miR-6865-5p	0	0	0	0	0	0	0	0	0	0	0	0	0	0	0	0	0	0	0	0	0	0	0	0	0	1	0	0	0	0
hsa-miR-6865-3p	0	0	0	0	0	0	0	0	0	0	0	0	0	0	0	0	0	0	0	0	0	0	0	0	0	0	0	0	0	0
hsa-miR-4520-5p	5	0	0	0	2	0	2	0	0	0	0	0	1	0	0	0	2	0	3	0	7	12	33	5	0	0	0	0	0	0
hsa-miR-4520-3p	13	19	10	12	6	4	7	2	1	4	4	9	5	0	3	12	1	5	14	0	11	55	29	12	0	3	0	5	2	2
hsa-miR-4520-2-3p	12	13	11	12	5	4	7	2	1	4	4	5	4	0	2	9	1	5	10	0	7	48	25	10	0	3	0	3	2	2
hsa-miR-195-5p	179	258	358	16	24	7	40	60	100	310	623	319	97	66	137	70	38	25	21	0	23	31	16	4	65	462	566	36	37	34
hsa-miR-195-3p	20	8	17	80	70	83	22	21	10	23	21	5	70	26	30	26	13	23	21	0	23	36	59	37	142	40	53	91	91	42
hsa-miR-497-5p	30	51	81	3	11	5	30	23	39	40	68	39	48	36	46	22	19	21	15	1	4	2	1	0	34	38	118	24	15	15
hsa-miR-497-3p	0	0	0	0	1	0	0	0	1	0	0	0	1	0	0	0	0	0	0	0	0	0	0	0	0	3	0	0	0	1
hsa-miR-324-5p	95	229	569	3	10	2	27	80	170	50	174	111	47	28	15	32	30	14	31	6	4	19	1	1	2	67	58	13	8	10
hsa-miR-324-3p	125	60	257	11	20	11	61	51	99	58	338	214	56	22	16	97	30	43	68	10	23	29	5	6	32	108	40	16	24	16
hsa-miR-4314	0	0	0	0	0	0	0	0	0	0	0	0	0	0	0	0	0	0	0	0	0	0	0	0	0	0	0	0	0	0
hsa-miR-6883-5p	0	0	0	0	0	0	0	0	0	0	7	0	0	0	0	0	0	0	0	0	0	0	0	0	1	0	0	0	0	0
hsa-miR-6883-3p	0	0	0	0	0	0	0	1	0	0	0	0	0	0	0	0	0	0	0	0	0	0	0	0	4	0	0	0	0	0
hsa-miR-4521	2362	2482	6031	168	744	218	1712	1100	2442	1735	3616	2798	1307	328	286	2206	1599	983	1153	190	628	374	102	33	11664	4362	6736	427	630	801
hsa-miR-744-5p	1429	513	876	1577	943	805	1484	415	579	546	1627	855	2758	299	378	2875	814	926	1784	145	1424	2264	1875	771	1148	833	323	1904	1063	530
hsa-miR-744-3p	42	88	175	11	35	5	35	37	63	54	93	75	30	16	24	44	24	29	34	3	18	20	7	6	73	55	81	6	14	23
hsa-miR-1269b	55	27	54	37	29	15	37	18	10	10	22	15	61	7	11	33	14	52	4	3	15	27	21	16	116	63	21	60	54	25
hsa-miR-4731-5p	0	0	0	0	0	0	0	0	0	0	0	0	0	0	0	0	0	0	0	0	0	0	0	0	0	0	0	0	0	0
hsa-miR-4731-3p	0	3	0	0	0	0	0	0	0	0	0	0	0	0	0	0	0	0	0	0	0	0	0	0	0	0	0	0	0	0
hsa-miR-1288-3p	5	7	6	56	41	36	18	4	12	8	7	5	26	7	11	8	5	25	13	2	12	37	49	31	6	4	3	40	32	18
hsa-miR-1288-5p	0	0	0	0	0	1	0	0	0	1	0	0	0	0	0	0	0	0	0	0	0	0	0	0	0	0	0	1	0	0
hsa-miR-6777-5p	0	0	0	0	0	0	0	0	0	0	3	0	0	0	0	0	0	0	1	0	1	1	0	0	2	1	0	0	0	0
hsa-miR-6777-3p	3	0	4	1	2	0	2	0	2	0	1	0	1	1	1	3	1	3	2	0	0	2	1	0	3	0	1	0	3	0
hsa-miR-33b-5p	5	11	12	0	0	0	1	2	5	3	7	3	0	2	5	1	1	1	1	0	0	0	0	0	0	7	4	0	5	0
hsa-miR-33b-3p	6	4	11	0	6	1	3	1	5	16	15	20	2	2	1	10	8	3	7	1	4	3	2	0	46	37	17	1	1	2
hsa-miR-6778-5p	0	0	0	0	0	0	1	0	0	0	0	0	0	0	0	0	0	0	0	1	0	0	0	0	0	0	0	0	0	0
hsa-miR-6778-3p	0	5	0	0	0	0	0	0	0	0	0	0	0	0	0	0	0	0	1	0	0	0	0	0	3	0	0	0	0	0
hsa-miR-1180-3p	124	165	511	87	148	68	186	187	295	362	862	610	233	86	58	160	73	50	352	41	277	118	131	44	1402	778	468	180	70	80
hsa-miR-1180-5p	1	0	5	0	0	0	0	0	0	2	13	1	0	0	0	0	0	0	0	0	0	0	0	0	0	11	7	0	0	0
hsa-miR-4522	2	1	2	1	4	2	3	3	2	1	0	0	6	4	1	2	1	2	4	0	0	0	0	0	0	1	1	7	7	1
hsa-miR-4723-5p	0	0	0	0	0	0	0	0	0	0	0	0	0	0	0	0	0	0	0	0	1	0	0	0	0	1	1	0	0	0
hsa-miR-4723-3p	0	0	0	0	0	0	0	0	0	0	0	0	0	0	0	0	0	0	0	0	0	0	0	0	2	0	1	0	0	0
hsa-miR-451a	52	238	388	5	54	5	22	110	237	65	141	184	42	110	203	27	36	15	6	1	13	15	23	4	15	63	137	15	47	28
hsa-miR-451b	0	0	0	0	0	0	0	0	0	0	0	0	0	0	0	0	0	0	0	0	0	0	0	0	0	0	0	0	0	0
hsa-miR-144-5p	53	40	29	2	16	7	22	22	19	48	66	52	18	9	23	23	14	5	1	0	3	7	0	0	4	40	186	15	11	13
hsa-miR-144-3p	4	21	43	2	2	0	9	2	8	1	0	1	5	11	31	8	9	7	1	1	0	2	1	0	0	1	6	0	3	6
hsa-miR-4732-5p	0	0	0	0	0	0	0	0	0	0	0	0	0	0	0	0	0	0	0	0	0	0	0	0	0	0	0	0	0	0
hsa-miR-4732-3p	0	0	0	0	0	0	0	0	0	0	0	0	0	0	0	0	0	0	0	0	0	0	0	0	0	0	0	0	0	0
hsa-miR-4523	2	3	1	0	0	0	2	0	7	0	0	6	2	0	3	0	0	3	0	0	0	1	0	0	0	1	3	1	0	1
hsa-miR-423-5p	648	397	783	1184	349	486	588	204	315	446	1613	979	1015	113	88	1477	256	632	3333	404	3342	3215	4769	2902	7374	1355	783	1257	302	206
hsa-miR-423-3p	5945	5278	8978	8555	10355	10094	5728	4967	6493	2857	9433	4858	10112	2583	3151	15740	7341	6510	13222	1863	10525	16802	32370	16701	25716	8730	4258	10248	9251	5771
hsa-miR-3184-5p	0	0	0	0	0	0	0	0	0	0	0	0	0	0	0	2	0	0	0	0	0	0	0	0	0	0	0	0	0	0
hsa-miR-3184-3p	0	0	0	0	0	0	0	0	0	0	0	0	0	0	0	0	0	1	0	0	0	0	0	0	0	0	0	0	0	0
hsa-miR-4733-5p	0	1	2	1	1	0	1	0	1	2	2	0	1	0	2	4	0	2	0	0	3	4	0	0	0	1	4	0	0	1
hsa-miR-4733-3p	0	1	0	0	0	0	0	0	0	0	0	0	0	0	1	0	0	0	0	0	0	0	0	0	0	0	0	0	0	0
hsa-miR-4724-5p	0	0	0	0	0	0	0	0	0	0	0	0	0	0	0	0	0	0	1	0	0	0	0	0	0	0	0	0	0	0
hsa-miR-4724-3p	0	0	0	0	0	0	0	0	0	0	0	0	0	0	0	0	0	0	0	0	0	0	0	0	0	0	0	0	0	0
hsa-miR-193a-5p	16	27	31	5	8	10	14	5	15	25	46	50	25	6	3	27	10	16	164	12	96	99	66	19	92	37	18	13	10	6
hsa-miR-193a-3p	6	35	39	1	2	0	0	9	42	5	3	9	7	6	20	4	3	3	10	1	13	10	2	5	3	16	3	4	12	4
hsa-miR-4725-5p	0	0	0	0	0	0	0	0	0	0	0	0	0	0	0	0	0	0	0	0	0	0	0	0	0	0	0	0	0	0
hsa-miR-4725-3p	0	0	0	0	0	0	0	0	0	0	0	0	0	0	0	0	0	0	0	0	0	0	0	0	0	0	0	0	0	0
hsa-miR-365b-5p	2	3	4	10	5	4	2	1	1	3	28	9	3	0	0	1	1	16	84	7	136	12	34	48	56	21	5	24	0	7
hsa-miR-365b-3p	188	293	243	2	16	2	25	84	218	217	616	580	34	78	101	55	68	18	140	11	58	89	14	15	1478	848	1011	11	26	53
hsa-miR-632	2	0	2	0	2	1	0	1	0	0	0	0	1	0	0	2	0	5	0	0	1	1	0	0	7	1	0	0	0	1
hsa-miR-2909	0	0	0	0	0	0	0	0	0	0	0	0	0	0	0	0	0	0	0	0	0	1	0	0	0	0	0	0	0	0
hsa-miR-378j	0	1	1	0	1	0	1	1	1	0	1	1	0	0	0	0	2	2	1	0	0	0	1	0	0	0	0	0	1	0
hsa-miR-4734	0	0	0	0	0	0	0	3	1	0	0	0	0	0	0	1	0	0	0	0	0	0	0	0	1	0	0	1	0	0
hsa-miR-4726-5p	7	4	3	0	6	7	1	3	1	5	5	2	7	3	0	13	4	4	0	0	0	4	1	0	3	3	2	5	3	4
hsa-miR-4726-3p	0	0	0	0	0	0	0	0	0	0	0	0	0	0	0	0	0	0	0	0	0	0	0	0	0	0	0	0	0	0
hsa-miR-4727-5p	0	0	0	0	0	0	0	0	0	0	0	2	0	2	0	0	0	0	0	0	0	0	0	0	0	0	0	0	0	0
hsa-miR-4727-3p	1	0	0	0	0	0	0	2	0	0	0	0	0	0	0	0	1	0	0	0	3	1	0	0	0	1	0	0	0	0
hsa-miR-6779-5p	0	0	2	1	0	0	0	0	0	1	0	0	0	0	0	0	2	0	0	0	0	0	0	0	0	1	0	0	0	0
hsa-miR-6779-3p	0	0	2	0	0	0	0	0	0	1	0	0	0	0	0	0	0	0	0	0	0	0	0	0	0	0	1	0	0	0
hsa-miR-548bc	0	0	0	0	0	0	0	0	0	0	0	0	0	0	0	0	0	0	0	0	0	0	0	0	0	0	0	0	0	0
hsa-miR-4728-5p	1	0	0	0	0	0	0	0	0	0	0	0	0	0	0	0	0	0	0	0	0	1	0	0	0	0	0	0	0	0
hsa-miR-4728-3p	3	1	2	0	3	0	1	0	1	2	1	8	5	1	0	5	0	1	1	0	1	2	0	0	29	1	4	4	1	2
hsa-miR-6884-5p	2	0	0	1	2	0	0	0	0	0	0	0	0	0	0	2	1	3	6	0	1	0	4	2	0	1	0	0	0	0
hsa-miR-6884-3p	0	0	0	0	0	0	0	0	0	0	0	0	0	0	0	0	0	0	0	0	0	0	0	0	0	0	0	0	0	0
hsa-miR-6866-5p	9	8	9	18	35	25	15	12	5	5	14	18	24	9	11	17	13	35	30	5	42	33	38	40	3	10	3	27	19	25
hsa-miR-6866-3p	0	0	1	0	0	0	0	1	0	0	0	0	0	0	0	0	0	0	0	0	0	0	4	0	0	1	0	0	0	0
hsa-miR-6867-5p	0	0	0	0	0	0	0	0	0	0	0	0	1	0	0	0	0	0	1	0	0	0	0	0	3	0	0	0	0	0
hsa-miR-6867-3p	0	0	0	0	0	0	0	0	0	0	0	0	1	0	0	0	0	0	0	0	0	0	0	0	0	0	0	0	0	0
hsa-miR-6510-5p	0	0	0	0	0	0	0	0	0	0	0	0	0	0	0	0	0	0	0	0	0	0	0	0	0	0	0	0	0	0
hsa-miR-6510-3p	0	2	4	1	3	2	1	0	0	0	0	0	1	0	0	2	0	0	3	0	0	0	2	4	0	0	0	3	2	3
hsa-miR-548at-5p	0	0	0	0	0	0	0	0	0	0	0	0	0	0	0	0	0	0	0	0	0	0	0	0	0	0	0	0	0	0
hsa-miR-548at-3p	0	0	0	0	0	0	0	0	0	0	0	0	2	0	0	0	0	0	0	0	0	0	0	0	0	0	0	0	0	1
hsa-miR-5010-5p	0	0	1	0	0	0	0	0	0	0	0	0	0	0	0	0	0	0	0	0	1	2	0	0	0	0	0	1	0	0
hsa-miR-5010-3p	28	41	52	6	23	6	26	25	45	22	65	53	26	14	13	15	19	24	9	1	18	13	11	0	155	118	40	14	15	29
hsa-miR-6780a-5p	1	1	4	0	0	0	0	0	0	1	4	0	0	0	0	1	0	0	0	0	0	0	0	0	0	1	0	0	0	0
hsa-miR-6780a-3p	0	1	4	0	0	0	0	0	0	0	0	0	0	0	0	0	0	0	0	0	0	0	0	0	0	2	0	0	0	0
hsa-miR-6781-5p	0	0	0	0	0	0	0	0	0	0	0	0	0	0	0	0	0	1	0	0	0	0	0	0	0	0	0	0	0	0
hsa-miR-6781-3p	0	0	0	0	0	0	0	0	1	0	1	0	0	0	0	0	1	0	0	0	0	0	0	0	0	0	0	0	0	0
hsa-miR-2117	0	0	0	0	0	0	0	0	0	0	0	0	0	0	0	2	0	0	0	0	0	0	0	0	0	0	0	0	0	0
hsa-miR-6782-5p	0	0	0	0	0	0	0	0	0	0	0	0	0	0	0	0	0	0	0	0	0	0	0	0	0	0	0	0	0	0
hsa-miR-6782-3p	1	0	0	0	1	0	0	1	0	0	3	0	0	0	0	0	0	0	0	0	0	0	0	0	0	0	0	0	0	0
hsa-miR-6783-5p	0	0	1	0	0	0	0	1	1	0	4	0	0	0	4	0	2	0	0	0	0	0	0	0	0	0	0	0	0	1
hsa-miR-6783-3p	8	3	3	24	12	20	9	0	2	1	2	5	28	0	2	30	3	9	4	1	7	18	47	22	2	5	2	14	12	6
hsa-miR-6784-5p	0	0	0	0	0	0	0	0	0	0	0	0	0	0	0	0	0	0	0	0	0	0	0	0	0	0	1	0	0	0
hsa-miR-6784-3p	0	2	0	1	0	0	0	0	0	0	0	0	0	0	0	0	1	0	0	0	0	0	0	0	0	0	0	0	0	0
hsa-miR-4315	0	0	0	0	0	0	0	0	0	0	0	0	0	0	0	0	0	0	0	0	0	0	0	0	0	2	0	0	0	0
hsa-miR-5089-5p	0	0	1	0	0	1	0	0	0	0	0	0	0	0	0	0	0	0	0	0	0	0	3	0	0	0	0	1	0	0
hsa-miR-5089-3p	0	0	5	0	0	0	0	0	0	0	0	0	0	0	0	0	0	0	0	0	0	0	0	0	0	0	1	0	1	0
hsa-miR-10226	0	0	0	0	0	0	0	0	0	0	0	0	0	0	0	0	0	0	0	0	0	0	0	0	0	0	0	0	0	0
hsa-miR-152-3p	415	216	233	387	447	372	405	243	200	126	256	156	521	179	212	467	340	690	264	47	238	367	308	199	207	220	195	446	553	283
hsa-miR-152-5p	4	7	5	1	8	13	12	9	25	4	1	14	12	6	14	16	14	13	2	2	2	3	6	0	0	4	5	7	17	4
hsa-miR-1203	0	0	0	0	0	0	0	0	0	0	0	0	0	0	0	0	0	0	0	0	0	0	0	0	0	0	0	0	0	0
hsa-miR-10a-5p	434	351	357	338	170	274	163	86	75	27	71	142	261	45	75	1847	1065	3096	261	58	358	599	736	667	170	69	23	216	134	214
hsa-miR-10a-3p	10	10	3	1	0	2	1	1	1	0	6	11	1	0	6	14	22	4	0	0	0	1	0	0	0	3	0	1	4	2
hsa-miR-196a-1-3p	0	0	0	0	0	0	0	0	0	0	0	0	0	0	0	0	0	0	0	0	0	0	0	0	0	0	0	0	0	0
hsa-miR-3185	0	0	0	0	0	0	0	0	0	0	0	0	0	0	0	0	0	0	0	0	0	0	0	0	0	0	0	0	0	0
hsa-miR-6129	0	0	0	0	0	0	0	0	0	0	0	0	0	0	0	0	0	0	0	0	0	0	0	0	0	0	0	0	0	0
hsa-miR-6165	0	0	0	0	0	0	0	0	0	0	0	0	0	0	0	0	0	0	0	0	0	0	0	0	0	0	0	0	0	0
hsa-miR-8059	0	0	0	0	0	0	0	0	0	0	0	0	0	0	0	0	0	0	0	0	0	0	0	0	0	0	0	0	0	0
hsa-miR-3614-5p	0	0	0	0	0	0	0	0	0	0	0	0	0	0	0	0	0	0	1	0	0	0	0	0	0	0	0	0	0	0
hsa-miR-3614-3p	0	0	0	0	0	0	0	0	0	0	0	0	0	0	0	0	0	0	0	0	0	0	0	0	0	0	0	0	0	0
hsa-miR-142-5p	16	74	81	5	13	3	9	12	22	18	20	17	12	19	51	33	21	8	53	8	18	38	28	6	5	17	47	1	20	7
hsa-miR-142-3p	90	532	523	14	65	7	37	83	109	31	18	19	104	124	299	165	108	37	97	16	30	125	86	9	4	74	76	22	50	37
hsa-miR-4736	0	0	0	0	0	0	0	0	0	0	0	0	0	0	0	0	0	0	0	0	0	0	0	0	0	0	0	0	0	0
hsa-miR-454-5p	21	15	11	12	11	28	34	18	34	28	66	64	34	8	16	46	17	38	25	5	26	27	18	5	92	85	85	32	19	11
hsa-miR-454-3p	3439	3693	3301	85	1045	115	865	3797	4627	4171	4767	4266	1067	3446	8347	846	1429	490	257	62	162	231	37	9	395	5977	6104	285	888	711
hsa-miR-301a-3p	600	2301	3263	146	844	232	461	2260	3242	796	637	668	561	925	1913	396	296	368	102	8	29	51	26	3	24	464	1357	195	623	367
hsa-miR-301a-5p	178	63	102	245	445	190	485	220	170	117	76	32	573	96	147	520	174	197	67	37	97	116	77	23	65	142	127	396	266	224
hsa-miR-4729	3	1	0	0	1	0	0	0	0	0	0	1	0	5	1	2	0	0	1	0	0	0	0	0	0	0	0	1	0	1
hsa-miR-21-5p	1381378	791908	345667	335043	749776	327406	666366	462843	402138	259037	365467	452652	692095	231915	344927	1503349	787049	881367	1410420	232448	1486038	1789968	1134805	409364	81420	295163	271846	454084	715612	461556
hsa-miR-21-3p	1878	1065	826	350	836	306	621	574	426	543	450	853	1015	971	1332	1508	894	766	794	171	678	1442	961	396	214	816	774	542	874	450
hsa-miR-4737	0	0	0	0	0	0	0	0	0	0	0	0	0	0	0	0	0	0	0	0	0	0	0	0	0	0	0	0	0	0
hsa-miR-633	0	0	0	0	0	0	0	0	0	0	0	0	0	0	0	0	0	0	0	0	0	0	0	0	0	0	0	0	0	0
hsa-miR-3064-5p	1	7	7	5	4	3	1	2	2	6	7	5	7	0	2	5	12	18	28	1	17	6	10	1	1	9	7	5	2	3
hsa-miR-3064-3p	0	0	3	0	0	0	0	0	0	0	0	3	0	0	0	0	0	0	0	0	0	0	1	0	0	1	1	0	3	0
hsa-miR-5047	0	0	0	0	0	0	0	0	0	0	0	0	0	0	0	0	0	0	0	0	0	0	0	0	0	0	0	0	0	0
hsa-miR-6080	0	0	0	0	0	0	0	0	0	0	0	0	0	0	0	0	0	0	0	0	0	0	0	0	0	0	0	0	0	0
hsa-miR-634	0	0	0	0	0	0	0	0	0	0	0	0	0	0	0	0	0	0	0	0	0	0	0	0	0	0	0	0	0	0
hsa-miR-548d-5p	0	0	0	0	0	0	0	0	0	0	0	0	0	0	0	0	0	0	0	0	0	0	0	0	0	0	0	0	0	0
hsa-miR-548d-3p	0	0	0	0	0	0	0	0	0	2	0	0	0	0	0	0	0	0	0	0	0	0	0	0	0	0	0	0	0	0
hsa-miR-548aa	0	0	0	0	0	0	0	0	0	0	0	0	0	0	0	0	0	0	0	0	0	0	0	0	0	0	0	0	0	0
hsa-miR-635	0	0	0	0	0	0	0	0	0	0	0	0	0	0	0	0	0	0	0	0	0	0	0	0	0	0	0	0	0	0
hsa-miR-4524b-5p	0	0	0	0	0	0	0	0	0	0	0	0	0	0	0	0	0	0	0	0	0	0	0	0	0	0	0	0	0	0
hsa-miR-4524b-3p	0	0	0	0	0	0	0	0	0	0	0	0	0	0	0	0	0	0	0	0	0	0	0	0	0	0	0	0	0	0
hsa-miR-4524a-5p	0	0	0	0	0	0	0	0	0	0	0	0	0	0	0	0	0	0	0	0	0	0	0	0	0	0	0	0	0	0
hsa-miR-4524a-3p	0	0	0	0	0	0	0	0	0	0	0	0	0	0	0	0	0	0	0	0	0	0	0	0	0	0	0	0	0	0
hsa-miR-3615	326	220	275	405	442	418	228	145	134	124	273	233	655	123	105	652	480	704	500	121	599	971	1624	1006	902	225	131	376	416	234
hsa-miR-3678-5p	4	0	0	0	2	0	1	0	0	0	0	0	1	0	0	0	0	1	0	0	0	2	7	12	0	0	0	2	0	0
hsa-miR-3678-3p	0	0	0	0	0	0	0	2	0	0	0	0	0	0	0	0	0	0	0	0	2	0	0	0	0	0	0	0	0	0
hsa-miR-6785-5p	0	0	0	1	0	2	0	0	0	0	0	0	1	0	0	0	0	0	0	0	1	3	3	0	0	0	0	1	0	0
hsa-miR-6785-3p	0	0	0	0	0	0	0	0	0	0	0	0	0	0	0	0	0	0	0	0	0	0	0	0	0	0	0	0	0	0
hsa-miR-4738-5p	0	0	0	0	0	0	0	0	0	0	0	0	0	0	0	0	0	0	0	0	0	0	0	0	0	0	1	0	0	0
hsa-miR-4738-3p	0	0	0	0	0	0	0	0	0	0	0	0	1	1	0	0	0	0	0	0	0	0	6	0	0	1	1	0	0	0
hsa-miR-6868-5p	0	0	0	0	0	0	0	0	0	0	0	0	0	0	0	0	0	0	0	0	0	0	0	0	0	0	0	0	0	0
hsa-miR-6868-3p	17	16	33	31	46	16	20	19	19	15	7	11	22	15	17	34	20	16	2	3	6	24	21	9	5	10	10	20	27	15
hsa-miR-636	0	2	10	1	1	0	0	2	0	2	2	2	1	1	0	2	2	3	0	0	0	0	0	0	2	3	2	0	2	3
hsa-miR-6516-5p	26	17	31	0	1	2	4	0	7	2	10	14	7	1	1	5	3	2	6	4	3	5	0	0	6	3	2	0	3	0
hsa-miR-6516-3p	19	6	10	1	1	3	7	2	6	5	0	1	2	3	9	3	6	2	1	0	4	3	3	0	7	9	7	3	6	3
hsa-miR-4316	0	0	0	0	0	0	0	0	0	0	0	0	0	0	0	0	0	0	0	0	0	0	0	0	0	0	0	0	0	0
hsa-miR-4739	0	0	0	0	0	0	0	0	0	0	4	0	0	0	0	0	0	0	0	0	0	0	0	0	0	0	0	0	0	0
hsa-miR-1268b	2	0	0	0	0	0	0	0	0	0	0	0	1	0	0	0	0	0	0	0	0	0	0	1	0	0	0	1	0	0
hsa-miR-4730	0	0	0	0	0	0	0	0	0	0	0	0	0	0	0	0	0	0	0	0	0	0	0	0	0	0	0	0	0	0
hsa-miR-657	0	0	0	0	0	0	0	0	0	0	4	0	0	0	0	0	0	0	0	0	0	0	0	0	0	0	0	0	0	0
hsa-miR-3065-5p	204	151	147	31	105	20	223	174	203	158	338	252	147	94	116	160	106	99	104	7	32	77	18	7	14	253	198	54	92	66
hsa-miR-3065-3p	34	35	33	4	9	7	20	22	19	34	52	40	23	4	14	21	17	10	6	1	5	12	2	2	3	40	48	4	12	6
hsa-miR-338-5p	13	9	17	6	4	2	8	14	8	14	31	25	21	8	1	9	5	1	5	3	5	8	0	1	36	23	29	7	4	12
hsa-miR-338-3p	5	16	33	0	3	0	2	4	9	14	0	0	6	6	18	4	3	6	0	0	2	1	0	0	0	6	2	0	1	5
hsa-miR-1250-5p	28	1	15	14	26	11	28	26	18	12	26	21	29	8	6	13	2	4	14	2	7	6	3	0	28	16	13	31	20	16
hsa-miR-1250-3p	0	0	0	0	0	0	0	1	0	0	0	2	0	0	0	0	0	0	0	0	0	0	0	0	0	0	0	1	0	0
hsa-miR-4740-5p	0	0	2	1	1	1	0	0	1	0	0	5	3	0	2	0	0	0	0	0	0	0	0	0	3	1	1	1	0	0
hsa-miR-4740-3p	0	0	0	0	0	0	0	0	0	0	0	0	0	0	0	0	0	0	0	0	0	0	0	0	0	0	0	0	0	0
hsa-miR-3186-5p	0	0	0	0	0	0	0	0	0	0	0	0	0	0	0	0	0	0	0	0	0	0	0	0	0	1	1	0	0	0
hsa-miR-3186-3p	0	0	0	0	0	0	0	0	0	0	0	0	0	0	0	0	0	0	0	0	0	0	0	0	0	0	0	0	0	0
hsa-miR-6786-5p	0	0	0	0	0	0	0	0	0	0	0	0	0	0	0	0	0	0	0	0	0	0	0	0	0	0	0	0	0	0
hsa-miR-6786-3p	1	2	0	0	0	0	2	1	0	0	0	0	0	0	0	0	0	0	1	0	0	0	1	0	1	0	1	0	0	0
hsa-miR-6787-5p	0	1	0	0	0	0	0	0	0	0	0	0	0	0	0	0	0	0	0	0	0	0	0	0	0	0	0	0	0	0
hsa-miR-6787-3p	0	0	0	0	0	0	0	0	0	0	0	0	0	0	0	0	0	0	0	0	0	0	0	0	0	0	0	0	0	0
hsa-miR-4525	0	0	0	0	0	0	0	0	0	0	0	0	0	0	0	0	0	0	0	0	0	0	0	0	0	0	0	0	0	0
hsa-miR-8078	0	0	0	0	0	0	0	0	0	0	0	0	0	0	0	0	0	0	0	0	0	0	0	0	0	0	0	0	0	0
hsa-miR-6718-5p	0	0	0	0	0	0	0	0	0	0	0	0	0	0	0	0	0	0	0	0	4	1	4	1	0	0	0	0	0	0
hsa-miR-3976	0	0	0	0	0	0	0	0	0	0	0	0	0	0	0	0	0	0	0	0	0	0	0	0	0	0	0	0	0	0
hsa-miR-4317	0	0	0	0	0	0	0	0	0	0	0	0	0	0	0	0	0	0	0	0	0	0	0	0	0	0	0	0	0	0
hsa-miR-6788-5p	0	0	0	0	0	0	0	0	0	0	0	0	0	0	0	0	0	0	0	0	0	0	0	0	0	0	0	0	0	0
hsa-miR-6788-3p	0	0	0	0	0	0	0	0	0	0	0	0	0	0	0	0	0	0	0	0	0	0	0	0	0	0	0	0	0	0
hsa-miR-7153-5p	0	0	0	0	0	0	0	0	0	0	0	0	0	0	0	0	0	0	0	0	0	0	0	0	0	0	0	0	0	0
hsa-miR-7153-3p	0	0	0	0	0	0	0	0	0	0	0	0	0	0	0	0	0	0	0	0	0	0	0	0	0	0	0	0	0	0
hsa-miR-5190	0	0	0	0	0	0	0	0	0	0	0	0	0	0	0	0	0	0	0	0	0	0	0	0	0	0	0	0	0	0
hsa-miR-4526	0	0	0	0	0	0	0	0	0	0	0	0	0	1	0	0	0	0	0	0	0	0	0	0	0	0	0	0	0	0
hsa-miR-320c	2799	4231	7436	1090	1269	658	1411	2438	2487	3625	13410	6083	1894	1145	1149	2623	1584	1387	5457	672	2276	2245	2620	1176	7229	21894	7370	1687	1574	1164
hsa-miR-133a-3p	1529	1042	1181	54	186	69	258	276	372	327	504	709	287	232	251	1146	632	464	162	42	72	247	60	8	372	615	688	177	211	163
hsa-miR-133a-5p	88	43	108	38	62	21	46	54	48	52	88	39	61	50	42	36	52	60	2	0	8	5	8	4	58	73	186	83	105	62
hsa-miR-1-3p	48842	8929	4273	15303	8330	3862	28783	6212	3399	7091	7473	10932	25547	4222	9492	29618	12229	22402	3144	441	3732	13094	4315	2165	1895	6470	8665	21887	8558	7149
hsa-miR-4741	4	5	9	21	24	28	12	9	17	1	12	32	30	9	4	7	21	12	8	0	7	6	7	3	2	2	0	20	20	11
hsa-miR-8057	0	0	0	0	0	0	0	0	0	0	0	0	0	0	0	0	0	0	0	0	0	0	0	0	0	0	0	0	0	0
hsa-miR-302f	1	4	3	0	1	0	0	1	0	0	1	2	1	1	1	2	2	0	1	0	1	0	0	0	0	1	1	0	0	0
hsa-miR-3975	0	0	0	0	0	0	0	0	0	0	0	0	0	0	0	0	0	0	0	0	0	0	0	0	0	0	0	0	0	0
hsa-miR-187-5p	12	2	11	6	3	8	0	0	0	9	11	2	15	0	0	15	1	1	6	1	11	13	6	1	15	10	5	3	0	1
hsa-miR-187-3p	2548	3390	4601	221	798	333	612	739	1333	1241	1424	2191	1016	790	760	1804	1422	1067	1599	263	974	863	788	237	1607	1644	1367	597	600	744
hsa-miR-3929	5	0	0	0	0	0	3	0	0	0	0	0	3	0	0	5	0	1	22	2	14	16	11	3	0	0	0	1	0	0
hsa-miR-4318	0	0	0	0	0	0	0	0	0	0	0	0	0	0	0	0	0	0	0	0	0	0	0	0	0	0	0	0	0	0
hsa-miR-924	0	0	0	0	0	0	0	0	0	0	0	0	0	0	0	0	0	0	0	0	0	0	0	0	0	0	0	0	0	0
hsa-miR-5583-5p	0	0	2	0	0	0	0	0	0	0	0	2	0	0	0	0	0	0	0	0	0	0	0	0	0	0	0	0	0	0
hsa-miR-5583-3p	2	0	0	0	0	0	2	2	6	0	20	0	0	0	6	0	0	6	0	0	2	0	0	0	8	14	2	2	4	0
hsa-miR-4319	0	0	0	0	0	0	0	0	0	0	0	0	0	0	0	0	0	0	0	0	0	0	0	0	0	0	0	0	0	0
hsa-miR-4527	0	0	0	0	0	0	0	0	0	0	0	0	0	0	0	1	0	0	0	0	0	0	0	0	0	0	0	0	0	0
hsa-miR-4743-5p	3	0	2	4	0	2	0	0	2	0	2	0	2	1	0	2	1	0	8	0	1	2	1	7	0	0	0	0	3	0
hsa-miR-4743-3p	0	1	0	0	0	0	1	0	0	0	0	0	0	0	1	0	0	0	0	0	0	0	0	1	0	0	0	0	0	0
hsa-miR-4744	5	2	0	0	3	0	2	3	0	0	0	0	2	0	3	1	0	3	1	0	0	1	0	0	0	0	0	2	0	0
hsa-miR-1539	0	0	0	0	0	0	0	0	0	0	0	0	0	0	0	0	0	0	0	0	0	0	0	0	0	0	0	0	0	0
hsa-miR-4320	0	0	0	0	0	0	0	0	0	0	0	0	0	0	0	0	0	0	0	0	0	0	0	0	0	0	0	0	0	0
hsa-miR-4528	0	0	0	0	0	0	0	0	0	0	0	0	0	0	0	0	1	0	0	0	0	0	0	0	0	0	1	0	0	1
hsa-miR-4529-5p	0	0	0	0	0	0	0	0	0	0	0	0	0	0	0	0	0	0	0	0	0	0	0	0	0	0	0	0	0	0
hsa-miR-4529-3p	1	0	2	3	3	2	1	2	0	0	0	0	0	1	2	1	1	2	0	0	0	6	3	0	3	0	0	0	1	2
hsa-miR-122-5p	5	6	9	9	0	3	1	0	0	5	0	9	3	1	2	11	2	5	212	27	230	137	365	190	12	1	3	1	3	0
hsa-miR-122-3p	0	0	0	0	0	0	0	0	0	0	0	0	0	0	0	0	0	0	0	0	0	0	0	0	0	0	0	0	0	0
hsa-miR-122b-5p	1	0	0	0	0	1	1	2	3	0	0	2	0	0	0	10	5	6	6	0	5	4	0	1	0	1	4	0	0	1
hsa-miR-122b-3p	0	0	0	0	0	0	0	0	0	0	0	0	0	0	0	0	0	0	0	0	0	0	0	0	0	0	0	0	0	0
hsa-miR-5011-5p	8	5	0	0	0	0	0	0	1	0	0	0	0	0	5	4	3	0	2	0	1	6	7	0	1	4	1	0	0	0
hsa-miR-5011-3p	7	3	0	1	4	1	0	0	0	0	0	0	1	0	1	0	2	1	27	3	73	30	50	40	5	1	0	2	0	1
hsa-miR-548av-5p	10	8	12	0	3	2	4	4	4	3	6	5	2	5	5	7	7	3	5	1	3	7	1	0	2	3	15	2	7	3
hsa-miR-548av-3p	0	0	0	0	0	0	0	0	0	0	0	0	0	0	0	0	0	0	0	0	0	0	0	0	0	0	0	0	0	0
hsa-miR-4745-5p	5	5	3	2	2	1	1	0	0	3	1	3	1	0	0	0	0	0	4	0	2	5	0	1	0	3	0	2	0	0
hsa-miR-4745-3p	1	4	0	1	1	0	1	0	1	1	2	0	0	1	1	3	1	1	1	1	6	0	0	2	9	3	0	0	0	2
hsa-miR-3187-3p	15	16	42	5	8	2	13	2	14	6	10	13	10	2	5	23	3	5	3	2	9	6	7	2	12	6	4	7	12	3
hsa-miR-3187-5p	4	2	10	0	6	2	1	4	5	5	3	8	4	0	1	5	3	2	4	2	5	2	4	5	5	3	0	1	5	0
hsa-miR-1909-5p	0	0	0	2	0	0	0	0	1	0	6	8	1	0	0	1	2	1	4	0	0	0	0	0	0	1	0	0	0	0
hsa-miR-1909-3p	3	1	0	3	4	1	1	0	2	0	0	0	7	0	0	2	1	0	1	0	1	1	3	1	9	0	0	4	0	0
hsa-miR-1227-3p	6	6	7	2	0	2	7	3	4	3	24	8	5	3	2	8	3	3	3	0	2	4	7	0	39	6	2	3	5	5
hsa-miR-1227-5p	0	0	0	0	0	0	0	0	0	0	0	0	0	0	0	0	0	0	0	0	0	0	0	0	0	0	0	0	0	0
hsa-miR-6789-5p	0	1	0	0	0	0	0	0	0	0	0	0	0	0	1	0	0	0	0	0	0	1	0	0	0	0	0	0	0	0
hsa-miR-6789-3p	0	0	3	0	0	0	0	0	0	3	0	0	0	0	0	0	0	0	0	0	1	0	0	0	2	0	1	0	0	0
hsa-miR-4321	0	0	0	0	0	0	0	0	0	0	0	0	0	0	0	0	0	0	0	0	0	0	0	0	0	0	0	0	0	0
hsa-miR-7108-5p	0	0	0	0	0	0	0	0	0	0	0	0	1	0	0	0	0	0	0	0	0	0	0	0	0	0	0	0	0	0
hsa-miR-7108-3p	0	0	0	0	0	0	0	0	0	0	0	7	0	0	0	0	0	0	0	0	0	0	0	0	0	0	0	0	2	0
hsa-miR-7850-5p	0	0	0	1	0	0	0	0	0	0	0	0	0	0	0	0	0	0	1	0	2	1	0	3	0	0	0	0	0	0
hsa-miR-637	0	0	0	0	0	0	0	0	0	0	0	0	0	0	0	0	0	0	0	0	0	0	0	0	0	0	0	0	0	0
hsa-miR-4746-5p	26	8	25	154	129	130	48	21	12	22	25	21	148	19	16	56	26	63	86	17	146	165	304	226	113	26	6	134	60	49
hsa-miR-4746-3p	0	1	0	0	1	0	2	1	0	0	0	0	0	0	0	0	0	0	0	0	0	0	0	0	0	0	0	0	1	0
hsa-miR-4747-5p	0	0	0	0	0	0	0	0	0	0	1	0	0	0	0	0	0	0	0	0	0	0	0	0	0	1	0	0	0	0
hsa-miR-4747-3p	0	0	0	0	0	2	0	2	0	0	1	0	2	0	0	1	0	0	0	0	0	0	1	2	0	1	0	0	0	1
hsa-miR-6885-5p	0	0	0	0	0	0	0	0	0	0	0	0	0	0	0	0	0	0	0	0	0	0	0	0	0	0	0	0	0	2
hsa-miR-6885-3p	0	1	1	0	0	0	0	0	0	0	9	0	0	0	0	1	0	0	7	2	0	0	0	0	1	2	1	0	1	3
hsa-miR-6790-5p	0	0	0	0	0	0	0	0	0	0	0	0	0	0	0	0	0	0	0	0	0	0	0	0	0	0	0	0	0	0
hsa-miR-6790-3p	0	0	2	0	0	0	0	1	0	0	0	0	0	1	0	0	0	0	0	0	0	0	0	0	1	1	0	0	0	0
hsa-miR-3940-3p	3	9	10	2	1	1	4	4	7	14	10	6	6	6	2	1	3	0	0	1	0	3	0	2	119	17	8	0	1	0
hsa-miR-3940-5p	1	0	0	3	0	0	0	0	0	0	0	0	0	0	1	1	0	0	0	0	1	0	0	0	1	0	0	0	3	0
hsa-miR-6791-5p	0	0	0	0	0	0	0	0	0	0	0	0	0	0	0	0	0	0	0	0	0	0	0	0	0	0	0	0	0	0
hsa-miR-6791-3p	0	1	0	0	1	0	0	0	0	0	0	0	0	0	0	1	0	0	0	0	0	0	0	0	0	2	2	0	0	0
hsa-miR-6792-5p	1	0	1	5	0	0	1	0	3	3	5	0	3	0	1	0	0	0	0	0	0	1	0	2	0	3	8	0	0	0
hsa-miR-6792-3p	3	0	1	0	0	0	0	0	2	1	5	0	0	0	0	0	2	0	0	0	0	0	0	0	0	3	8	0	0	0
hsa-miR-4999-5p	31	6	4	6	12	2	15	14	8	10	6	4	23	10	9	19	8	14	8	0	12	11	6	1	7	8	9	12	11	10
hsa-miR-4999-3p	1	6	0	0	2	0	2	1	1	0	0	0	2	1	0	3	1	2	1	0	6	1	1	0	0	0	2	1	0	1
hsa-miR-5589-5p	0	0	0	0	0	0	0	0	0	0	0	0	1	0	0	0	0	0	0	0	0	0	0	0	0	0	0	0	0	0
hsa-miR-5589-3p	0	0	0	0	0	0	0	0	0	0	0	0	0	0	0	0	0	0	0	0	0	0	0	0	0	0	0	0	0	0
hsa-miR-4322	0	0	0	0	0	0	0	0	0	0	0	0	0	0	0	0	0	0	0	0	0	0	0	0	0	0	0	0	0	0
hsa-miR-1181	0	0	0	0	0	0	0	0	0	0	0	0	0	0	0	0	0	0	0	0	0	0	1	0	0	0	0	0	0	0
hsa-miR-1238-3p	0	0	0	0	0	0	0	0	1	0	0	0	0	0	1	0	0	0	0	0	0	0	0	0	7	0	0	0	0	1
hsa-miR-1238-5p	0	0	0	0	0	0	0	0	0	0	0	0	0	0	0	0	0	0	0	0	0	0	0	0	0	0	0	0	0	0
hsa-miR-638	0	0	0	0	0	0	0	0	0	0	0	0	0	0	0	0	0	1	0	0	0	0	2	0	0	0	0	0	0	0
hsa-miR-4748	0	0	0	0	0	0	0	0	0	0	0	0	0	0	0	0	0	0	0	0	0	0	0	0	0	0	0	0	0	0
hsa-miR-6793-5p	1	1	0	6	0	0	0	1	0	0	1	4	1	0	0	2	0	0	0	0	0	0	0	0	0	2	0	0	0	1
hsa-miR-6793-3p	0	1	1	0	0	0	0	0	0	0	0	0	0	0	0	1	0	0	0	0	0	0	0	0	1	1	0	0	0	0
hsa-miR-6886-5p	1	0	0	0	0	0	0	0	1	0	0	0	0	0	0	0	0	0	0	0	0	0	0	0	0	0	0	0	0	0
hsa-miR-6886-3p	0	0	0	0	0	0	0	0	0	0	0	0	0	0	0	0	0	0	0	0	0	0	0	0	0	0	0	0	0	0
hsa-miR-7974	240	151	351	912	1278	1013	588	326	347	129	190	201	1167	150	116	415	222	326	514	56	379	207	249	71	852	213	103	1043	1164	581
hsa-miR-10395-5p	15	3	2	10	6	2	12	10	2	4	5	8	27	3	4	25	1	4	34	6	21	16	5	4	1303	14	9	20	1	3
hsa-miR-10395-3p	12	0	1	13	5	6	27	7	1	9	8	29	38	4	1	31	6	29	49	9	36	34	28	13	1347	13	8	29	2	6
hsa-miR-5684	0	0	0	0	0	0	0	0	0	0	0	0	0	0	0	0	0	0	0	0	0	0	1	0	0	0	0	0	2	0
hsa-miR-6794-5p	0	0	0	0	0	0	0	0	0	0	4	3	0	0	1	0	0	0	2	0	0	0	0	0	0	0	0	1	0	0
hsa-miR-6794-3p	0	0	0	0	0	0	1	0	0	0	3	0	1	0	0	0	0	0	0	0	3	0	0	1	0	0	0	1	0	0
hsa-miR-5695	10	0	5	0	3	1	2	1	1	0	0	0	6	1	5	11	4	8	0	0	0	2	0	1	1	1	0	1	0	1
hsa-miR-6515-5p	6	9	8	7	19	19	8	1	4	1	2	2	25	5	5	26	17	26	15	3	26	23	26	7	4	4	2	7	17	12
hsa-miR-6515-3p	4	2	15	5	3	2	7	3	3	6	5	13	8	5	2	9	0	0	3	0	2	4	0	0	7	10	1	2	0	0
hsa-miR-24-3p	29629	80096	105709	4007	12388	4039	12183	15967	26002	14936	31954	25946	14096	11336	29429	40896	28484	14449	50926	6494	28244	32529	20888	5811	3627	15654	16088	7687	8753	7113
hsa-miR-24-2-5p	551	1346	2343	166	259	116	335	490	832	159	227	328	383	317	354	833	400	418	646	140	414	747	793	264	110	211	162	272	265	274
hsa-miR-27a-5p	1057	1062	1131	1725	2685	2136	948	1072	944	322	1219	823	2847	1409	1177	2163	1456	1961	3510	612	3788	3337	4340	2604	1213	2622	1284	2879	4971	1581
hsa-miR-27a-3p	60327	23132	21860	9455	32673	11057	27490	20064	21626	18407	33632	25835	30642	21198	33472	33345	28973	20702	24326	4733	18725	28136	12479	4252	10122	51061	28271	18918	29140	22261
hsa-miR-23a-5p	2	4	0	0	0	0	0	0	2	1	5	0	1	0	1	0	1	1	4	5	4	3	5	0	1	7	4	2	0	0
hsa-miR-23a-3p	3656	4691	3632	273	597	349	802	1166	2795	4429	9103	6569	662	894	903	1528	1488	1360	3913	510	4773	10359	3371	1906	4820	11188	10907	349	494	539
hsa-miR-181c-5p	188	1273	1624	21	69	38	46	171	271	99	103	144	69	70	248	192	113	104	146	26	38	255	47	22	12	80	175	32	99	61
hsa-miR-181c-3p	152	57	71	23	46	19	79	39	56	53	70	81	83	28	27	170	63	40	101	8	34	87	48	7	209	69	68	39	57	41
hsa-miR-181d-5p	3105	6850	4234	488	1073	743	734	1534	1746	1269	2784	3051	1220	1040	2176	3323	2045	1755	3368	501	1879	3242	1672	641	546	1334	1700	709	1105	725
hsa-miR-181d-3p	3	1	6	0	0	0	2	0	0	1	0	0	1	2	0	2	0	0	3	0	2	7	4	0	0	0	1	0	0	0
hsa-miR-1199-5p	0	0	0	0	0	0	0	0	0	0	0	0	0	0	0	0	0	0	0	0	0	0	0	0	0	0	0	0	0	0
hsa-miR-1199-3p	0	0	0	1	1	0	0	0	0	0	0	0	0	0	0	0	0	0	0	0	1	1	0	0	0	0	0	0	0	0
hsa-miR-639	0	2	2	1	4	0	0	0	3	0	0	4	0	0	1	0	0	1	0	0	0	1	0	0	2	4	0	3	3	2
hsa-miR-6795-5p	0	0	0	1	0	1	1	0	0	0	0	0	1	0	0	0	0	0	0	0	0	0	0	0	1	0	0	0	0	0
hsa-miR-6795-3p	2	0	1	0	0	0	0	0	3	0	9	6	2	1	0	1	0	0	0	0	0	0	0	0	8	6	0	1	2	0
hsa-miR-1470	0	0	0	0	0	0	0	0	0	0	0	0	0	0	0	0	0	0	0	0	0	0	0	0	0	0	0	0	0	0
hsa-miR-3188	2	2	6	0	1	1	0	2	1	5	13	11	0	0	0	9	1	10	6	0	3	2	9	5	2	5	6	2	0	1
hsa-miR-3189-3p	1	0	0	0	0	0	0	0	0	0	0	0	0	0	0	1	0	0	1	0	3	5	4	0	0	0	0	0	0	0
hsa-miR-3189-5p	0	0	0	0	0	0	0	0	0	0	0	0	0	0	0	0	0	0	1	0	0	2	0	0	0	0	0	0	0	0
hsa-miR-640	0	0	0	0	0	0	0	0	0	0	0	0	0	0	0	0	0	0	0	0	0	0	0	0	0	0	0	0	0	0
hsa-miR-1270	53	58	68	179	115	99	81	66	30	59	275	247	160	22	16	182	74	159	331	49	361	191	209	159	47	131	78	138	80	36
hsa-miR-6887-5p	0	0	0	0	0	0	0	0	0	0	0	0	0	0	0	0	0	0	0	0	0	0	0	0	0	0	0	0	0	0
hsa-miR-6887-3p	0	0	0	0	0	0	0	0	0	0	0	0	0	0	0	0	0	0	0	0	0	0	0	0	0	0	0	0	0	0
hsa-miR-5196-5p	0	0	0	0	0	0	0	0	0	0	0	0	0	0	0	0	0	0	0	0	0	0	0	0	0	0	0	0	0	0
hsa-miR-5196-3p	0	0	0	0	0	0	0	0	0	0	0	0	0	0	0	0	0	0	0	0	0	0	0	0	0	0	0	0	0	0
hsa-miR-4530	0	0	0	0	0	0	0	0	0	0	0	0	0	0	0	0	0	0	0	0	0	0	0	0	0	0	0	0	0	0
hsa-miR-6719-3p	0	0	0	0	0	0	0	0	0	0	2	0	0	0	0	0	0	0	0	0	0	0	0	0	0	0	0	0	0	0
hsa-miR-641	653	350	515	179	461	129	614	318	329	392	366	465	715	292	430	984	386	422	471	145	375	358	232	44	299	374	226	414	383	387
hsa-miR-6796-5p	4	0	1	3	0	3	1	0	0	2	1	2	6	1	0	3	0	0	3	0	1	0	3	0	0	0	0	3	2	0
hsa-miR-6796-3p	0	5	6	0	1	0	0	1	1	1	2	2	1	0	0	1	0	0	0	0	0	0	1	0	5	2	0	0	0	0
hsa-miR-6797-5p	0	0	0	0	0	0	1	0	0	0	0	0	0	0	0	0	0	0	2	0	1	1	0	0	3	0	0	0	0	0
hsa-miR-6797-3p	1	2	6	0	0	0	0	0	1	1	6	1	1	0	0	2	1	0	0	0	0	0	0	0	0	2	2	0	0	0
hsa-miR-4323	0	0	0	0	0	0	0	0	0	0	0	0	0	0	0	0	0	0	0	0	0	0	0	0	0	0	0	0	0	0
hsa-miR-8077	0	0	0	0	0	0	0	0	1	0	0	0	0	0	0	0	0	0	0	0	0	0	0	0	0	0	0	0	0	0
hsa-miR-4531	0	0	0	0	0	0	0	0	0	0	0	0	0	0	0	0	0	0	0	0	0	0	0	0	0	0	0	0	0	0
hsa-miR-8085	0	0	0	0	0	0	0	0	0	0	0	0	0	0	0	0	0	0	0	0	0	0	0	0	0	0	0	0	0	0
hsa-miR-6088	0	0	0	0	0	0	0	0	0	0	0	0	0	0	0	0	0	0	0	0	0	0	0	0	0	0	0	0	0	0
hsa-miR-330-5p	279	743	1591	131	298	114	174	314	530	143	145	225	330	279	487	408	285	217	342	71	176	235	185	63	34	98	109	183	286	182
hsa-miR-330-3p	232	128	193	129	141	90	195	93	147	149	311	241	246	33	59	504	161	216	803	99	571	351	256	128	1381	176	107	212	137	111
hsa-miR-642a-5p	1	0	0	0	0	0	0	0	1	0	1	0	0	0	0	1	0	0	0	0	0	0	0	0	5	1	1	0	0	1
hsa-miR-642a-3p	0	0	0	0	0	0	0	1	0	0	2	0	0	0	0	2	0	0	1	0	2	1	2	1	5	0	4	2	0	0
hsa-miR-642b-3p	0	0	0	0	0	0	0	1	0	0	2	0	0	0	0	2	0	0	1	0	2	1	1	1	5	0	4	2	0	0
hsa-miR-642b-5p	0	0	0	0	0	0	0	0	0	0	0	0	0	0	0	0	0	0	0	0	0	0	0	0	0	0	0	0	0	0
hsa-miR-769-5p	1482	549	705	2848	4684	3905	2913	2326	1955	1323	3612	3146	4179	372	229	2680	1869	4795	2224	720	2308	2717	2167	1406	2743	3471	793	4018	4758	3959
hsa-miR-769-3p	59	34	64	37	64	37	31	43	56	20	52	32	41	35	57	25	24	42	34	7	25	6	17	6	57	56	21	45	129	87
hsa-miR-320e	2821	4036	7025	1012	1214	615	1417	2169	2494	4167	14624	6940	1708	983	1073	2604	1569	1362	5479	450	2268	2076	2369	1006	8036	21009	8533	1638	1437	1140
hsa-miR-3190-5p	1	0	0	0	0	0	0	0	0	0	0	0	0	0	0	0	0	0	0	0	0	0	0	0	0	0	0	0	0	0
hsa-miR-3190-3p	0	4	1	2	3	4	1	1	2	1	7	6	1	0	1	4	0	0	7	0	5	4	2	2	18	1	0	3	2	1
hsa-miR-3191-3p	1	1	0	0	0	0	0	0	0	0	1	0	0	0	1	0	0	0	1	0	3	0	2	0	0	0	0	1	1	1
hsa-miR-3191-5p	0	3	0	0	0	0	0	0	1	0	0	0	0	0	0	0	0	0	0	1	1	0	1	3	0	0	0	0	0	0
hsa-miR-6798-5p	0	0	0	0	0	0	0	0	0	0	0	0	0	0	0	0	0	0	0	0	0	0	0	0	0	0	0	0	0	0
hsa-miR-6798-3p	2	2	0	7	3	5	3	0	1	0	2	0	2	1	0	2	1	3	2	0	2	2	0	0	19	1	0	4	2	2
hsa-miR-4324	1	1	1	0	0	0	0	0	0	0	0	0	0	0	0	0	0	0	1	0	0	0	0	0	1	0	1	1	0	0
hsa-miR-150-5p	0	0	0	0	0	0	0	1	0	1	6	2	0	0	0	0	0	1	0	0	0	0	0	1	5	1	1	2	0	0
hsa-miR-150-3p	0	0	0	0	0	0	0	0	0	0	0	0	0	0	0	0	0	0	0	0	0	0	0	0	0	0	0	0	0	0
hsa-miR-5088-5p	0	0	0	0	0	1	0	0	2	0	0	0	1	0	0	0	0	0	0	0	0	2	0	0	2	3	1	0	0	0
hsa-miR-5088-3p	0	0	0	2	0	1	0	0	0	0	0	0	0	0	0	0	0	0	1	0	0	0	0	0	0	1	1	1	1	0
hsa-miR-6799-5p	0	0	0	0	0	0	0	0	0	0	0	0	0	0	0	0	0	0	0	0	0	0	0	0	0	0	0	0	0	0
hsa-miR-6799-3p	0	0	5	0	0	0	0	0	0	0	0	5	0	0	0	0	0	0	0	0	0	0	0	0	0	1	0	0	0	0
hsa-miR-6800-5p	2	0	1	0	0	0	0	0	0	1	2	0	0	0	2	1	0	0	0	0	0	0	0	0	0	4	0	1	1	1
hsa-miR-6800-3p	0	0	0	0	0	0	0	0	0	0	0	0	0	0	0	0	0	0	0	0	1	0	0	0	4	0	0	0	0	1
hsa-miR-4749-5p	0	0	0	0	0	0	0	1	0	2	3	3	1	0	0	1	0	0	0	0	0	0	0	0	1	0	0	0	0	0
hsa-miR-4749-3p	0	0	3	0	1	0	0	1	1	0	1	0	1	0	0	0	0	1	0	0	0	0	0	0	2	0	2	1	0	1
hsa-miR-4750-5p	0	3	2	7	2	0	2	1	6	1	5	11	3	1	2	8	1	4	4	1	1	3	0	0	4	4	1	2	4	1
hsa-miR-4750-3p	0	0	0	0	1	0	0	0	0	0	0	0	0	0	0	0	0	0	0	0	0	0	0	0	0	0	0	0	0	0
hsa-miR-4751	0	0	0	0	0	0	0	0	0	0	0	0	0	0	0	0	0	0	0	0	0	0	0	0	0	0	0	0	0	0
hsa-miR-8074	0	0	0	0	0	0	0	0	0	0	0	0	0	0	0	0	0	0	0	0	0	0	0	0	0	0	0	0	0	0
hsa-miR-99b-5p	7908	3496	5958	18123	10589	18439	9669	2901	3044	1735	4129	4024	19436	926	1134	27540	6622	21430	13656	2511	16258	29418	37018	25964	51639	3877	1129	17808	8015	5312
hsa-miR-99b-3p	2664	1254	1649	5952	6379	6518	3204	2524	1646	981	2307	2249	5152	1334	1786	6423	3297	7223	4381	899	5135	5578	6580	4416	2330	1803	868	4258	4496	2491
hsa-let-7e-5p	85	41	29	14	8	12	22	11	14	35	53	52	14	6	4	52	19	27	131	15	68	51	33	21	33	22	18	12	0	5
hsa-let-7e-3p	2	5	6	0	0	0	0	0	0	0	13	1	2	0	0	2	1	0	0	0	2	0	0	0	0	1	1	0	0	0
hsa-miR-125a-5p	2112	707	1794	482	307	354	1399	506	839	969	2778	1381	2098	95	101	5374	519	942	2450	470	1122	2220	1492	389	13074	1708	1702	1074	271	247
hsa-miR-125a-3p	80	96	190	37	24	22	33	30	58	104	204	184	62	7	6	96	57	54	103	9	86	71	68	32	102	92	73	31	14	10
hsa-miR-6801-5p	0	0	0	0	0	0	0	0	0	0	0	0	0	0	0	0	0	0	0	0	0	0	0	0	0	1	0	0	0	0
hsa-miR-6801-3p	0	0	0	0	0	0	0	0	0	1	0	0	0	0	0	0	0	0	0	0	0	0	0	0	0	0	0	0	0	0
hsa-miR-643	8	12	18	1	11	2	6	4	5	8	9	0	8	4	20	10	8	5	3	1	0	7	1	0	2	14	13	1	7	6
hsa-miR-512-5p	14	14	44	0	0	4	20	12	40	48	50	24	14	6	2	10	14	0	4	0	0	0	0	0	34	60	136	8	6	10
hsa-miR-512-3p	908	218	608	160	378	120	1254	800	996	994	1512	1132	1214	356	532	736	360	246	416	52	142	246	86	34	1040	2328	2834	592	636	382
hsa-miR-1323	52	34	42	9	14	2	53	33	46	57	158	89	67	14	16	52	21	19	82	12	37	77	31	4	546	172	383	26	23	18
hsa-miR-498-5p	25	24	30	13	5	6	13	15	33	35	27	37	16	37	13	19	14	14	4	0	3	9	6	4	17	90	126	7	16	14
hsa-miR-498-3p	1	2	1	0	3	0	0	0	3	3	5	0	0	0	1	0	0	0	0	0	0	0	0	0	6	10	21	0	2	0
hsa-miR-520e-3p	75	217	686	2	39	6	27	246	431	194	155	176	32	193	316	24	13	11	5	0	2	8	6	2	16	311	348	14	68	57
hsa-miR-520e-5p	0	1	0	2	1	0	1	1	2	0	0	0	5	0	0	2	1	3	0	0	0	5	4	0	1	1	6	0	2	2
hsa-miR-515-5p	20	66	144	2	8	0	8	16	94	56	98	46	12	24	28	28	18	8	2	2	2	0	4	0	66	136	552	2	4	8
hsa-miR-515-3p	4	24	122	2	6	0	0	40	90	32	32	22	4	30	52	4	2	0	0	0	0	0	0	0	0	76	250	0	4	6
hsa-miR-519e-5p	8	33	67	0	3	0	4	6	41	26	41	16	7	10	17	12	8	4	1	1	1	0	2	0	26	55	219	1	3	4
hsa-miR-519e-3p	85	198	439	12	47	5	47	166	378	203	182	194	92	148	155	72	55	23	36	1	11	20	19	6	183	429	541	24	51	63
hsa-miR-520f-3p	231	269	757	45	182	30	253	333	781	378	172	267	349	516	498	119	43	31	37	8	23	44	30	4	61	756	855	157	316	209
hsa-miR-520f-5p	0	0	0	3	0	0	0	0	1	0	1	0	0	0	1	0	0	0	0	0	0	0	0	0	10	1	5	0	0	0
hsa-miR-519c-5p	6	8	11	1	9	0	2	3	4	6	19	20	1	3	7	9	9	2	6	0	1	5	3	1	31	31	44	2	2	2
hsa-miR-519c-3p	56	232	426	0	19	0	27	156	299	126	143	68	29	91	183	15	36	6	1	0	0	11	4	0	15	202	746	6	21	28
hsa-miR-1283	364	939	1572	122	412	150	362	860	910	219	312	305	458	736	1101	540	350	214	172	36	96	128	70	36	108	360	468	266	613	302
hsa-miR-520a-5p	12	17	31	5	7	6	15	13	25	19	37	23	13	11	11	35	4	9	7	2	3	14	4	2	34	42	103	8	9	2
hsa-miR-520a-3p	35	48	115	32	66	27	76	132	156	145	143	240	80	51	56	86	35	52	28	7	15	33	26	5	281	836	492	60	102	93
hsa-miR-526b-5p	45	37	59	10	19	9	55	32	44	57	117	110	77	13	15	110	31	33	43	10	46	62	38	14	222	160	224	32	26	17
hsa-miR-526b-3p	63	165	550	1	32	4	24	205	350	161	123	148	30	161	281	17	8	8	5	0	1	9	3	2	17	262	295	11	59	53
hsa-miR-519b-5p	6	8	11	1	9	0	2	3	4	6	19	20	1	3	7	9	9	2	6	0	1	5	3	1	31	31	44	2	2	2
hsa-miR-519b-3p	124	422	992	7	52	5	44	311	625	238	230	179	58	195	364	42	61	17	3	1	2	20	5	0	32	380	973	22	48	35
hsa-miR-525-5p	17	20	38	4	5	6	13	18	31	14	22	16	14	13	18	34	8	8	6	2	2	15	6	1	37	41	108	13	11	3
hsa-miR-525-3p	3	16	72	0	5	0	2	9	21	18	11	12	5	10	11	3	9	1	1	1	0	0	2	0	1	23	32	5	6	3
hsa-miR-523-5p	6	8	11	1	9	0	2	3	4	6	19	20	1	3	7	9	9	2	6	0	1	5	3	1	31	31	44	3	2	2
hsa-miR-523-3p	55	80	212	12	34	7	41	48	134	63	73	53	64	65	89	35	16	11	3	1	5	22	13	8	17	117	164	36	33	30
hsa-miR-518f-5p	6	8	23	0	9	0	6	5	4	1	7	3	5	11	13	5	6	0	0	0	0	2	3	1	4	3	23	2	6	2
hsa-miR-518f-3p	32	97	205	6	7	1	18	35	97	61	53	59	20	27	57	22	6	19	3	0	1	15	10	1	10	94	175	4	22	13
hsa-miR-520b-3p	78	240	755	2	46	5	30	268	465	209	166	187	34	203	332	24	14	11	6	0	2	12	6	2	19	332	372	14	72	58
hsa-miR-520b-5p	8	21	26	2	4	1	6	12	27	11	20	21	6	4	7	9	4	1	4	0	1	9	0	0	18	24	52	1	5	4
hsa-miR-518b	59	90	198	8	25	3	37	68	138	62	57	55	49	74	51	60	33	11	15	5	14	58	16	2	150	157	179	37	34	38
hsa-miR-526a-5p	18	24	46	2	20	0	16	14	10	12	34	34	14	22	26	16	20	4	10	0	2	6	10	2	57	45	88	8	14	4
hsa-miR-526a-3p	30	86	182	6	6	1	14	30	80	56	37	51	19	30	47	17	7	10	3	0	1	13	2	1	11	79	149	5	20	12
hsa-miR-520c-5p	9	12	24	1	10	0	8	7	5	6	17	17	7	11	13	8	10	2	5	0	1	3	5	1	28	23	42	4	7	2
hsa-miR-520c-3p	78	240	755	2	46	5	30	268	465	209	166	187	34	203	332	24	14	11	6	0	2	12	6	2	19	332	372	14	72	58
hsa-miR-518c-5p	8	6	14	9	5	4	13	9	1	8	0	2	23	4	2	24	4	4	7	0	3	3	14	0	66	19	31	5	7	7
hsa-miR-518c-3p	105	267	584	9	54	4	82	142	298	166	131	150	80	137	210	76	64	33	26	3	16	27	14	3	40	298	347	40	74	57
hsa-miR-524-5p	23	56	154	6	12	5	22	54	82	11	19	16	40	52	89	25	16	11	14	3	4	9	2	1	20	15	49	13	27	22
hsa-miR-524-3p	2	17	83	0	5	0	2	10	24	24	12	15	7	11	10	2	9	1	1	1	0	0	3	0	1	33	28	5	6	4
hsa-miR-517-5p	15	12	45	27	18	18	18	24	57	12	27	21	45	30	18	66	27	27	27	0	15	18	18	12	0	37	57	21	42	3
hsa-miR-517a-3p	908	492	1500	98	203	67	432	846	1486	1378	1260	1414	549	525	579	441	195	131	77	17	37	160	103	27	221	1848	2611	245	301	315
hsa-miR-519d-3p	90	204	452	12	47	5	48	166	380	205	189	204	94	147	155	72	59	25	36	1	12	21	18	6	190	449	563	24	55	64
hsa-miR-519d-5p	0	4	2	1	0	0	0	1	0	0	0	1	0	1	0	0	0	0	0	0	0	0	0	0	25	7	18	1	1	1
hsa-miR-521	2	26	22	0	6	0	12	14	14	6	12	8	8	6	10	4	0	4	2	0	0	2	0	0	0	6	12	8	0	0
hsa-miR-520d-5p	35	89	242	9	23	7	26	86	131	30	31	48	48	74	114	41	29	16	18	3	7	16	2	2	27	38	96	12	36	32
hsa-miR-520d-3p	57	90	184	2	20	1	19	77	106	197	293	226	26	76	65	15	29	10	13	2	14	7	11	12	35	367	261	9	24	28
hsa-miR-517b-3p	908	492	1500	98	203	67	432	846	1486	1378	1260	1414	549	525	579	441	195	131	77	17	37	160	103	27	221	1848	2611	245	301	315
hsa-miR-520g-3p	357	651	1311	44	160	37	167	618	1194	1261	1317	1646	166	409	452	169	154	116	79	8	32	90	41	15	467	3302	3282	86	184	225
hsa-miR-520g-5p	3	3	8	7	2	6	5	8	8	0	3	2	15	12	4	12	8	3	1	1	6	9	2	0	17	19	12	6	10	2
hsa-miR-516b-5p	393	541	1192	1310	736	793	849	576	583	399	514	378	2016	272	353	2688	748	1383	2382	373	3371	4052	6123	2359	853	617	687	1696	883	486
hsa-miR-516b-3p	130	352	1082	2	68	6	48	398	700	320	250	276	56	318	556	30	20	12	14	0	2	18	6	4	34	520	584	22	110	102
hsa-miR-518e-5p	6	8	11	1	9	0	2	3	4	6	19	20	1	3	7	9	9	2	6	0	1	5	3	1	31	31	44	2	2	2
hsa-miR-518e-3p	27	51	193	1	8	0	10	37	83	119	134	126	10	31	22	10	14	10	5	0	2	1	8	0	43	333	219	5	20	14
hsa-miR-518a-5p	4	7	29	2	0	0	8	8	12	7	8	3	6	2	8	3	8	0	2	0	0	0	0	0	1	5	22	4	5	1
hsa-miR-518a-3p	60	74	342	20	30	4	90	88	158	234	328	196	70	86	104	40	26	20	6	8	32	12	10	6	42	338	352	30	48	34
hsa-miR-518d-5p	9	12	23	1	10	0	8	7	5	6	17	17	7	11	13	8	10	2	5	0	1	3	5	1	28	22	44	4	7	2
hsa-miR-518d-3p	19	31	103	6	10	0	11	20	58	21	15	14	27	21	44	21	10	6	3	1	5	7	7	0	7	38	38	8	12	9
hsa-miR-517c-3p	889	487	1466	98	197	67	421	824	1467	1342	1220	1382	533	520	579	433	190	127	76	16	37	154	99	27	218	1794	2530	245	296	312
hsa-miR-520h	321	610	1220	22	104	19	115	541	1068	1102	1185	1449	119	361	397	122	130	80	63	5	21	68	27	13	292	2660	2823	48	119	157
hsa-miR-522-5p	6	8	11	1	9	0	2	3	4	6	19	20	1	3	7	9	9	2	6	0	1	5	3	1	31	30	43	2	2	2
hsa-miR-522-3p	106	42	148	11	22	15	34	43	87	106	217	242	51	31	21	59	16	24	22	3	3	29	13	2	155	291	288	27	37	26
hsa-miR-519a-5p	27	38	78	4	8	4	10	18	7	27	111	95	20	15	6	24	24	12	14	1	10	6	8	4	80	107	95	10	6	10
hsa-miR-519a-3p	246	788	1956	16	106	10	86	606	1262	406	368	386	98	398	738	84	128	36	6	2	4	38	12	0	62	750	1362	42	88	74
hsa-miR-527	2	3	12	2	0	0	5	5	5	5	4	3	2	1	6	1	4	0	1	0	0	0	0	0	1	4	15	2	3	0
hsa-miR-516a-5p	286	754	1320	66	164	62	242	318	380	302	468	286	366	286	662	586	288	194	108	22	106	210	90	22	494	288	700	168	222	124
hsa-miR-516a-3p	130	352	1082	2	68	6	48	398	700	320	250	276	56	318	556	30	20	12	10	0	2	18	6	4	34	520	584	22	110	102
hsa-miR-519a-2-5p	8	21	26	2	3	0	6	12	27	11	20	21	6	4	7	9	4	1	4	0	1	9	0	0	14	20	46	1	5	2
hsa-miR-371a-5p	25	9	4	42	19	48	48	20	13	4	12	14	47	2	2	60	24	47	50	4	58	35	33	11	35	3	5	62	31	11
hsa-miR-371a-3p	60	51	134	3	11	3	10	22	38	40	44	121	15	17	14	8	23	10	9	0	14	0	0	1	16	35	13	4	12	14
hsa-miR-371b-5p	0	0	0	0	0	0	0	0	0	0	0	0	0	0	0	0	0	2	0	0	0	0	0	0	0	0	0	0	0	0
hsa-miR-371b-3p	0	0	1	0	0	0	0	0	0	0	0	0	0	0	0	0	0	0	0	0	0	0	0	0	0	0	0	0	0	0
hsa-miR-372-3p	2165	204	470	939	1460	1034	1828	1167	877	200	368	645	2259	692	1169	2974	2534	2136	1039	173	768	424	331	87	59	230	134	1546	1343	1339
hsa-miR-372-5p	0	0	0	0	0	3	2	0	1	1	5	0	1	1	0	0	4	7	2	0	2	0	4	1	6	0	0	2	3	3
hsa-miR-373-5p	0	0	0	0	0	0	0	0	0	0	4	0	0	0	0	0	0	0	0	0	0	0	0	0	0	0	2	0	0	0
hsa-miR-373-3p	118	67	149	5	14	14	39	41	87	86	103	114	35	26	40	52	31	17	32	8	6	14	2	3	3	88	66	8	9	12
hsa-miR-935	84	75	101	6	17	7	22	16	34	52	236	156	45	17	13	57	22	19	32	2	22	33	15	6	492	255	160	28	6	12
hsa-miR-4752	1	0	2	1	0	0	1	0	0	0	2	0	2	1	1	3	0	2	11	5	12	14	8	9	0	0	0	2	0	0
hsa-miR-8061	0	0	0	0	0	0	0	0	0	0	0	0	0	0	0	0	0	0	0	0	0	0	0	0	0	0	0	0	0	0
hsa-miR-7975	0	0	0	0	0	0	0	0	0	0	0	0	0	0	0	0	0	0	0	0	0	0	0	0	0	0	0	0	0	0
hsa-miR-6804-5p	1	1	2	0	0	0	0	0	0	0	7	0	0	0	0	0	1	0	0	0	0	0	4	0	1	1	2	0	0	0
hsa-miR-6804-3p	0	0	2	0	0	0	0	0	0	0	0	0	1	0	0	0	0	0	0	0	0	0	0	0	0	0	0	0	0	0
hsa-miR-6802-5p	0	0	0	0	0	0	0	0	0	0	0	0	0	0	1	0	0	0	0	0	0	0	0	0	0	0	0	0	0	0
hsa-miR-6802-3p	2	1	0	0	0	1	0	0	1	0	5	0	1	0	2	0	0	0	0	0	0	0	0	0	3	1	3	0	0	0
hsa-miR-6803-5p	0	0	0	0	0	0	0	0	0	0	0	0	0	0	0	0	0	0	0	0	0	0	0	0	0	0	0	0	0	0
hsa-miR-6803-3p	0	2	6	0	0	0	0	1	1	0	0	0	2	0	0	0	0	0	2	0	0	0	0	0	8	1	1	0	0	0
hsa-miR-6805-5p	1	1	2	1	3	5	1	1	3	0	4	2	3	0	0	2	1	0	2	0	3	4	5	1	0	1	1	0	0	1
hsa-miR-6805-3p	2	1	1	1	0	0	0	0	1	0	1	0	0	0	0	0	0	0	0	0	1	0	0	0	0	1	0	0	0	1
hsa-miR-6806-5p	0	0	0	0	0	0	0	0	0	0	0	0	0	0	0	0	0	0	0	0	0	0	0	0	0	0	0	0	0	0
hsa-miR-6806-3p	6	4	5	2	7	6	3	0	1	6	3	0	6	5	1	5	1	8	2	2	9	3	6	9	7	6	0	7	4	4
hsa-miR-4754	0	0	0	0	0	0	0	0	0	0	0	0	0	0	0	0	1	0	0	0	0	0	0	0	4	0	0	1	0	0
hsa-miR-10394-5p	0	0	0	1	0	0	0	0	0	0	0	0	0	0	0	0	0	0	1	0	0	0	0	0	1	0	0	2	0	0
hsa-miR-10394-3p	1	0	0	3	1	0	1	0	1	0	0	0	4	4	2	1	1	2	0	0	4	0	0	0	0	0	3	2	3	1
hsa-miR-6807-5p	2	1	5	1	0	0	0	0	1	2	6	2	0	0	1	0	0	0	0	0	0	0	0	0	0	1	0	0	0	0
hsa-miR-6807-3p	1	0	0	0	0	0	0	3	0	0	3	0	0	0	0	0	0	0	0	0	0	0	0	0	0	1	0	0	0	0
hsa-miR-7158-5p	0	0	0	0	0	0	0	0	0	0	0	0	0	0	0	0	0	0	0	0	0	0	0	0	0	0	0	0	0	0
hsa-miR-7158-3p	0	0	0	0	0	0	0	0	0	0	0	0	0	0	0	0	0	0	0	0	0	0	0	0	0	0	0	0	0	0
hsa-miR-7515	0	0	0	0	0	0	0	0	0	0	0	0	0	0	0	0	0	0	0	0	0	0	0	0	0	0	0	0	0	0
hsa-miR-4261	0	0	0	0	0	0	0	0	0	0	0	0	0	0	0	0	0	0	0	0	0	0	0	0	0	0	0	0	0	0
hsa-miR-4429	10	16	14	0	3	2	4	26	9	12	31	13	7	15	3	9	1	8	4	2	1	0	2	0	26	77	38	2	4	2
hsa-miR-548s	1	1	0	0	1	0	1	0	0	0	1	0	0	1	1	0	0	0	2	0	0	0	2	2	0	0	1	0	1	0
hsa-miR-4262	0	0	0	0	0	0	0	0	0	0	0	0	0	0	0	0	0	0	0	0	0	0	0	0	0	0	0	0	0	0
hsa-miR-3681-5p	21	28	45	271	484	188	53	96	53	15	40	28	151	177	147	24	20	34	17	4	22	78	126	100	0	34	18	256	467	182
hsa-miR-3681-3p	0	1	0	0	0	0	0	1	0	0	0	0	0	0	1	0	0	0	0	0	0	0	0	0	0	0	0	0	0	0
hsa-miR-3125	0	0	1	0	0	0	0	0	0	0	0	0	0	0	0	1	1	0	2	0	2	0	0	1	1	0	0	0	0	0
hsa-miR-4757-5p	0	0	0	0	0	2	0	0	0	0	0	0	0	0	0	0	0	0	0	0	0	0	0	1	0	0	0	0	0	0
hsa-miR-4757-3p	0	0	0	0	0	0	0	0	0	0	0	0	0	0	2	0	0	0	0	0	0	0	0	0	0	0	0	0	0	0
hsa-miR-1301-3p	77	91	131	7	10	5	19	31	36	61	236	115	11	10	20	57	25	16	204	43	144	76	49	15	266	88	75	11	6	14
hsa-miR-1301-5p	0	0	1	0	0	0	0	0	0	0	3	0	0	0	0	0	0	0	0	0	1	0	0	0	0	0	0	0	0	0
hsa-miR-4263	0	0	0	0	0	0	0	0	0	0	0	0	0	0	0	0	0	0	0	0	0	0	0	0	0	0	0	0	0	0
hsa-miR-558	0	0	0	0	0	0	0	0	0	0	0	0	0	0	0	0	0	0	0	0	0	0	0	0	0	0	0	0	0	0
hsa-miR-4765	0	1	0	1	1	0	1	0	1	0	4	2	4	0	0	1	0	1	4	0	1	6	1	0	0	0	0	1	5	1
hsa-miR-4430	0	0	0	0	0	0	0	0	0	0	0	0	0	0	0	0	0	0	0	0	0	0	0	0	0	0	0	0	0	0
hsa-miR-548ad-3p	0	0	0	0	0	0	1	0	0	0	0	0	1	0	1	0	0	0	0	0	0	0	1	0	0	0	0	1	0	1
hsa-miR-548ad-5p	0	0	0	0	0	0	0	0	0	0	0	0	0	0	0	0	0	0	0	0	0	0	0	0	0	0	0	0	0	0
hsa-miR-559	9	5	4	0	1	0	1	4	3	9	12	5	1	3	14	4	0	0	0	0	0	0	0	0	0	7	10	0	1	0
hsa-miR-548ba	137	177	103	25	46	33	13	38	26	34	68	197	20	47	108	42	41	42	82	27	54	57	52	17	15	37	47	23	50	45
hsa-miR-8485	0	0	0	0	0	0	0	0	0	0	0	0	0	0	0	0	0	0	0	0	0	0	0	0	0	0	0	0	0	0
hsa-miR-4431	7	3	6	4	6	4	2	1	1	0	0	0	5	0	3	5	7	2	16	3	18	25	64	21	4	1	1	4	5	4
hsa-miR-3682-3p	2	1	2	1	0	2	0	0	0	0	0	0	1	0	0	2	0	0	2	2	6	1	6	0	0	3	3	3	0	0
hsa-miR-3682-5p	0	0	0	0	0	0	0	0	1	0	0	0	0	0	0	0	0	3	2	0	3	0	0	0	0	0	0	0	0	0
hsa-miR-217-5p	2	0	2	0	0	0	2	1	0	4	6	0	2	2	2	0	0	0	9	1	3	1	0	0	1	10	7	0	0	2
hsa-miR-217-3p	0	0	0	0	0	0	0	0	0	0	0	0	0	0	0	0	0	0	0	0	0	0	0	0	0	0	1	0	0	0
hsa-miR-216a-5p	0	1	2	0	0	0	1	0	2	1	0	3	1	2	2	2	0	0	0	0	0	0	0	0	0	0	0	0	0	0
hsa-miR-216a-3p	0	0	0	0	1	0	0	0	0	0	0	0	2	0	0	1	0	0	2	0	1	1	0	0	6	0	1	0	5	3
hsa-miR-216b-5p	0	3	2	0	0	0	0	0	0	2	3	0	0	1	2	0	0	0	4	2	5	2	7	0	0	11	1	1	3	1
hsa-miR-216b-3p	0	0	0	0	0	0	0	0	0	0	0	0	0	0	0	0	0	0	0	0	0	0	0	0	0	0	1	0	0	0
hsa-miR-4432	0	0	0	0	0	0	0	0	0	0	0	0	0	0	0	0	0	0	0	0	0	0	0	0	0	0	0	0	0	0
hsa-miR-5192	0	0	0	0	0	0	0	0	0	0	0	0	0	0	0	0	0	0	0	0	0	0	0	0	0	0	0	0	0	0
hsa-miR-4433b-5p	0	0	0	0	0	0	0	0	0	0	0	0	0	0	0	0	0	0	0	0	0	0	0	0	0	0	0	0	0	0
hsa-miR-4433b-3p	0	0	0	0	0	0	0	0	0	0	0	0	0	0	0	0	0	0	0	0	0	0	0	0	0	0	0	0	0	0
hsa-miR-4433a-3p	0	0	0	0	0	0	0	0	0	0	0	0	0	0	0	0	0	0	0	0	0	1	0	0	0	1	0	0	0	0
hsa-miR-4433a-5p	6	0	4	0	0	0	0	0	2	2	0	1	1	0	0	1	0	1	2	1	0	4	2	0	9	2	1	0	0	0
hsa-miR-4434	0	0	0	0	0	0	0	0	0	0	0	0	0	0	0	0	0	0	0	0	0	0	0	0	0	0	0	0	0	0
hsa-miR-4778-5p	0	0	7	0	0	0	2	0	1	1	0	0	0	0	2	0	0	0	0	0	0	0	0	0	0	1	0	0	0	0
hsa-miR-4778-3p	0	1	5	0	0	0	1	2	1	2	0	0	0	0	0	0	0	1	0	0	0	0	0	0	0	0	0	0	0	0
hsa-miR-3126-5p	0	1	4	0	0	0	0	0	0	0	4	0	2	0	2	0	0	1	3	0	1	1	1	0	2	2	1	0	0	0
hsa-miR-3126-3p	0	4	0	0	0	0	1	2	2	0	1	4	2	0	3	1	0	1	0	0	0	0	3	0	0	3	2	0	0	0
hsa-miR-1285-3p	1	0	1	0	0	0	0	0	0	0	0	0	0	0	0	0	0	0	0	0	0	0	0	0	0	1	0	0	0	0
hsa-miR-5000-5p	4	1	3	0	1	0	0	1	0	0	7	0	2	3	0	9	1	2	0	0	0	0	0	0	0	2	5	2	2	1
hsa-miR-5000-3p	12	8	15	25	37	20	16	14	15	4	8	4	21	13	12	2	17	17	2	1	2	8	10	5	1	11	8	23	43	22
hsa-miR-4264	0	0	0	0	0	0	0	0	0	0	0	0	0	0	0	0	0	0	0	0	0	0	0	0	0	0	0	0	0	0
hsa-miR-8080	0	0	0	0	0	0	0	0	0	0	0	0	0	0	0	0	0	0	0	0	0	0	0	0	0	0	0	0	0	0
hsa-miR-6071	0	0	0	0	0	0	0	0	0	0	0	0	0	0	0	0	0	0	0	0	0	0	0	0	0	0	0	0	0	0
hsa-miR-4779	0	0	0	0	0	0	0	0	0	0	0	0	0	0	0	1	0	0	0	0	0	0	0	0	0	0	0	0	0	0
hsa-miR-4771	0	0	0	0	0	0	0	0	0	0	0	0	0	0	0	0	2	0	0	0	0	0	0	0	0	0	0	0	0	0
hsa-miR-4435	0	0	0	0	0	0	0	0	0	0	0	6	0	0	0	2	2	0	12	0	8	4	2	12	6	0	0	2	0	0
hsa-miR-4780	0	0	0	0	0	0	0	0	0	0	0	0	0	0	0	0	0	0	0	0	0	2	0	0	0	0	0	0	0	0
hsa-miR-4436a	0	0	0	0	0	0	0	0	0	0	0	0	0	0	0	0	0	0	0	0	0	0	0	0	0	0	0	0	0	0
hsa-miR-3127-5p	2	0	1	0	0	0	3	2	1	0	1	1	3	3	2	0	3	3	2	1	1	2	2	1	32	7	7	1	0	0
hsa-miR-3127-3p	1	1	6	0	0	0	1	0	0	0	1	3	1	0	0	4	2	1	2	0	1	1	1	1	3	2	1	0	2	0
hsa-miR-5696	2	0	6	0	1	0	5	0	0	0	0	0	6	2	3	2	3	2	1	0	2	4	0	1	2	0	3	0	2	2
hsa-miR-4772-5p	0	0	0	0	0	0	0	0	0	0	0	0	0	0	0	0	0	0	0	0	0	0	0	0	0	1	0	0	0	0
hsa-miR-4772-3p	0	0	0	0	0	0	0	0	0	0	0	0	0	0	0	0	0	0	0	0	0	0	0	0	0	0	0	0	0	0
hsa-miR-4265	0	0	0	0	0	0	0	0	0	0	0	0	0	0	0	0	0	0	0	0	0	0	0	0	0	0	0	0	0	0
hsa-miR-4266	0	0	0	0	0	0	0	0	0	0	0	0	0	0	0	0	0	0	0	0	0	0	0	0	0	0	0	0	0	0
hsa-miR-4267	0	0	0	0	0	0	0	0	0	0	0	0	0	0	0	0	0	0	0	0	0	0	0	0	0	0	0	0	0	0
hsa-miR-4436b-5p	0	0	0	0	0	0	0	0	0	0	0	0	0	0	0	0	0	0	0	0	0	0	0	0	0	0	0	0	0	0
hsa-miR-4436b-3p	0	0	0	0	0	0	0	0	0	0	0	0	0	0	0	0	0	0	0	0	0	0	0	0	0	0	0	0	0	0
hsa-miR-4782-5p	2	0	0	0	1	0	0	0	2	0	0	0	5	0	0	3	0	0	0	0	1	0	0	0	0	1	0	0	0	0
hsa-miR-4782-3p	0	0	0	0	0	0	0	0	0	0	0	0	0	0	1	1	1	0	0	0	0	0	1	0	0	0	0	0	0	0
hsa-miR-4783-5p	0	0	0	0	0	0	0	0	0	0	0	0	0	0	0	0	0	0	0	0	0	0	0	0	0	0	0	0	0	0
hsa-miR-4783-3p	0	0	1	0	0	0	1	0	0	0	0	0	0	0	0	1	0	0	0	0	0	2	0	0	2	4	0	2	0	0
hsa-miR-4784	0	0	0	0	0	0	0	0	0	0	0	0	0	0	0	0	0	0	1	0	0	0	0	0	0	0	0	0	0	0
hsa-miR-663b	0	0	0	0	0	0	0	0	0	0	0	0	0	0	0	0	1	0	0	0	0	0	0	0	0	0	0	0	0	0
hsa-miR-9986	0	1	2	0	0	0	0	0	0	0	0	0	0	0	0	0	0	0	2	0	1	0	0	0	0	0	0	0	0	0
hsa-miR-3679-5p	17	6	24	12	5	2	7	0	9	17	31	13	25	3	8	15	3	4	30	7	18	4	9	0	31	23	9	10	1	3
hsa-miR-3679-3p	0	0	1	0	1	0	0	0	1	1	0	0	0	0	0	0	0	0	0	0	0	0	0	0	3	6	0	0	1	0
hsa-miR-5590-5p	0	0	0	1	0	0	0	0	0	0	0	0	0	0	0	0	0	0	0	0	2	0	0	0	0	0	0	0	0	0
hsa-miR-5590-3p	0	0	0	0	0	0	0	0	0	0	0	0	0	0	0	0	0	0	0	0	0	0	0	0	0	0	0	0	0	0
hsa-miR-128-3p	15838	8992	9740	17820	25486	12843	20366	11662	10746	11104	15439	17049	36739	9356	10109	46426	17901	20608	25522	3765	31313	30962	45548	13599	24321	19592	12873	24717	20155	18131
hsa-miR-128-1-5p	31	14	28	50	45	31	44	24	36	13	57	38	47	16	54	24	21	59	76	9	61	10	7	6	179	21	4	68	19	23
hsa-miR-7157-5p	0	0	0	0	0	0	0	0	0	0	0	0	0	0	0	0	0	0	0	0	0	0	0	0	0	0	0	0	0	0
hsa-miR-7157-3p	0	0	0	0	0	0	0	0	0	0	0	0	0	0	0	0	0	0	0	0	0	0	0	0	0	0	0	0	0	0
hsa-miR-9899	0	3	3	0	0	0	0	0	0	0	0	2	0	0	0	1	0	0	0	0	0	0	0	0	0	0	1	0	0	0
hsa-miR-4773	0	0	0	0	0	0	0	0	0	2	0	0	0	0	0	0	0	0	0	0	0	4	0	0	0	0	0	0	0	0
hsa-miR-6888-5p	0	0	0	0	1	0	0	0	0	0	0	0	0	0	0	0	0	0	0	0	0	0	0	0	0	0	0	0	0	0
hsa-miR-6888-3p	2	2	2	1	1	0	2	0	2	0	0	0	3	0	0	9	5	1	0	2	0	1	1	1	0	0	2	0	0	1
hsa-miR-4785	7	12	18	0	11	0	1	10	17	5	3	1	2	8	18	9	5	1	2	0	1	0	2	0	0	9	1	2	7	5
hsa-miR-4774-5p	1	0	1	3	3	1	0	1	0	0	1	2	5	2	2	2	0	1	0	0	1	2	0	1	0	0	1	0	3	1
hsa-miR-4774-3p	0	0	0	0	0	0	0	0	0	0	0	0	0	0	0	0	0	0	0	0	0	0	0	0	0	0	1	0	0	0
hsa-miR-933	3	1	10	5	1	1	4	4	19	1	3	16	4	2	4	4	2	1	6	2	20	2	5	1	30	10	5	6	0	1
hsa-miR-10b-5p	394	325	341	305	134	245	140	78	63	20	62	134	224	35	58	1775	1034	2993	154	39	275	498	686	635	117	58	18	176	98	187
hsa-miR-10b-3p	0	0	0	0	0	0	0	0	0	0	0	0	0	0	0	4	2	0	0	0	2	0	0	0	0	0	1	0	0	0
hsa-miR-7704	1	2	4	0	1	0	2	3	2	0	0	0	0	0	0	0	2	1	0	1	1	0	0	1	0	1	1	1	1	0
hsa-miR-1246	21	9	10	6	0	2	7	7	6	5	8	19	8	0	2	3	3	7	11	2	5	2	5	3	1	4	3	8	5	2
hsa-miR-4444	6	2	0	18	20	0	6	2	2	4	0	2	8	14	10	2	0	2	0	0	4	4	6	6	0	12	6	2	16	8
hsa-miR-3128	28	7	9	3	20	11	10	12	7	9	14	23	17	11	9	9	18	17	0	1	13	6	3	4	2	11	6	9	15	8
hsa-miR-6512-5p	0	0	0	0	0	0	0	0	0	0	0	0	0	0	0	0	0	0	0	0	0	2	5	0	1	0	0	0	0	0
hsa-miR-6512-3p	0	0	0	0	0	0	1	0	0	0	0	7	0	1	0	0	0	0	0	0	0	0	4	0	0	1	0	0	0	1
hsa-miR-1258	0	3	1	0	1	0	2	0	1	0	0	0	0	3	0	0	0	4	3	0	5	1	4	9	1	2	0	3	2	0
hsa-miR-4437	0	0	0	0	0	0	0	0	0	0	0	0	0	0	0	0	0	0	0	0	0	0	0	0	0	0	0	0	0	0
hsa-miR-548ae-3p	0	0	0	0	0	0	0	0	0	0	0	0	0	0	0	0	0	0	0	0	0	0	0	0	0	0	0	0	0	0
hsa-miR-561-3p	9	15	24	0	1	0	4	17	23	10	19	2	3	1	5	3	3	7	6	1	0	4	0	1	3	5	19	0	4	1
hsa-miR-561-5p	29	95	114	19	61	29	24	62	66	8	18	27	41	80	167	71	70	63	29	4	18	48	47	28	13	16	33	17	65	39
hsa-miR-1245a	2	2	0	0	0	0	0	0	0	0	0	0	0	0	1	9	3	10	0	0	2	0	0	0	0	0	0	0	0	1
hsa-miR-1245b-5p	0	2	0	0	0	0	0	0	0	0	0	0	0	0	0	2	0	2	0	0	0	0	0	0	0	0	0	0	0	0
hsa-miR-1245b-3p	1	0	0	0	2	0	0	1	0	0	0	0	0	0	0	1	1	2	0	0	2	0	0	0	0	0	0	0	0	0
hsa-miR-3606-5p	1	0	0	0	0	1	0	0	0	0	0	0	0	0	0	2	0	0	0	0	0	0	0	0	0	0	0	0	0	0
hsa-miR-3606-3p	0	0	0	0	0	0	0	0	0	0	0	0	0	0	0	0	0	0	0	0	0	0	0	0	0	0	0	0	0	0
hsa-miR-3129-5p	11	3	2	4	3	3	3	3	0	2	12	0	6	1	1	22	14	32	40	3	43	7	13	2	1	3	2	1	2	0
hsa-miR-3129-3p	8	3	3	0	1	0	1	0	3	6	1	2	3	0	1	9	2	8	8	2	4	5	1	0	15	10	6	2	2	0
hsa-miR-3130-3p	8	4	4	4	0	2	4	0	0	6	2	8	8	0	6	14	0	2	4	6	0	8	16	2	4	6	8	22	10	2
hsa-miR-3130-5p	12	13	14	0	2	0	4	8	8	9	21	0	1	4	4	17	4	0	0	0	4	0	0	0	16	11	14	1	0	0
hsa-miR-2355-5p	8	5	4	0	2	0	2	3	0	6	2	11	3	0	1	3	1	1	2	0	0	1	0	0	8	2	0	0	3	0
hsa-miR-2355-3p	83	121	101	4	23	9	34	23	42	48	71	84	25	15	30	89	31	18	178	20	118	91	36	13	3	28	38	27	17	20
hsa-miR-7845-5p	8	10	21	1	4	0	2	1	4	3	12	3	2	2	1	2	1	1	0	0	4	3	1	0	3	3	0	1	0	0
hsa-miR-4775	5	2	0	1	2	2	3	8	3	2	3	5	8	4	16	14	5	3	2	3	6	18	12	0	0	2	5	5	6	3
hsa-miR-4776-5p	0	0	0	2	0	0	0	0	0	0	0	0	0	0	0	0	0	0	0	0	0	0	0	0	0	0	0	0	1	0
hsa-miR-4776-3p	0	0	0	0	0	0	0	0	0	0	0	0	0	0	0	0	0	0	0	0	0	0	0	0	0	0	0	0	0	0
hsa-miR-4438	0	0	0	0	0	0	0	0	0	0	0	0	0	0	1	0	0	0	0	0	0	0	0	0	0	0	0	0	0	0
hsa-miR-6809-5p	0	0	0	0	0	0	0	0	0	1	0	0	0	0	0	0	0	0	0	0	0	0	0	0	0	0	0	0	0	0
hsa-miR-6809-3p	0	0	0	0	0	0	0	0	0	0	0	0	0	0	0	0	0	0	0	0	0	0	0	0	0	0	0	0	0	0
hsa-miR-6513-5p	0	0	0	0	0	0	0	0	0	0	0	0	0	0	0	3	0	0	0	0	0	0	0	0	1	0	1	0	0	0
hsa-miR-6513-3p	3	3	0	0	0	0	0	0	0	0	0	0	0	0	1	5	0	4	0	0	1	2	0	0	0	0	2	0	0	0
hsa-miR-6810-5p	0	0	0	1	0	0	0	0	0	0	0	0	0	0	0	0	0	0	0	0	0	0	2	0	0	0	0	0	0	0
hsa-miR-6810-3p	1	0	0	0	0	0	0	0	0	0	0	0	0	0	0	2	0	0	0	0	1	0	0	0	9	1	0	0	0	0
hsa-miR-26b-5p	166512	103696	98358	22409	63999	26273	91098	51695	63338	40505	76263	73456	155679	39895	102591	302871	141846	122928	71915	14092	70133	140288	55788	9351	56169	58975	39181	71217	61134	49378
hsa-miR-26b-3p	32	13	45	3	7	2	13	7	14	19	52	34	5	6	6	36	5	9	8	0	0	6	5	0	16	32	27	2	0	0
hsa-miR-9500	0	0	0	0	0	0	0	0	0	0	0	0	0	0	0	0	0	0	0	0	0	0	0	0	0	0	0	0	0	0
hsa-miR-375-3p	8868	9647	20536	13183	17518	9629	9321	21811	14706	15620	24135	10961	21662	15201	21600	9443	11306	16219	558	37	882	1558	573	347	3750	13679	7111	15701	22799	8226
hsa-miR-375-5p	1	0	3	1	0	1	1	2	0	2	1	0	1	1	0	0	0	0	0	0	0	0	0	0	0	4	1	0	0	0
hsa-miR-3131	2	0	10	7	4	3	6	4	6	3	5	20	5	2	0	5	1	7	7	0	7	0	5	4	0	4	1	3	8	5
hsa-miR-153-3p	126	222	188	12	54	26	28	68	110	74	24	70	56	96	248	74	88	60	58	8	44	64	58	8	1	34	76	34	98	74
hsa-miR-3132	1	0	0	0	0	0	0	0	0	0	0	0	0	0	0	1	0	0	3	0	0	3	1	0	1	0	0	0	0	1
hsa-miR-4268	0	0	0	0	0	0	0	0	0	0	0	0	0	0	0	0	0	0	0	0	0	0	0	0	0	0	0	0	0	0
hsa-miR-4439	0	0	0	0	0	0	0	0	0	0	0	0	0	0	0	0	0	0	0	0	0	0	0	0	0	0	0	0	0	0
hsa-miR-5702	0	2	0	0	0	0	0	0	0	0	3	0	0	0	0	0	0	0	0	0	0	0	0	0	0	0	0	0	0	0
hsa-miR-5703	0	0	1	0	0	0	0	0	0	0	0	0	1	0	0	0	0	0	0	0	0	0	0	0	0	0	0	0	0	0
hsa-miR-4777-5p	0	0	0	0	0	0	0	0	0	0	0	0	0	0	0	0	0	0	0	0	0	0	0	0	0	0	0	0	0	0
hsa-miR-4777-3p	0	0	0	0	0	0	0	0	0	0	0	0	0	0	0	0	0	0	0	0	0	0	0	0	0	0	0	0	0	0
hsa-miR-1471	0	0	0	2	0	1	0	0	0	0	0	0	0	0	0	0	0	0	0	0	0	0	1	0	0	0	0	0	0	0
hsa-miR-562	0	0	0	0	0	0	0	0	0	0	0	0	0	0	0	0	0	0	0	0	0	0	0	0	0	0	0	0	0	0
hsa-miR-5001-5p	1	1	4	1	0	2	3	5	1	2	1	5	7	1	5	7	1	3	1	0	4	0	0	2	4	0	0	4	2	0
hsa-miR-5001-3p	3	14	13	0	3	1	2	9	7	4	0	11	4	2	6	1	5	2	4	1	2	2	0	0	26	10	4	1	0	0
hsa-miR-6811-5p	0	0	0	1	0	0	0	0	0	0	0	0	0	0	0	0	0	2	0	0	1	0	0	1	0	1	1	0	0	3
hsa-miR-6811-3p	0	0	0	0	0	0	0	0	0	0	0	0	0	0	0	0	0	0	0	0	0	0	0	0	0	0	0	0	0	0
hsa-miR-4440	0	0	3	4	3	0	2	1	1	3	16	0	2	0	4	1	1	1	4	1	15	3	4	1	7	8	1	5	0	0
hsa-miR-4441	0	0	0	0	0	0	0	0	0	0	0	0	0	0	0	0	0	0	0	0	0	0	0	0	0	0	0	0	0	0
hsa-miR-4269	0	0	0	0	0	0	0	0	0	0	0	0	0	0	0	0	0	0	0	0	0	0	0	0	0	0	0	0	0	0
hsa-miR-2467-5p	7	25	36	1	6	0	16	15	12	3	1	0	16	15	20	14	12	0	0	0	1	0	0	0	1	10	4	7	10	15
hsa-miR-2467-3p	0	1	0	0	0	0	0	0	0	2	0	0	0	0	0	0	0	0	1	0	0	2	0	0	0	9	1	0	0	0
hsa-miR-4786-5p	0	1	0	8	3	4	1	1	0	0	0	0	0	0	0	7	1	6	4	0	4	2	9	3	3	0	0	4	0	2
hsa-miR-4786-3p	0	0	0	0	0	0	0	2	0	0	1	0	0	0	0	0	1	0	0	0	0	0	0	0	0	0	1	1	0	0
hsa-miR-149-5p	958	1966	3921	173	503	161	385	738	1358	605	2281	1800	727	740	942	1178	1026	587	1110	129	678	1039	653	273	4476	1563	924	312	443	326
hsa-miR-149-3p	0	2	4	4	3	1	0	1	5	4	17	10	0	2	0	8	1	0	6	1	7	2	11	4	1	6	1	1	5	1
hsa-miR-3133	0	0	0	0	0	0	0	0	0	0	0	0	0	0	0	0	0	0	0	0	0	0	0	0	0	0	0	0	0	0
hsa-miR-6869-5p	1	0	0	0	1	1	1	0	0	0	0	0	2	0	0	0	0	0	0	0	0	0	0	2	0	0	0	0	0	1
hsa-miR-6869-3p	0	0	0	0	0	0	0	1	0	0	0	0	0	0	0	0	0	0	0	0	0	0	0	0	0	0	0	1	0	1
hsa-miR-1292-5p	18	21	38	37	19	21	29	6	7	10	46	43	39	3	1	41	6	36	74	7	65	44	41	17	42	19	13	40	14	5
hsa-miR-1292-3p	0	1	1	0	0	0	0	0	0	0	0	0	0	0	0	0	0	0	0	0	1	0	0	0	0	0	1	0	0	0
hsa-miR-103a-2-5p	25	54	63	1	8	2	9	30	59	37	86	79	6	16	36	3	18	5	5	0	3	0	0	0	1	82	77	3	11	6
hsa-miR-103a-3p	155777	59348	63565	14695	44636	10943	88470	59694	45810	76857	170284	134687	68808	22384	51509	47736	43699	39492	42932	5222	22155	19606	6006	2253	77978	104955	75253	37048	35543	25349
hsa-miR-103b	0	0	0	0	0	0	0	0	0	0	0	0	0	0	0	0	0	0	0	0	0	0	0	0	0	0	0	0	0	0
hsa-miR-8062	0	0	0	0	0	0	0	0	0	0	0	0	0	0	0	0	0	0	0	0	0	0	0	0	0	0	0	0	0	0
hsa-miR-6870-5p	0	0	0	0	0	0	0	0	0	0	0	0	0	0	0	0	0	0	0	0	0	0	0	0	0	0	0	0	0	0
hsa-miR-6870-3p	2	1	0	0	0	1	1	0	0	0	1	0	1	0	0	2	0	5	1	0	0	0	0	0	2	1	3	0	0	0
hsa-miR-3192-5p	0	0	0	2	0	0	1	1	0	0	0	1	1	0	0	1	0	1	0	0	0	0	3	0	4	2	0	2	2	0
hsa-miR-3192-3p	0	0	0	0	0	0	1	0	0	0	0	0	0	0	0	1	0	0	0	0	0	0	0	0	3	4	0	0	0	0
hsa-miR-663a	8	10	6	2	0	0	2	4	3	1	8	11	3	0	2	3	2	1	28	2	17	9	10	4	37	25	19	1	0	0
hsa-miR-3193	27	13	11	22	23	13	11	8	5	9	12	16	14	17	3	39	15	31	23	1	15	22	33	13	5	11	11	19	13	8
hsa-miR-1825	0	0	0	0	0	0	0	0	0	0	0	0	0	0	0	0	0	0	0	0	0	0	0	0	0	0	0	0	0	0
hsa-miR-4755-5p	0	1	7	0	0	0	1	0	0	3	0	0	1	0	0	2	1	0	0	1	2	3	3	1	1	0	0	1	0	0
hsa-miR-4755-3p	0	0	2	3	0	2	0	1	0	3	0	0	0	0	0	2	0	1	4	0	1	2	0	2	4	0	0	0	0	0
hsa-miR-644a	0	0	0	0	0	0	0	0	0	0	0	0	0	0	0	0	0	0	0	0	0	0	0	0	0	0	0	0	0	0
hsa-miR-499a-5p	153	219	201	26	129	14	160	162	150	55	87	86	216	194	304	292	237	86	12	6	7	34	22	1	18	50	91	96	157	108
hsa-miR-499a-3p	0	0	0	0	0	0	0	0	0	0	0	1	0	1	2	0	0	0	0	0	0	0	0	0	0	1	2	0	1	0
hsa-miR-499b-5p	0	0	0	2	2	0	1	0	0	0	2	0	1	0	6	0	1	0	1	0	1	0	0	0	0	0	0	0	0	1
hsa-miR-499b-3p	0	0	0	0	0	0	0	0	0	0	0	3	0	0	0	3	0	0	0	0	0	0	0	0	0	0	0	0	0	0
hsa-miR-1289	0	0	0	0	0	0	0	0	0	0	0	0	0	0	0	0	0	0	0	0	0	0	0	0	1	0	0	0	0	0
hsa-miR-548o-3p	26	14	8	4	7	2	7	28	10	10	2	16	2	6	12	4	8	6	4	0	8	4	7	8	2	2	8	6	14	4
hsa-miR-548o-5p	0	0	0	0	0	0	0	0	0	0	0	0	0	0	0	0	0	0	0	0	0	0	0	0	0	0	0	0	0	0
hsa-miR-6871-5p	2	1	2	0	0	0	0	2	0	0	1	1	0	0	0	0	0	0	0	0	0	0	0	0	0	2	1	0	0	0
hsa-miR-6871-3p	0	0	1	1	0	0	0	0	0	1	0	1	0	0	0	0	2	0	0	0	0	0	0	0	0	1	1	0	0	0
hsa-miR-3646	0	0	0	0	0	0	0	0	0	0	0	0	0	0	0	0	0	0	0	0	0	0	0	0	0	0	0	0	0	0
hsa-miR-6812-5p	0	0	0	0	0	0	0	0	0	0	0	0	0	0	0	0	0	0	0	0	1	0	0	0	0	0	0	0	0	0
hsa-miR-6812-3p	2	3	14	2	1	0	0	2	0	4	3	6	3	1	2	2	0	0	0	0	4	0	0	1	11	1	0	2	2	0
hsa-miR-3617-5p	5	2	5	0	0	0	0	0	0	7	16	3	0	1	1	0	2	0	9	0	1	2	0	2	4	10	2	0	0	0
hsa-miR-3617-3p	0	0	0	0	0	0	0	0	0	0	0	0	0	0	0	0	0	0	0	0	0	0	0	0	0	0	0	0	0	0
hsa-miR-3616-5p	20	11	11	25	70	13	44	19	21	21	21	11	75	39	53	65	18	28	6	0	10	7	4	0	0	13	7	44	20	32
hsa-miR-3616-3p	0	1	12	0	0	0	0	4	3	0	0	0	1	2	1	1	0	0	0	0	0	0	0	0	0	1	2	1	1	0
hsa-miR-12122	0	0	0	0	0	0	0	0	0	0	0	0	0	0	0	0	0	0	0	0	0	0	0	0	0	0	0	0	0	0
hsa-miR-645	0	0	0	0	0	0	0	0	0	0	0	0	0	0	0	0	0	0	0	0	0	0	0	0	0	0	0	0	0	0
hsa-miR-3194-5p	0	2	11	0	0	0	0	0	1	0	0	0	0	0	2	0	0	0	0	0	0	0	0	0	0	1	1	0	0	0
hsa-miR-3194-3p	0	1	11	0	1	0	0	1	7	0	2	0	0	1	3	0	0	0	0	0	0	0	0	0	0	0	0	0	0	0
hsa-miR-4756-5p	0	0	0	0	0	0	0	0	0	0	0	0	0	0	0	0	0	0	0	0	0	0	0	0	0	0	0	0	0	0
hsa-miR-4756-3p	0	0	0	0	0	0	0	0	0	0	0	0	0	0	0	0	0	0	0	0	0	0	0	0	0	0	0	0	0	0
hsa-miR-4325	1	1	0	0	0	0	0	1	1	1	2	0	0	0	1	1	0	1	1	0	0	0	0	0	0	1	3	1	1	0
hsa-miR-296-5p	71	33	106	1	32	11	17	15	71	45	171	53	30	22	11	81	20	19	97	9	25	33	2	1	361	178	93	18	19	17
hsa-miR-296-3p	364	296	569	747	664	794	288	167	265	176	517	259	960	255	153	913	359	556	1001	136	717	559	722	272	598	425	201	759	802	328
hsa-miR-298	0	0	0	0	0	0	0	0	0	0	0	0	1	0	0	0	0	0	0	0	0	0	0	0	0	0	1	0	0	0
hsa-miR-646	0	0	0	0	0	0	0	0	0	0	0	0	0	0	0	0	0	0	0	0	0	0	0	0	0	0	0	0	0	0
hsa-miR-4533	0	0	0	0	0	0	0	0	0	0	0	0	0	0	0	0	0	0	0	0	0	0	0	0	0	0	0	0	0	0
hsa-miR-548ag	0	0	0	0	0	0	0	0	0	0	0	0	0	0	0	0	0	0	0	0	0	0	0	0	0	0	0	0	0	0
hsa-miR-1257	337	232	363	360	656	273	412	382	312	206	410	392	419	227	368	205	209	193	572	109	364	159	81	28	83	246	146	450	663	397
hsa-miR-3195	0	0	0	0	0	0	0	0	0	0	0	0	0	0	0	0	0	0	0	0	0	0	0	0	0	0	0	0	0	0
hsa-miR-4758-5p	0	0	0	0	5	0	0	1	0	0	0	0	0	0	0	0	0	0	0	0	1	1	0	0	0	0	0	0	0	0
hsa-miR-4758-3p	0	0	0	0	0	0	0	0	1	0	0	0	0	0	0	0	0	0	0	0	0	0	0	0	0	0	0	0	1	0
hsa-miR-1-5p	1	1	2	0	0	0	1	0	2	1	5	3	0	1	0	0	0	0	0	0	0	0	0	0	0	3	26	0	0	0
hsa-miR-124-5p	39	7	18	0	15	0	21	1	6	96	98	39	24	15	13	15	9	0	27	9	3	18	0	0	1091	307	473	27	51	33
hsa-miR-124-3p	1106	2110	3014	63	402	60	324	729	1269	1062	2499	1185	687	858	1397	657	418	228	378	51	144	636	147	24	278	1460	3115	306	510	366
hsa-miR-3196	0	0	0	0	0	0	0	0	0	0	0	0	0	0	0	0	0	0	1	0	0	0	0	0	0	0	0	0	0	0
hsa-miR-4326	45	33	46	89	122	83	128	59	40	27	36	60	116	29	37	140	78	156	112	31	172	124	149	53	203	51	11	114	100	85
hsa-miR-941	100	140	200	335	355	295	275	305	130	125	345	315	300	75	145	345	225	360	360	95	545	730	1150	725	875	270	85	275	325	165
hsa-miR-1914-5p	0	0	1	0	0	0	2	0	1	1	0	2	0	2	0	2	0	0	2	0	0	0	0	0	4	0	0	1	0	0
hsa-miR-1914-3p	0	0	0	0	0	0	0	0	0	1	0	0	0	0	0	0	1	0	0	0	1	1	0	0	0	0	0	0	0	0
hsa-miR-647	0	0	0	0	0	0	0	0	0	0	0	0	0	0	0	0	0	0	0	0	0	0	0	0	0	0	0	0	0	0
hsa-miR-6813-5p	0	0	0	0	0	0	0	0	0	0	0	0	0	0	0	1	1	0	0	0	0	0	0	0	0	0	0	0	0	0
hsa-miR-6813-3p	0	0	0	0	0	0	0	0	0	0	0	0	0	0	0	0	0	0	0	0	0	0	0	0	0	0	0	1	0	0
hsa-miR-8069	0	0	0	0	0	0	0	0	0	0	0	0	0	0	0	0	0	0	0	0	0	0	0	0	0	0	0	0	0	0
hsa-miR-6724-5p	64	36	52	40	28	20	20	12	40	68	188	52	52	20	8	156	84	72	104	24	88	136	76	28	44	92	28	24	8	28
hsa-miR-10401-5p	36	36	24	4	4	0	16	12	16	20	44	48	12	0	0	12	4	4	52	8	44	24	24	36	52	72	12	8	4	0
hsa-miR-10401-3p	92	275	767	16	15	4	12	44	137	147	436	236	18	16	28	56	32	56	199	28	96	80	28	16	243	178	72	16	12	4
hsa-miR-3648	4	0	10	0	0	0	2	4	2	8	24	16	0	0	0	10	0	0	8	0	6	0	8	0	8	24	12	4	0	0
hsa-miR-10396b-5p	1	5	7	3	1	1	2	1	10	2	0	5	2	4	3	11	11	6	11	2	1	11	5	3	12	9	5	2	5	0
hsa-miR-10396b-3p	24	30	29	13	10	11	11	6	18	5	6	23	17	7	5	45	11	11	46	9	24	43	17	8	30	32	25	9	13	13
hsa-miR-10396a-5p	1	5	7	3	1	1	1	1	9	2	0	5	2	4	3	10	11	6	10	2	1	11	5	3	12	9	5	2	5	0
hsa-miR-10396a-3p	8	11	9	1	3	1	4	4	8	4	3	5	8	5	4	18	3	7	13	2	1	7	0	0	7	11	10	2	4	6
hsa-miR-99a-5p	4672	2724	3794	4397	5808	3960	3455	1791	1622	908	1481	1419	6560	1367	2090	7257	4209	6992	16889	3177	17651	16513	11077	6620	9738	1644	935	7186	7174	4014
hsa-miR-99a-3p	7	3	10	0	1	2	5	3	0	1	1	5	4	6	4	5	3	5	2	0	4	2	3	1	2	4	0	1	1	2
hsa-let-7c-5p	645	113	139	268	104	93	397	116	134	271	387	373	464	60	125	545	132	342	721	79	650	1099	438	221	429	223	340	309	102	91
hsa-let-7c-3p	0	0	0	0	0	0	0	0	0	0	0	0	0	0	0	0	0	0	0	0	0	0	0	1	0	0	0	0	0	0
hsa-miR-125b-2-3p	56	16	18	83	61	76	72	41	22	25	74	33	135	22	17	132	84	91	33	8	40	105	75	50	13	30	18	78	99	38
hsa-miR-548x-5p	0	0	0	0	0	0	0	0	0	0	0	0	0	0	0	0	0	0	0	0	0	0	0	0	0	0	0	0	0	0
hsa-miR-6130	0	0	0	0	0	0	0	0	0	0	0	0	0	0	0	0	0	0	0	0	0	0	0	0	0	0	0	0	0	0
hsa-miR-155-5p	395	109	93	49	22	33	115	41	40	285	253	255	135	12	21	298	63	108	1886	223	2073	471	179	79	180	400	176	62	16	22
hsa-miR-155-3p	0	0	0	0	0	0	0	0	0	0	0	0	0	0	0	0	0	0	0	0	0	0	0	0	0	1	0	0	0	0
hsa-miR-4759	0	0	0	0	0	1	0	0	0	0	0	0	0	0	0	0	0	0	0	0	0	0	0	0	0	0	0	0	0	0
hsa-miR-4327	0	0	0	0	0	0	0	0	0	0	0	0	0	0	0	0	0	0	0	0	0	0	0	0	0	0	0	0	0	0
hsa-miR-6501-5p	0	0	0	0	0	0	0	0	0	0	0	0	0	0	0	0	0	0	0	0	0	0	0	0	0	0	0	0	0	0
hsa-miR-6501-3p	0	0	0	0	0	0	0	0	0	0	0	0	0	0	0	0	0	0	0	0	0	0	0	0	0	0	0	0	0	0
hsa-miR-802	0	0	0	0	0	0	0	0	0	0	0	0	0	0	0	0	0	0	0	0	0	0	0	0	0	0	0	0	0	0
hsa-miR-6508-5p	0	0	0	0	0	0	0	0	0	0	0	0	0	0	0	0	0	0	0	0	0	0	0	0	0	1	0	0	0	0
hsa-miR-6508-3p	0	0	0	0	0	0	0	0	0	0	0	0	0	0	0	0	0	0	1	0	0	0	0	0	0	0	0	0	0	0
hsa-miR-4760-5p	1	0	0	0	0	0	0	0	0	0	0	0	0	1	0	1	0	0	0	1	1	0	0	0	0	0	0	0	0	0
hsa-miR-4760-3p	0	0	0	0	0	0	0	0	0	0	0	0	0	0	0	0	0	0	0	0	0	0	0	0	0	0	0	0	0	0
hsa-miR-3197	0	0	0	0	0	0	0	0	0	0	0	0	0	0	0	0	0	0	0	0	1	0	0	0	0	0	0	0	0	0
hsa-miR-6814-5p	0	0	0	0	0	0	0	0	0	0	0	0	0	0	0	0	0	0	0	0	0	0	0	0	0	0	0	0	0	0
hsa-miR-6814-3p	1	0	0	0	0	0	0	0	0	2	0	0	0	0	0	0	0	0	0	0	0	0	0	0	0	0	0	0	0	0
hsa-miR-5692b	0	0	0	0	0	0	0	0	0	0	0	0	0	0	0	0	0	0	0	0	0	0	0	0	0	0	0	0	0	0
hsa-miR-6070	0	0	0	0	0	0	0	0	0	0	0	0	0	0	0	0	0	0	0	0	0	0	0	0	0	0	0	0	0	0
hsa-miR-6815-5p	7	11	4	0	1	2	5	8	7	7	19	9	6	5	4	2	0	1	11	2	9	2	2	0	3	10	8	5	9	0
hsa-miR-6815-3p	4	2	7	1	2	0	0	0	2	0	0	0	2	2	1	5	1	2	1	0	7	4	3	0	0	0	1	1	3	0
hsa-miR-648	0	0	0	0	0	0	0	0	0	0	0	0	0	0	0	0	0	0	0	0	0	0	0	0	0	0	0	0	0	0
hsa-miR-4761-5p	3	0	0	0	0	0	0	0	0	0	0	0	0	0	0	0	0	0	0	0	1	0	0	0	0	0	0	0	0	0
hsa-miR-4761-3p	0	0	0	0	0	0	0	0	0	0	0	0	0	0	1	0	0	0	1	0	0	0	0	0	0	0	0	0	0	0
hsa-miR-185-5p	3506	1113	2612	961	995	401	3177	676	814	783	1797	1397	3201	297	501	4253	1647	1726	2890	401	970	1730	576	156	774	989	590	1946	917	870
hsa-miR-185-3p	60	84	76	69	125	114	67	60	42	10	32	41	118	31	58	160	94	153	72	21	100	111	75	58	28	38	6	98	113	90
hsa-miR-3618	3	10	10	0	1	0	0	4	11	27	29	25	0	4	2	2	0	0	2	0	0	0	0	0	2	117	103	0	2	0
hsa-miR-1306-3p	31	42	104	39	36	37	25	45	49	32	135	65	55	20	15	36	20	15	79	12	41	45	43	31	56	61	24	32	25	18
hsa-miR-1306-5p	21	3	25	2	5	0	10	3	8	5	9	2	14	1	1	6	3	2	10	2	2	9	0	0	25	11	10	5	6	3
hsa-miR-6816-5p	0	0	0	0	0	0	0	0	0	0	0	0	0	0	0	0	0	0	0	0	0	0	0	0	0	0	1	0	0	0
hsa-miR-6816-3p	0	0	0	0	0	0	1	0	0	0	0	0	0	0	0	1	0	0	0	1	1	0	0	0	0	1	1	0	0	0
hsa-miR-1286	8	2	11	11	15	11	11	10	12	5	10	8	27	7	7	14	7	8	10	0	1	2	1	0	0	8	3	13	12	7
hsa-miR-649	0	0	0	0	0	0	0	0	0	0	0	0	0	0	0	0	0	0	0	0	0	0	0	0	0	0	0	0	0	0
hsa-miR-301b-3p	372	816	1610	66	450	124	366	614	1112	265	252	222	564	561	1015	414	446	278	128	5	40	58	9	2	13	256	374	164	406	241
hsa-miR-301b-5p	11	10	36	8	17	14	8	25	33	13	26	6	31	8	15	24	12	4	6	1	6	8	1	0	13	22	21	14	9	11
hsa-miR-130b-5p	470	420	1388	186	240	136	226	496	615	769	3031	1382	399	239	342	529	344	284	883	145	459	386	406	148	7741	1291	2394	293	216	198
hsa-miR-130b-3p	3789	14395	37287	419	2493	613	1195	9171	15150	5316	8717	6363	1957	4878	7788	1969	1880	1702	1186	105	404	639	233	68	1307	6384	9244	806	2064	1668
hsa-miR-650	0	0	0	0	0	0	0	0	0	0	0	0	0	0	0	0	0	0	0	0	0	0	0	0	6	0	0	0	0	0
hsa-miR-5571-5p	0	0	0	0	0	0	0	0	0	0	0	0	0	0	0	0	0	0	0	0	0	0	0	0	0	0	0	0	0	0
hsa-miR-5571-3p	0	0	0	0	0	0	0	0	0	0	0	0	0	0	0	0	0	0	0	0	0	0	0	0	0	0	0	0	0	0
hsa-miR-6817-5p	0	0	0	0	0	0	0	1	3	0	7	0	0	0	0	0	0	0	0	0	0	0	0	0	0	0	0	0	0	0
hsa-miR-6817-3p	6	2	8	3	6	1	1	1	0	0	2	0	6	5	3	4	0	4	2	1	0	0	0	0	1	1	0	0	0	5
hsa-miR-548j-5p	0	0	3	0	1	1	5	4	0	0	3	1	5	0	1	6	1	0	4	0	6	2	0	0	0	1	3	2	1	0
hsa-miR-548j-3p	0	0	0	0	3	0	0	1	0	0	0	0	1	1	1	0	0	1	0	0	0	0	0	0	0	0	1	0	0	0
hsa-miR-3199	21	15	15	1	6	4	4	4	8	1	0	8	6	1	5	13	9	12	2	0	8	9	22	4	0	12	2	4	6	4
hsa-miR-5739	0	0	0	0	0	0	0	0	0	0	0	0	0	0	0	0	0	0	0	0	0	0	0	0	0	0	0	0	0	0
hsa-miR-6818-5p	6	4	4	0	2	0	3	2	2	1	5	6	1	0	5	1	1	1	3	0	0	1	0	0	0	1	1	0	6	1
hsa-miR-6818-3p	0	4	7	2	5	8	5	5	8	3	4	5	3	7	5	4	7	4	2	2	0	8	3	7	10	6	7	4	1	3
hsa-miR-3200-5p	7	9	16	0	0	0	0	0	2	1	6	4	0	1	2	0	0	0	0	0	1	0	0	0	3	6	6	0	0	0
hsa-miR-3200-3p	14	11	36	6	0	9	6	6	7	18	25	22	7	3	0	18	6	4	12	0	9	6	3	1	18	45	27	10	0	6
hsa-miR-3928-3p	7	1	7	8	1	4	3	2	0	3	1	2	6	1	3	6	1	6	14	2	7	14	7	4	26	4	1	13	3	4
hsa-miR-3928-5p	2	0	2	0	0	0	0	0	0	0	0	0	0	0	0	0	0	0	0	0	0	0	0	0	0	0	0	0	0	0
hsa-miR-7109-5p	0	0	0	0	0	0	1	2	2	0	0	0	1	0	1	1	0	0	0	1	0	0	0	0	0	0	0	2	0	1
hsa-miR-7109-3p	0	0	3	0	0	0	0	0	0	0	0	0	0	0	0	0	0	0	0	0	0	0	0	0	0	0	0	0	0	0
hsa-miR-4764-5p	1	2	0	0	0	1	0	0	0	0	0	0	0	0	0	2	0	0	11	0	7	6	19	3	0	0	0	0	1	0
hsa-miR-4764-3p	0	1	0	0	0	0	0	0	0	0	0	5	0	0	0	0	0	0	0	0	0	0	0	2	0	0	0	0	0	0
hsa-miR-3909	20	15	27	20	15	24	17	6	18	6	47	9	55	2	3	64	22	31	32	8	43	96	67	27	142	10	11	32	6	7
hsa-miR-6069	0	0	0	0	0	0	0	0	0	0	0	0	0	0	0	0	0	0	0	0	0	0	0	0	0	0	0	0	0	0
hsa-miR-6819-5p	1	0	0	0	0	0	0	0	0	0	1	0	0	0	0	0	0	0	0	0	0	1	0	0	0	0	0	0	0	0
hsa-miR-6819-3p	1	1	3	1	0	0	0	0	1	0	1	0	0	0	0	2	0	1	0	1	0	0	0	0	2	0	0	0	0	0
hsa-miR-658	0	0	0	0	0	0	0	0	0	0	0	0	0	0	0	0	0	0	0	0	0	0	0	0	1	0	0	0	0	0
hsa-miR-659-3p	0	1	5	0	0	0	0	0	0	4	3	4	0	1	0	1	0	1	0	0	0	1	0	0	0	3	1	1	0	1
hsa-miR-659-5p	46	25	27	218	215	249	79	22	10	10	15	7	142	14	3	113	46	190	84	10	63	132	467	280	30	25	13	215	202	135
hsa-miR-6820-5p	0	2	2	0	0	0	1	1	1	1	0	5	0	0	0	2	0	0	1	0	0	0	0	0	1	1	0	0	0	0
hsa-miR-6820-3p	1	4	5	0	1	0	0	1	4	1	4	6	1	2	1	1	0	1	1	0	0	0	0	0	3	6	0	0	0	0
hsa-miR-4534	0	0	0	0	0	0	0	0	0	0	0	0	0	0	0	0	0	0	0	0	0	0	0	0	0	0	0	0	0	0
hsa-miR-4766-5p	0	1	0	0	0	0	0	0	1	0	5	0	0	0	0	0	0	0	0	1	0	1	0	0	0	0	1	0	0	0
hsa-miR-4766-3p	3	11	13	0	0	0	0	7	2	6	0	13	1	6	7	6	3	3	0	0	0	0	1	0	0	9	2	1	1	1
hsa-miR-1281	1	0	0	0	0	1	0	0	0	0	0	0	0	0	0	0	0	0	0	0	0	0	0	0	0	0	0	0	0	0
hsa-miR-6889-5p	1	0	3	0	0	0	0	0	0	0	0	0	0	0	0	0	0	0	4	0	1	0	0	0	1	0	0	0	0	0
hsa-miR-6889-3p	0	1	9	0	1	0	1	4	2	3	1	1	0	1	0	1	0	0	1	0	0	0	0	0	8	3	4	0	0	0
hsa-miR-33a-5p	47	129	330	9	33	3	57	68	108	17	1	38	65	65	252	106	70	45	17	5	6	9	3	1	0	18	32	27	89	47
hsa-miR-33a-3p	26	32	56	6	17	15	44	31	40	45	20	76	23	10	19	27	17	25	54	3	39	5	6	1	139	76	49	24	21	16
hsa-miR-378i	9	8	10	7	15	9	6	8	3	15	18	15	14	1	4	16	12	13	35	2	19	29	13	6	16	14	2	8	10	10
hsa-miR-1249-3p	19	15	21	0	2	0	3	2	11	3	6	9	1	3	3	4	0	0	2	1	1	2	1	0	14	6	5	2	1	2
hsa-miR-1249-5p	0	0	0	0	0	0	0	0	0	0	0	0	0	0	0	0	0	0	0	0	1	0	2	0	1	0	0	0	0	0
hsa-miR-4762-5p	1	0	1	0	0	0	0	2	1	0	0	6	0	0	2	0	0	0	0	0	0	0	0	0	0	0	2	0	0	0
hsa-miR-4762-3p	9	9	6	9	26	14	7	15	8	5	5	0	16	10	5	15	10	13	15	2	8	10	9	4	2	6	0	10	27	9
hsa-miR-3619-5p	0	0	0	0	0	0	0	0	0	0	0	0	0	0	0	0	0	0	0	0	0	0	0	0	0	0	1	0	0	0
hsa-miR-3619-3p	0	0	0	0	0	0	0	0	0	0	0	0	0	0	0	0	0	0	2	0	0	0	0	0	0	0	0	0	0	0
hsa-let-7a-3p	19	6	4	2	0	6	8	8	2	7	1	3	12	0	6	16	10	4	9	2	6	4	10	4	0	9	9	4	2	0
hsa-miR-4763-5p	0	0	0	0	0	0	0	0	0	0	0	0	0	0	0	0	0	0	0	0	0	0	0	0	0	0	0	0	0	0
hsa-miR-4763-3p	0	0	0	0	0	0	0	0	0	0	0	0	0	0	0	0	0	0	0	0	0	0	0	0	0	0	0	0	0	0
hsa-let-7b-5p	294	55	76	122	53	47	146	37	50	128	186	166	195	19	38	272	50	144	499	56	429	793	317	172	316	132	217	120	54	30
hsa-let-7b-3p	0	0	0	0	0	0	0	1	0	0	0	4	0	0	0	0	0	0	0	0	0	0	0	0	0	0	0	0	0	0
hsa-miR-3201	0	0	0	0	0	0	0	0	0	0	0	0	0	0	0	0	0	0	0	0	0	0	0	0	0	0	0	0	0	0
hsa-miR-4535	0	0	0	0	0	0	0	0	0	0	0	0	0	0	0	0	0	0	0	0	0	0	0	0	0	0	0	0	0	0
hsa-miR-3667-5p	0	0	0	0	0	0	0	0	0	0	0	2	0	0	0	0	0	0	0	0	0	0	0	0	0	0	0	0	0	0
hsa-miR-3667-3p	0	0	0	0	0	0	0	0	0	0	0	0	0	0	0	0	0	0	0	0	0	0	0	0	0	0	0	0	0	0
hsa-miR-6821-5p	0	0	0	0	0	0	0	1	0	0	0	0	0	0	0	0	0	0	0	0	0	0	0	0	0	0	0	0	0	0
hsa-miR-6821-3p	1	0	0	0	0	0	0	0	0	0	0	0	0	0	0	0	0	0	0	0	0	0	3	0	0	0	0	0	0	0
hsa-miR-12114	0	0	0	0	0	0	0	0	0	2	0	0	0	0	0	0	0	0	0	1	0	0	0	0	0	0	0	0	0	0
hsa-miR-4790-5p	0	0	0	0	0	0	0	0	0	0	0	0	0	0	0	0	0	0	0	0	0	0	0	0	0	0	0	0	0	0
hsa-miR-4790-3p	0	0	0	0	0	0	0	0	0	0	0	0	0	0	0	0	0	0	0	0	0	0	0	0	0	0	0	0	0	0
hsa-miR-12127	0	0	0	0	0	0	0	0	0	0	0	0	0	0	0	0	0	0	0	0	0	0	0	0	0	0	0	0	0	0
hsa-miR-378b	15	6	8	1	8	4	9	9	6	4	14	10	11	4	4	12	4	9	16	2	14	16	4	6	21	17	8	8	11	6
hsa-miR-885-5p	3	1	6	0	0	0	1	0	1	4	0	1	2	3	0	1	0	0	0	0	0	0	0	0	10	5	9	0	1	2
hsa-miR-885-3p	0	0	0	0	0	0	0	0	0	0	0	0	0	0	0	0	0	0	0	0	0	0	0	0	0	0	1	1	0	0
hsa-miR-4270	0	0	0	0	0	0	0	0	0	0	0	0	0	0	0	0	0	0	0	0	0	0	0	0	0	0	0	0	0	0
hsa-miR-3134	1	1	1	1	3	0	0	0	0	0	0	0	0	1	1	0	0	0	0	0	1	0	0	0	0	0	0	0	0	0
hsa-miR-563	0	0	0	0	0	0	0	0	0	0	0	0	0	0	0	0	0	0	0	0	0	0	0	0	0	0	0	0	0	0
hsa-miR-3714	0	0	0	0	0	0	0	0	0	0	0	0	0	0	0	0	0	0	0	0	0	0	0	0	0	0	0	0	0	0
hsa-miR-4791	14	10	16	34	18	21	37	4	1	6	18	29	32	7	2	47	18	34	18	1	30	43	62	20	2	13	10	50	39	7
hsa-miR-3135a	2	0	3	1	1	2	0	0	0	0	0	0	2	0	1	0	0	1	0	0	0	0	0	0	1	5	1	0	10	0
hsa-miR-4442	0	0	0	0	1	0	0	1	0	0	0	0	0	3	0	0	0	0	0	0	0	1	0	0	0	0	0	0	0	0
hsa-miR-466	0	0	0	0	0	0	0	0	0	0	1	0	0	0	0	0	0	0	0	0	0	0	0	0	0	2	1	0	0	0
hsa-miR-548ay-5p	0	0	0	0	0	0	0	0	0	0	0	0	0	0	0	0	0	0	0	0	0	0	0	0	0	0	0	0	0	0
hsa-miR-548ay-3p	16	4	2	1	5	1	0	2	7	4	0	3	8	0	2	4	2	2	7	0	1	4	0	0	13	7	5	1	2	5
hsa-miR-128-2-5p	0	0	0	0	0	0	0	0	0	0	0	0	0	0	0	0	0	0	0	0	0	0	0	0	0	0	0	0	0	0
hsa-miR-26a-1-3p	29	51	74	0	23	2	13	18	47	62	118	52	18	21	12	11	8	9	10	2	5	3	0	1	6	93	102	8	27	4
hsa-miR-6822-5p	0	0	0	0	0	0	0	0	0	0	0	0	0	0	0	1	0	0	0	0	0	0	0	0	0	0	0	0	0	0
hsa-miR-6822-3p	1	0	0	0	0	0	0	0	0	0	0	0	0	0	0	1	1	0	0	0	0	0	0	0	0	0	0	0	0	0
hsa-miR-138-1-3p	14	9	6	2	0	0	0	1	5	2	16	13	0	1	0	9	1	4	31	5	15	21	8	0	4	6	6	2	0	1
hsa-miR-564	0	0	0	0	0	0	0	0	0	0	0	0	0	0	0	0	0	0	0	0	0	0	0	0	0	0	0	0	0	0
hsa-miR-1226-5p	7	6	0	0	4	0	0	5	1	5	14	7	9	1	1	2	1	5	5	1	5	7	1	3	0	18	1	4	0	2
hsa-miR-1226-3p	7	5	14	0	0	0	3	5	1	10	22	12	2	2	0	1	0	4	6	1	7	6	1	0	34	18	10	2	0	2
hsa-miR-4443	0	0	0	0	0	0	0	0	0	2	0	0	0	0	0	2	0	0	0	0	0	3	0	1	0	1	0	0	2	0
hsa-miR-2115-5p	1	2	12	0	0	0	0	0	1	1	2	0	0	1	1	0	0	0	5	2	2	1	5	0	0	0	2	0	0	1
hsa-miR-2115-3p	0	0	0	1	0	2	0	0	0	0	0	0	0	0	0	0	0	0	8	1	8	4	2	0	2	0	0	0	0	0
hsa-miR-6823-5p	0	0	0	0	0	0	1	0	0	0	0	0	0	0	0	1	0	0	0	0	0	0	0	0	0	0	0	0	0	0
hsa-miR-6823-3p	0	0	0	0	0	0	1	0	0	0	0	0	0	0	0	1	0	0	0	0	0	0	0	2	0	0	0	0	0	0
hsa-miR-711	0	0	0	0	0	0	0	0	0	0	0	0	0	0	0	0	0	0	0	0	0	0	0	0	0	0	0	0	0	0
hsa-miR-6824-5p	0	0	0	0	0	0	0	0	0	0	0	2	0	0	0	0	0	0	0	0	0	0	0	0	0	0	1	0	0	0
hsa-miR-6824-3p	1	0	1	0	0	0	6	0	2	1	0	0	0	1	1	0	0	0	3	0	1	0	0	0	0	1	1	0	0	0
hsa-miR-4793-5p	0	0	0	0	0	0	0	0	0	0	0	0	0	0	0	0	0	0	0	0	0	0	0	0	0	1	0	0	0	0
hsa-miR-4793-3p	0	0	0	9	3	4	0	1	0	0	0	0	6	0	0	0	3	0	1	0	3	3	5	0	1	2	1	7	0	2
hsa-miR-425-5p	8550	21570	51784	1088	6693	1372	4293	16849	29325	25869	35842	42384	4020	9297	14897	4860	5188	3352	3740	622	1772	1940	1916	660	9588	25822	19038	2059	3760	4756
hsa-miR-425-3p	581	399	737	92	364	98	371	429	570	352	627	514	500	270	363	646	367	332	226	29	135	167	40	13	489	572	431	282	378	254
hsa-miR-191-5p	7991	4981	8143	1044	2654	1121	5351	4237	5097	7378	19121	12814	6412	1798	3766	11822	4973	5909	11317	1889	5690	6784	2156	559	31060	14686	9279	2793	2259	1934
hsa-miR-191-3p	11	17	31	3	7	3	7	2	8	5	58	16	13	3	8	26	18	12	21	2	10	5	8	4	71	32	10	5	9	6
hsa-miR-6890-5p	0	0	0	1	0	0	0	0	0	0	0	0	1	0	0	0	0	0	0	0	0	0	0	0	0	0	0	1	0	0
hsa-miR-6890-3p	0	0	0	0	0	0	0	0	0	0	0	0	0	0	0	0	0	0	0	0	0	0	0	0	0	0	0	0	0	0
hsa-miR-4271	0	0	0	0	0	0	0	0	0	0	0	0	0	0	0	0	0	0	0	0	0	0	0	0	0	0	0	0	0	0
hsa-miR-5193	0	1	0	0	0	0	0	0	0	0	0	0	0	0	0	0	0	0	0	0	0	0	0	0	0	0	1	0	0	0
hsa-miR-5787	0	0	0	0	0	0	0	0	0	0	0	0	0	0	0	0	0	0	0	0	0	0	0	0	0	0	0	0	0	0
hsa-miR-6872-5p	0	0	0	0	0	0	0	0	0	0	0	0	0	0	0	0	0	0	0	0	0	0	0	0	0	2	1	0	0	0
hsa-miR-6872-3p	0	1	0	0	0	0	0	0	0	0	0	0	0	0	0	0	0	0	0	0	0	1	0	0	0	0	0	0	0	0
hsa-miR-4787-5p	3	0	0	0	0	1	0	0	0	0	1	0	0	1	0	1	0	0	1	0	0	2	6	2	0	0	0	0	0	1
hsa-miR-4787-3p	24	34	69	2	13	9	4	16	37	24	65	74	10	7	6	17	7	9	31	2	19	24	9	7	68	72	27	3	6	7
hsa-let-7g-5p	867	141	166	422	304	242	625	217	179	325	442	456	712	82	174	704	209	528	796	82	797	1112	509	260	470	291	338	543	239	173
hsa-let-7g-3p	1	0	3	0	0	0	0	0	3	0	10	0	0	0	0	0	0	0	1	0	0	0	0	0	0	3	1	0	0	0
hsa-miR-135a-3p	9	1	4	28	17	21	8	6	3	2	11	4	23	7	9	6	6	7	2	1	13	3	3	4	72	61	22	30	23	9
hsa-miR-8064	0	0	0	0	0	0	0	0	0	0	0	0	0	0	0	0	0	0	0	0	0	0	0	0	0	0	0	0	0	0
hsa-miR-3938	8	2	11	5	18	6	10	2	10	1	5	18	19	6	8	25	14	24	17	4	13	23	23	2	58	13	6	18	10	5
hsa-miR-548bb-5p	0	1	0	0	0	0	0	0	0	0	0	0	0	0	0	0	0	0	0	0	0	0	0	0	0	0	0	0	0	0
hsa-miR-548bb-3p	0	1	0	0	0	0	0	0	0	0	0	0	0	0	0	0	0	0	0	0	0	0	0	0	0	0	0	0	0	0
hsa-miR-4272	0	0	0	0	0	0	0	0	0	0	0	0	0	0	0	0	0	0	0	0	0	0	0	0	0	0	0	0	0	0
hsa-miR-3136-5p	13	2	14	0	0	0	2	9	4	5	12	0	2	1	2	3	3	2	0	0	0	3	2	0	0	8	5	0	0	5
hsa-miR-3136-3p	0	0	0	0	0	0	0	0	1	0	0	0	0	0	0	0	0	0	0	0	0	0	0	0	0	0	0	0	0	2
hsa-miR-1284	1	3	2	1	0	0	0	2	1	6	7	0	5	1	0	8	1	0	6	0	0	6	1	0	7	6	3	2	6	0
hsa-miR-1324	0	0	0	0	0	0	0	0	0	0	0	0	0	0	0	0	0	0	0	0	0	0	0	0	0	0	0	0	0	0
hsa-miR-4273	0	0	0	0	0	0	0	0	0	0	0	0	0	0	0	0	0	0	0	0	0	0	0	0	0	0	0	0	0	0
hsa-miR-3923	1	1	0	0	0	0	0	3	0	0	0	1	1	0	0	0	0	0	0	1	0	3	0	0	0	0	0	0	0	1
hsa-miR-5688	1	0	2	0	1	0	0	2	3	1	0	3	2	0	4	3	0	1	0	0	0	0	0	0	2	1	13	2	2	0
hsa-miR-4795-5p	2	0	0	0	0	0	0	0	0	0	0	1	1	0	1	0	0	0	0	0	0	0	0	0	0	0	1	0	0	0
hsa-miR-4795-3p	0	0	0	0	0	0	1	0	2	1	0	0	0	0	0	0	3	1	1	0	0	0	0	0	0	2	1	0	0	0
hsa-miR-8060	0	0	0	0	0	0	0	0	0	0	0	0	0	0	0	0	0	0	0	0	0	0	0	0	0	0	0	0	0	0
hsa-miR-3921	0	0	0	0	0	0	0	0	0	0	0	0	0	0	0	0	0	0	0	0	0	0	0	0	0	0	0	0	0	0
hsa-miR-548ab	0	0	0	0	0	0	0	0	0	0	0	0	0	0	0	0	0	0	0	0	0	0	0	0	0	0	0	0	0	0
hsa-miR-4445-5p	0	0	0	0	0	0	0	0	0	0	0	0	0	0	0	0	0	0	0	0	0	0	0	0	0	0	0	0	0	0
hsa-miR-4445-3p	0	0	0	0	0	0	0	0	0	0	0	0	0	0	0	0	0	0	0	0	0	0	0	0	0	0	0	0	0	0
hsa-miR-567	0	0	0	0	0	0	0	0	0	0	0	0	0	0	0	0	1	0	0	0	0	0	0	0	0	0	0	0	0	0
hsa-miR-9900	0	0	0	0	0	0	0	0	0	0	0	0	0	0	0	0	0	0	0	0	0	0	0	0	0	0	0	0	0	0
hsa-miR-8076	0	0	0	0	0	0	0	0	0	0	0	0	0	0	0	0	0	0	0	0	0	0	0	0	0	0	0	0	0	0
hsa-miR-4446-5p	0	0	0	0	0	0	0	0	0	0	0	0	0	0	0	0	0	0	0	0	0	0	0	0	0	0	0	0	0	0
hsa-miR-4446-3p	0	0	0	0	0	0	0	0	0	0	0	1	0	0	0	0	0	0	0	0	0	0	0	0	0	0	0	0	0	0
hsa-miR-568	0	0	0	0	0	0	0	0	0	0	0	0	0	0	0	0	0	0	0	0	0	0	0	0	0	0	0	0	0	0
hsa-miR-4796-5p	0	0	0	6	3	1	0	0	0	0	0	0	1	1	0	2	4	1	0	0	4	0	1	0	0	0	0	6	1	1
hsa-miR-4796-3p	0	0	1	0	0	0	0	5	3	0	0	7	0	0	1	0	0	0	1	0	0	0	0	0	0	3	4	0	0	0
hsa-miR-4447	0	0	0	0	0	0	0	0	0	0	0	0	0	0	0	0	0	0	0	0	0	0	0	0	0	0	0	0	0	0
hsa-miR-6529-5p	0	0	0	1	0	0	0	0	0	0	0	0	0	0	0	0	0	0	0	0	0	0	0	0	0	0	0	0	0	0
hsa-miR-6529-3p	0	0	0	0	0	0	0	0	0	0	0	0	0	0	0	0	0	0	0	0	0	0	0	0	0	0	0	0	0	0
hsa-miR-198	0	0	0	0	0	0	0	1	0	0	0	0	0	0	0	0	0	0	0	0	0	0	0	0	0	0	1	0	1	0
hsa-miR-5682	0	5	3	0	0	0	1	0	0	0	0	0	2	2	0	1	3	0	2	0	0	0	2	0	0	3	2	0	1	1
hsa-miR-7110-5p	0	0	0	0	0	0	0	0	0	0	0	0	0	0	0	0	0	0	0	0	0	1	0	0	0	0	0	0	0	0
hsa-miR-7110-3p	0	0	2	0	0	0	0	0	0	0	0	0	0	0	3	0	0	0	0	0	1	3	0	0	13	0	2	0	6	1
hsa-miR-5002-5p	8	2	4	1	2	0	1	7	0	2	6	2	1	2	0	1	0	2	3	1	4	1	2	0	0	3	0	0	7	1
hsa-miR-5002-3p	1	0	0	0	0	0	0	1	0	1	0	0	0	0	0	0	0	0	0	0	0	0	0	0	0	1	0	0	0	0
hsa-miR-6083	0	0	0	0	0	0	0	0	0	0	0	0	0	0	0	0	0	0	0	0	0	0	0	0	0	0	0	0	0	0
hsa-miR-544b	0	0	0	0	0	0	0	0	0	0	0	0	0	0	0	0	0	0	0	0	0	0	0	0	0	0	0	1	0	0
hsa-miR-5092	0	1	0	0	0	0	0	0	0	0	0	0	0	0	0	0	0	0	0	0	0	0	0	0	4	0	0	0	0	0
hsa-miR-548i	0	0	0	0	0	0	0	0	0	0	0	0	0	0	0	0	0	0	0	0	0	0	0	0	0	0	0	0	0	0
hsa-miR-6825-5p	2	0	0	0	0	0	0	0	0	0	0	0	0	0	0	0	0	0	0	0	0	0	0	0	1	0	0	0	0	0
hsa-miR-6825-3p	0	0	0	0	0	0	0	0	0	0	0	0	0	0	0	0	0	0	0	0	0	0	0	0	0	0	0	0	0	0
hsa-miR-7976	1	3	4	6	6	5	2	1	0	2	0	0	3	0	0	5	6	10	6	2	5	3	5	4	11	5	1	6	4	0
hsa-miR-12124	0	0	0	0	0	0	0	0	0	0	0	0	0	0	0	0	0	0	0	0	0	0	0	0	0	0	0	0	0	0
hsa-miR-6826-5p	1	2	0	0	0	0	0	1	0	0	0	0	0	0	0	0	0	3	2	1	0	4	0	0	0	0	1	0	0	0
hsa-miR-6826-3p	0	0	0	0	0	0	0	0	0	0	0	0	0	0	0	0	0	0	0	0	0	0	0	0	0	0	0	0	0	0
hsa-miR-5704	0	0	0	0	0	0	0	0	1	0	0	0	0	0	0	0	0	0	0	0	0	0	0	0	0	0	0	0	0	0
hsa-miR-6827-5p	3	0	4	5	2	1	4	1	0	3	3	12	1	1	1	3	1	5	9	1	10	8	6	0	6	1	2	2	0	2
hsa-miR-6827-3p	1	2	4	1	1	0	3	2	2	0	0	1	2	1	1	6	2	3	4	1	4	1	0	1	9	0	1	3	0	3
hsa-miR-4788	0	0	0	0	0	0	0	0	0	0	0	0	0	0	0	3	0	0	0	0	0	8	5	2	0	0	0	0	0	0
hsa-miR-5186	0	0	0	0	0	0	0	0	0	0	0	0	0	0	0	0	0	0	0	0	0	0	0	0	0	0	0	0	0	0
hsa-miR-3919	0	0	0	0	0	0	0	0	0	0	0	0	0	0	0	0	0	0	1	0	1	0	0	0	0	1	0	0	0	0
hsa-miR-15b-5p	1561	1002	1067	29	101	42	314	466	877	3235	4577	2450	399	104	224	519	239	171	264	59	151	257	55	16	3215	2841	3259	139	73	76
hsa-miR-15b-3p	554	404	352	33	288	52	344	578	786	623	688	571	303	397	489	396	420	251	228	44	131	150	78	8	287	909	1250	141	249	250
hsa-miR-16-2-3p	849	292	192	356	587	440	1007	540	604	1077	1176	753	1337	285	180	2208	767	740	1401	221	1124	1479	860	265	697	1197	1515	730	523	449
hsa-miR-1263	0	0	0	0	1	0	1	0	0	0	0	0	2	0	0	0	0	0	2	0	2	3	1	0	9	1	1	1	0	1
hsa-miR-551b-5p	5	8	9	2	9	10	7	2	2	16	63	50	14	2	3	24	5	2	17	2	10	6	0	0	41	62	28	1	2	2
hsa-miR-551b-3p	139	466	815	11	73	31	20	287	508	127	84	127	51	218	239	79	64	28	12	4	15	16	8	4	15	120	194	20	111	76
hsa-miR-6828-5p	0	0	0	0	0	0	0	0	0	0	0	0	0	0	0	0	0	0	0	0	0	0	0	0	0	0	0	0	0	0
hsa-miR-6828-3p	0	0	0	0	0	0	0	0	0	0	0	0	0	0	0	0	0	0	0	0	0	0	0	0	0	0	0	0	0	0
hsa-miR-569	0	0	0	0	0	0	0	0	0	0	0	0	0	0	0	0	0	0	0	0	0	0	0	0	0	0	0	0	0	0
hsa-miR-4789-5p	0	0	2	0	0	0	0	0	1	0	0	0	0	0	0	0	0	0	0	0	0	0	0	0	0	0	0	0	0	0
hsa-miR-4789-3p	0	0	0	0	0	0	0	0	0	0	0	0	0	0	0	0	0	0	0	0	0	0	0	0	0	0	0	0	0	0
hsa-miR-7977	9	0	5	0	0	1	0	0	3	7	12	9	2	2	2	6	0	2	11	1	0	4	0	0	64	6	5	0	2	0
hsa-miR-4448	0	0	0	0	0	0	0	0	0	0	0	0	0	0	0	0	0	0	0	0	0	0	0	0	0	0	0	0	0	0
hsa-miR-1224-5p	3	2	9	2	0	0	3	1	1	2	2	0	4	2	0	8	2	3	1	1	1	3	5	4	0	2	1	7	1	1
hsa-miR-1224-3p	0	0	1	0	0	0	0	0	0	0	0	0	0	0	0	0	0	0	0	0	0	0	0	0	0	0	0	0	0	0
hsa-miR-5588-5p	0	0	0	0	0	0	0	0	0	0	0	0	0	0	0	0	0	0	0	0	0	0	0	0	0	0	0	0	0	0
hsa-miR-5588-3p	0	0	0	0	0	0	0	0	0	0	0	0	0	0	0	0	0	0	0	0	0	0	0	0	0	0	0	0	0	0
hsa-miR-548aq-5p	0	0	0	0	0	0	0	0	0	0	0	0	0	0	0	1	0	0	0	0	0	0	0	0	0	0	0	0	1	0
hsa-miR-548aq-3p	0	0	0	0	0	0	0	0	0	0	0	0	0	0	0	0	0	0	0	0	0	0	0	0	0	0	0	0	0	0
hsa-miR-1248	30	6	8	6	7	0	19	5	15	48	67	92	8	6	5	10	10	10	50	2	29	8	1	2	119	59	92	8	10	9
hsa-miR-28-5p	256	743	934	64	196	97	132	222	289	228	315	303	208	192	410	335	275	217	307	54	266	257	259	160	26	183	275	106	207	120
hsa-miR-28-3p	1615	1796	1886	842	1460	1227	956	1632	960	1756	3524	3687	1221	709	1265	1459	1474	2359	4883	671	3823	3406	2792	2162	4469	4728	1801	991	1658	1002
hsa-miR-944	720	579	594	511	1630	574	813	695	363	337	531	422	1453	1480	2940	659	818	1037	49	4	65	69	30	7	78	542	254	754	1661	725
hsa-miR-3137	1	0	0	0	0	0	0	0	0	0	0	0	0	0	0	1	0	0	1	0	1	0	0	0	0	0	1	0	0	0
hsa-miR-570-3p	1	14	7	0	2	0	1	14	12	13	26	8	0	7	20	3	12	1	3	0	1	6	0	0	0	8	8	0	1	1
hsa-miR-570-5p	1	0	0	0	0	0	0	0	0	0	0	0	0	0	0	0	0	0	0	0	0	0	0	0	0	0	0	0	0	0
hsa-miR-6829-5p	0	0	0	0	1	0	0	0	0	0	0	0	1	0	0	0	0	0	0	0	0	0	0	0	1	0	0	1	0	0
hsa-miR-6829-3p	0	0	0	0	0	0	0	0	1	0	0	0	0	0	0	0	0	0	0	0	0	0	0	0	0	0	0	0	0	0
hsa-miR-4797-5p	7	3	0	0	1	4	0	1	2	0	0	5	3	0	3	3	7	6	0	0	6	7	3	2	0	2	1	0	8	1
hsa-miR-4797-3p	9	7	4	4	6	4	4	3	10	10	17	7	9	3	13	7	9	14	8	1	7	12	11	3	8	17	7	8	11	10
hsa-miR-922	0	0	0	0	0	0	0	0	0	0	0	0	0	0	0	0	0	0	0	0	0	0	0	0	0	0	0	0	0	0
hsa-miR-571	0	0	0	0	0	0	0	0	0	0	0	0	0	0	0	0	0	0	0	0	0	0	0	0	0	0	0	0	0	0
hsa-miR-943	6	4	16	10	11	14	15	4	5	4	8	7	10	5	6	11	2	11	10	0	11	6	4	3	13	5	3	16	14	8
hsa-miR-4800-5p	0	0	0	0	0	0	0	0	0	0	0	0	0	0	0	0	0	0	0	0	0	0	0	0	0	0	0	0	0	0
hsa-miR-4800-3p	0	0	0	0	0	0	0	0	0	0	0	0	0	0	0	0	0	0	0	0	0	0	0	0	0	0	0	0	0	0
hsa-miR-378d	348	254	288	435	690	596	351	158	162	256	322	307	750	130	146	1014	434	1075	1539	208	2062	2218	1693	734	430	393	133	775	710	568
hsa-miR-4798-5p	8	1	0	10	19	10	13	6	8	1	4	15	35	8	10	10	4	7	8	1	12	9	7	5	0	7	1	16	25	6
hsa-miR-4798-3p	0	0	0	0	0	0	0	1	0	0	3	0	0	0	0	0	0	0	0	0	0	0	0	0	0	0	0	0	0	0
hsa-miR-4274	0	0	0	0	0	0	0	0	0	0	0	0	0	0	0	0	0	0	0	0	0	0	0	0	0	0	0	0	0	0
hsa-miR-95-3p	529	84	72	396	651	434	542	219	178	265	593	366	954	175	321	840	402	724	442	51	619	1365	1104	390	302	495	476	718	592	381
hsa-miR-95-5p	0	0	0	0	0	0	0	0	1	0	0	0	0	0	0	0	0	0	0	0	0	0	0	0	0	0	0	0	0	0
hsa-miR-3138	2	9	8	0	0	1	2	0	3	5	8	6	1	1	0	1	1	0	17	1	5	1	2	0	10	2	3	1	1	3
hsa-miR-572	0	0	0	0	0	0	0	0	1	0	0	0	0	0	0	0	0	0	0	0	0	0	0	0	8	0	0	1	0	0
hsa-miR-12113	0	0	0	0	0	0	0	0	0	0	0	0	0	0	0	0	0	0	0	0	3	0	0	0	0	0	0	0	0	0
hsa-miR-5091	9	11	18	13	35	17	13	6	20	3	14	3	26	8	24	5	6	13	6	1	12	8	34	4	2	6	5	18	9	17
hsa-miR-218-5p	50062	89167	110024	9035	43643	9834	40698	69755	66797	22035	20049	33512	38855	70289	102622	63580	96665	64349	7007	1347	6575	5951	4335	1352	1741	31635	12595	20884	38016	35824
hsa-miR-218-1-3p	8	21	60	0	1	0	0	6	13	18	70	26	1	4	0	0	2	0	3	0	0	0	1	0	4	53	22	0	1	1
hsa-miR-7978	0	0	0	0	0	0	0	0	2	0	0	0	0	0	0	0	0	0	1	0	2	0	5	0	0	0	0	0	0	0
hsa-miR-12115	0	0	0	0	0	0	0	0	0	0	0	0	0	0	0	0	0	0	0	0	0	0	0	0	0	0	0	0	3	0
hsa-miR-573	12	16	18	21	85	31	37	67	39	22	4	7	54	39	77	16	18	14	31	5	41	8	1	2	4	38	15	21	85	33
hsa-miR-4275	0	0	0	0	0	0	0	0	0	0	0	0	0	0	0	0	0	0	0	0	0	0	0	0	0	0	0	0	0	0
hsa-miR-4801	0	0	0	0	0	0	0	0	0	0	0	0	0	0	0	0	0	0	0	0	0	0	0	0	0	0	0	0	0	0
hsa-miR-574-5p	0	3	9	0	0	0	0	1	0	0	3	6	0	0	0	0	0	0	0	2	1	0	0	0	1	0	3	0	0	1
hsa-miR-574-3p	12	39	40	0	2	2	10	4	9	10	39	49	4	3	3	28	11	5	25	12	15	13	8	3	90	24	17	4	1	3
hsa-miR-5591-5p	0	0	0	0	0	0	0	0	0	0	0	0	0	0	0	0	0	0	0	0	0	0	0	0	0	0	0	0	0	0
hsa-miR-5591-3p	0	0	0	0	0	0	0	0	0	0	0	0	0	0	0	0	0	0	0	0	0	0	0	0	0	0	0	0	0	0
hsa-miR-4802-5p	5	2	5	4	5	0	3	4	14	2	10	1	1	4	6	2	3	1	0	1	0	5	0	0	0	0	4	3	4	3
hsa-miR-4802-3p	11	3	3	2	13	5	12	10	10	8	26	18	12	4	12	16	20	8	6	1	2	4	11	0	7	3	5	4	6	6
hsa-miR-8053	0	0	0	0	0	0	0	0	0	0	0	0	0	0	0	0	0	0	0	0	0	0	0	0	0	0	0	0	0	0
hsa-miR-4449	1	2	1	2	0	0	0	0	0	0	0	0	2	0	0	1	0	0	0	1	1	0	0	0	5	3	0	4	0	0
hsa-miR-1269a	51	26	51	37	29	15	35	18	11	10	22	10	60	7	11	32	13	56	4	2	17	29	22	16	118	61	21	58	54	26
hsa-miR-4450	0	2	1	0	0	0	0	0	0	1	0	1	0	0	0	0	0	0	0	0	0	1	1	0	0	0	0	0	0	0
hsa-miR-548ah-5p	2	2	5	0	0	0	0	2	0	0	0	1	0	0	0	0	0	0	0	0	0	1	0	0	0	0	1	0	0	0
hsa-miR-548ah-3p	0	0	0	0	0	0	0	0	0	0	0	0	0	0	0	0	0	0	0	0	0	0	0	0	0	0	0	0	0	0
hsa-miR-575	0	0	0	0	0	0	0	0	0	0	0	0	0	0	0	0	0	0	0	0	0	0	0	0	0	0	0	0	0	0
hsa-miR-4451	0	0	0	0	0	0	0	0	0	0	0	0	0	0	0	0	0	0	0	0	0	0	0	0	0	0	0	0	0	0
hsa-miR-4452	0	0	0	0	0	0	0	0	0	0	0	0	0	0	0	0	0	0	0	0	0	0	0	0	0	0	0	0	0	0
hsa-miR-5705	0	0	0	0	0	0	0	0	0	0	0	0	0	0	0	0	0	0	0	0	0	0	0	0	0	0	0	0	0	0
hsa-miR-3684	12	3	3	3	1	4	6	6	3	3	2	11	6	1	12	16	2	3	3	1	7	0	1	0	0	7	7	2	12	16
hsa-miR-8066	0	0	0	0	0	0	0	0	0	0	0	0	0	0	0	0	0	0	0	0	0	0	0	0	0	0	0	0	0	0
hsa-miR-1255a	14	13	23	18	19	12	20	11	4	13	44	25	21	4	11	61	25	39	39	11	36	79	65	15	2	5	6	37	11	20
hsa-miR-576-5p	13	21	21	0	1	0	1	7	7	7	17	26	1	8	7	6	10	2	3	1	3	2	1	0	9	8	18	2	1	1
hsa-miR-576-3p	4	4	22	1	2	1	2	1	2	0	3	1	3	0	0	3	2	1	3	0	2	2	0	0	1	0	4	1	2	0
hsa-miR-297	0	0	0	0	0	0	0	0	0	0	0	0	0	0	0	0	0	0	0	0	0	0	0	0	0	0	0	0	0	0
hsa-miR-367-5p	23	35	37	2	12	13	34	36	51	139	70	84	13	24	29	11	6	0	65	21	8	1	2	0	15	184	333	4	15	16
hsa-miR-367-3p	10072	53231	57991	400	4506	438	3956	9248	17818	14279	10173	11729	5499	8858	30326	6464	4881	1482	2050	430	736	1678	338	42	352	14079	27635	1747	4945	2833
hsa-miR-302d-5p	605	678	621	67	142	62	316	271	634	985	1355	1089	377	204	282	464	192	162	776	135	476	228	39	12	3313	1982	1619	199	151	157
hsa-miR-302d-3p	753362	1731071	1988809	62778	388418	68692	273197	837307	1425185	1289777	1160451	1286387	359213	744909	1057308	378970	435656	143492	209015	45248	177824	197776	107804	41767	150588	2461789	1683428	156135	346920	346593
hsa-miR-302a-5p	151225	94359	84869	375478	206633	267863	394189	196222	168147	148417	486252	386170	481486	26872	28850	786661	234556	420845	887836	151835	1077668	717847	505515	143209	690392	259857	367647	450645	211067	151832
hsa-miR-302a-3p	762699	2010879	2137881	62651	480685	67137	291149	993423	1634464	1052478	890233	1098016	382392	861779	1124451	417852	513553	150996	223166	44156	195336	202014	105735	41670	125750	1821919	1288356	161361	428327	423065
hsa-miR-302c-5p	6830	5845	4923	525	1703	557	3424	3215	5607	7964	9551	9444	3734	2809	3472	4028	2368	1568	4046	1015	2306	1691	387	102	18169	22621	12998	1830	1700	1865
hsa-miR-302c-3p	1305324	2269717	2709640	184355	737807	169997	730070	1071232	1809356	1755105	1475830	1754264	843588	993895	1380504	878937	638384	324914	529671	99815	465980	401403	269821	80980	320376	3283145	2139197	428792	609859	630742
hsa-miR-302b-5p	258	972	1012	18	55	21	166	200	462	550	1675	1133	173	45	62	263	131	73	217	38	82	99	33	1	321	722	1839	67	44	68
hsa-miR-302b-3p	1210736	1970594	2015934	185796	718221	167843	736077	992254	1591366	1428806	1208547	1262649	843185	930296	1281140	915680	646811	324319	523538	99350	478730	406247	275037	83497	313991	2807751	2028265	430642	604994	618602
hsa-miR-1243	37	38	60	8	21	4	31	24	43	40	47	35	33	20	51	18	6	10	37	10	10	9	4	6	1	40	42	7	20	19
hsa-miR-8082	0	0	0	0	0	0	0	0	0	0	0	0	0	0	0	0	0	0	0	0	0	0	0	0	0	0	0	0	0	0
hsa-miR-577	40	30	54	11	112	20	74	88	72	73	179	83	92	82	145	32	38	14	50	6	22	20	0	2	39	157	98	43	85	66
hsa-miR-2054	0	0	0	0	0	0	0	0	0	0	0	0	0	0	0	0	0	0	0	0	0	0	0	0	0	0	0	0	0	0
hsa-miR-3139	5	4	3	3	2	2	5	9	4	6	0	0	6	2	10	18	15	18	1	1	0	3	2	0	1	1	0	0	7	6
hsa-miR-7849-3p	0	0	0	0	0	0	0	0	0	0	0	0	0	0	0	0	0	0	0	0	0	0	0	0	0	0	0	0	0	0
hsa-miR-548g-3p	0	0	0	0	0	0	0	0	0	0	0	0	0	1	0	0	0	0	1	0	0	0	1	0	0	0	0	0	1	0
hsa-miR-548g-5p	0	0	0	0	0	0	0	0	0	0	0	0	0	0	0	0	0	0	0	0	0	0	0	0	0	0	0	0	0	0
hsa-miR-4799-5p	1	0	6	0	1	0	0	0	0	1	6	0	0	0	1	4	0	0	0	0	0	0	0	0	3	0	4	2	0	2
hsa-miR-4799-3p	0	0	0	0	0	0	0	0	0	0	1	0	0	0	0	0	0	0	0	0	0	0	0	0	0	0	0	0	0	0
hsa-miR-3140-3p	2	2	3	0	0	0	4	1	4	0	12	3	6	0	0	6	2	2	19	1	3	4	0	3	2	7	3	4	0	0
hsa-miR-3140-5p	1	0	1	0	0	0	0	0	0	0	3	0	0	0	1	0	2	0	0	0	0	0	0	0	0	0	3	0	0	0
hsa-miR-4453	0	0	0	0	0	0	1	0	0	0	0	0	0	0	0	1	0	0	0	0	3	0	0	1	0	0	0	1	0	0
hsa-miR-3688-3p	26	30	18	20	32	12	26	20	4	14	28	18	21	6	12	26	28	14	8	2	13	38	16	12	24	18	16	24	20	36
hsa-miR-3688-5p	0	2	2	0	0	0	0	0	0	0	0	0	0	0	0	0	0	0	0	0	0	0	0	0	0	0	0	0	0	0
hsa-miR-4454	0	1	0	1	0	0	0	0	2	1	1	0	0	1	0	0	0	0	0	0	0	0	0	0	0	0	0	0	0	0
hsa-miR-578	26	19	28	70	102	72	18	47	26	23	21	12	42	31	32	21	39	60	20	2	59	42	139	124	24	6	15	33	46	44
hsa-miR-6082	0	0	0	0	0	0	0	0	0	0	0	0	0	0	0	0	0	0	0	0	0	0	0	0	0	0	0	0	0	0
hsa-miR-548t-5p	0	0	0	0	0	0	3	0	0	0	0	0	0	1	0	1	0	1	0	1	1	1	1	0	1	0	1	0	0	0
hsa-miR-548t-3p	0	0	0	0	0	0	0	0	0	0	0	0	0	0	0	0	0	0	0	0	0	0	0	0	0	0	0	0	0	0
hsa-miR-4276	0	0	0	0	0	0	0	0	0	0	0	0	0	0	0	0	0	0	0	0	0	0	0	0	0	0	0	0	0	0
hsa-miR-1305	113	896	786	7	66	9	27	125	230	42	32	30	69	214	694	149	139	44	16	4	12	29	6	0	5	21	32	24	81	62
hsa-miR-3945	0	0	0	0	0	0	0	0	0	0	0	0	0	0	0	0	0	0	0	0	0	0	0	0	0	0	0	0	0	0
hsa-miR-4455	0	0	0	0	0	0	0	0	0	0	0	0	0	0	0	0	0	0	0	0	0	0	0	0	0	0	0	0	0	0
hsa-miR-4635	0	0	0	0	0	0	0	0	0	0	0	0	0	0	0	0	0	1	2	0	1	1	0	0	1	1	0	0	0	0
hsa-miR-4457	0	0	0	0	0	0	0	0	0	0	0	0	0	0	1	0	1	0	4	0	0	0	0	0	0	0	0	0	0	0
hsa-miR-6075	0	0	0	0	0	0	0	0	0	0	0	0	0	0	0	0	0	0	0	0	0	0	0	0	0	0	0	0	0	0
hsa-miR-4277	0	0	0	0	0	0	0	0	0	0	0	0	0	0	0	0	0	0	0	0	0	0	0	0	0	0	0	0	0	0
hsa-miR-4278	0	0	0	0	0	0	0	0	0	0	0	0	0	0	0	0	0	0	0	0	0	0	0	0	0	0	0	0	0	0
hsa-miR-4458	0	0	0	0	0	0	0	0	0	0	5	1	0	0	0	0	0	0	1	0	0	0	0	0	0	2	1	0	0	0
hsa-miR-4636	10	8	14	0	1	0	0	0	6	0	0	3	1	0	5	5	4	4	0	0	2	1	0	0	0	1	7	0	0	0
hsa-miR-10397-5p	3	2	2	6	13	5	8	3	4	2	22	3	18	9	13	17	15	12	7	0	7	4	6	3	1	16	9	9	14	4
hsa-miR-10397-3p	0	0	0	0	0	0	0	0	1	0	0	0	0	1	0	0	0	0	0	0	0	0	0	0	1	2	0	0	0	0
hsa-miR-6131	0	0	0	0	0	0	0	0	0	0	0	0	0	0	0	0	0	0	0	0	0	0	0	0	0	0	0	0	0	0
hsa-miR-4637	0	3	0	0	0	0	0	3	0	0	0	0	0	0	2	1	0	4	0	0	0	2	1	1	0	0	0	1	0	0
hsa-miR-887-3p	145	280	886	7	46	5	50	106	228	142	415	358	44	53	73	43	71	29	78	17	22	9	2	0	7	229	85	14	25	23
hsa-miR-887-5p	14	9	11	68	59	28	27	9	22	8	20	23	54	9	23	75	24	63	29	3	44	20	13	9	8	21	6	54	52	29
hsa-miR-10522-5p	1	1	6	0	0	0	0	1	1	1	0	2	0	0	0	3	1	0	4	0	0	1	0	0	0	0	3	0	0	0
hsa-miR-4279	0	0	0	0	0	0	0	0	0	0	0	0	0	0	0	0	0	0	0	0	0	0	0	0	0	0	0	0	0	0
hsa-miR-579-3p	18	36	29	0	4	1	6	16	40	41	26	31	4	10	25	5	6	2	1	2	0	1	1	0	0	44	72	0	6	5
hsa-miR-579-5p	7	11	17	3	8	3	5	3	5	4	9	7	20	3	2	14	0	5	3	1	4	5	3	2	27	11	6	7	5	1
hsa-miR-580-3p	16	19	9	4	13	4	23	13	12	2	6	5	13	4	9	6	8	11	0	4	1	3	1	0	2	4	4	10	15	6
hsa-miR-580-5p	0	0	0	0	0	0	0	0	0	0	0	0	0	1	0	0	0	0	0	0	0	0	0	0	0	0	0	0	0	0
hsa-miR-3650	0	0	1	0	0	0	0	0	0	0	0	0	0	0	0	0	0	0	0	0	0	0	0	0	0	0	0	0	0	0
hsa-miR-581	55	20	42	88	157	80	45	37	40	10	25	13	66	30	47	109	68	109	49	8	48	88	151	80	2	16	10	64	82	61
hsa-miR-449a	8	3	10	0	1	1	10	7	1	8	35	14	1	1	2	5	5	1	2	0	0	0	2	0	1	2	6	3	0	3
hsa-miR-449b-5p	0	3	0	1	0	2	0	0	0	3	2	0	1	0	2	0	0	0	0	0	0	0	0	0	0	0	0	0	0	0
hsa-miR-449b-3p	0	0	0	0	0	0	0	0	0	0	0	0	0	0	0	0	0	0	0	0	0	0	2	0	0	0	1	0	0	0
hsa-miR-449c-5p	35	19	14	11	26	42	21	36	24	20	22	38	40	10	27	78	26	19	21	5	24	30	8	4	8	34	15	22	27	15
hsa-miR-449c-3p	0	0	0	0	0	0	0	0	0	0	0	0	0	0	0	0	0	0	0	0	0	0	0	0	0	0	0	0	0	1
hsa-miR-5687	0	3	0	0	0	0	1	2	1	1	0	1	0	0	2	1	3	0	0	0	0	0	0	0	1	2	2	0	0	1
hsa-miR-548ae-5p	0	0	0	0	0	0	0	0	0	0	0	0	0	0	0	0	0	0	0	0	0	0	0	0	0	0	0	0	0	0
hsa-miR-582-5p	6	9	8	0	0	0	4	1	10	14	8	12	2	2	6	3	2	2	0	2	0	2	0	0	13	7	26	0	4	3
hsa-miR-582-3p	106	163	175	316	695	352	135	161	143	81	61	107	159	246	361	119	116	241	182	26	234	249	719	566	55	117	75	321	843	564
hsa-miR-4803	15	8	5	0	3	0	3	1	7	13	17	13	9	2	7	3	1	0	4	0	5	2	0	0	7	5	8	2	3	3
hsa-miR-4804-5p	0	5	3	0	0	0	0	0	0	2	4	1	0	0	1	0	0	0	1	0	0	0	0	0	4	3	1	0	0	2
hsa-miR-4804-3p	1	0	0	0	0	0	0	1	0	0	0	7	0	0	0	0	0	0	0	0	0	0	0	0	0	1	0	0	1	0
hsa-miR-3977	0	0	0	0	0	0	0	0	0	0	0	0	0	0	0	0	0	0	0	0	0	0	0	0	0	0	0	0	0	0
hsa-miR-4280	0	0	0	0	0	0	0	0	0	0	0	0	0	0	0	0	0	0	0	0	0	0	0	0	0	0	0	0	0	0
hsa-miR-3660	1	2	1	4	2	1	1	1	1	2	5	4	4	0	1	1	0	0	4	0	4	9	3	1	0	0	2	2	0	1
hsa-miR-2277-5p	35	25	62	30	146	69	51	41	35	25	51	13	92	20	27	43	36	42	22	6	20	25	20	5	95	47	33	84	72	71
hsa-miR-2277-3p	2	9	9	0	1	0	0	1	4	1	2	7	1	3	2	1	2	0	3	0	0	0	0	0	0	3	0	1	2	0
hsa-miR-583	0	0	0	0	0	0	0	0	0	0	0	0	0	0	0	0	0	0	0	0	0	0	0	0	0	0	0	0	0	0
hsa-miR-548p	0	0	0	0	0	0	0	0	0	0	0	0	0	0	0	0	1	0	0	0	0	0	0	0	0	0	0	0	0	0
hsa-miR-12130	0	0	0	0	0	0	0	0	0	0	0	0	0	0	0	0	0	0	0	0	0	0	0	0	0	0	0	0	0	0
hsa-miR-5706	0	0	1	0	0	0	0	0	0	0	1	0	0	0	0	0	0	0	0	0	0	0	0	0	0	0	0	0	0	0
hsa-miR-4633-5p	0	0	0	0	0	0	0	0	0	0	0	0	0	0	0	0	0	0	0	0	0	0	0	0	0	0	0	0	0	0
hsa-miR-4633-3p	0	0	0	0	0	0	0	0	0	0	0	0	0	0	0	0	0	0	0	0	0	0	0	0	0	0	0	0	0	0
hsa-miR-4460	0	2	2	0	0	0	0	0	0	1	0	0	0	0	0	0	0	0	0	0	0	0	0	0	0	0	0	0	0	0
hsa-miR-6830-5p	0	0	0	0	0	0	0	0	0	0	0	0	0	0	0	0	0	0	0	0	0	0	0	0	0	0	0	0	0	0
hsa-miR-6830-3p	0	0	0	0	0	0	0	0	0	0	0	0	0	0	0	0	0	0	0	0	0	0	0	0	0	0	0	0	0	0
hsa-miR-3936	0	0	0	0	0	0	0	0	0	0	0	0	0	0	0	0	0	0	0	0	1	1	0	4	0	0	0	0	0	0
hsa-miR-3661	1	4	5	21	8	6	11	7	4	3	2	9	21	0	9	22	0	15	18	1	10	14	5	9	37	9	4	26	6	1
hsa-miR-5692c	0	0	0	0	0	0	0	0	0	0	0	0	0	0	0	0	0	0	0	0	0	0	0	0	0	0	0	0	0	0
hsa-miR-874-3p	444	344	1333	118	249	86	406	247	479	383	953	493	698	163	117	717	145	89	330	99	166	503	182	35	271	748	273	305	242	167
hsa-miR-874-5p	8	3	15	0	0	0	3	2	3	5	20	21	5	2	3	1	0	0	4	1	2	2	0	0	4	24	5	0	0	0
[truncated: 653 more rows]

## Sheet: logCPM_mirtox
	X5FU_1	X5FU_2	X5FU_3	CPA_1	CPA_2	CPA_3	CYCLO_1	CYCLO_2	CYCLO_3	H2O2_1	H2O2_2	H2O2_3	MAA_1	MAA_2	MAA_3	MENOL_1	MENOL_2	MENOL_3	MTX_1	MTX_2	MTX_3	OGM_1	OGM_2	OGM_3	UNT_1	UNT_2	UNT_3	VPA_1	VPA_2	VPA_3
hsa-miR-6859-5p	-0.0273136	-2.16083	-1.00157	-0.309171	-0.715587	-2.16083	-0.40779	-0.52284	-2.16083	-2.16083	0.888393	-2.16083	-0.709873	0.42258	-2.16083	-0.858679	-2.16083	-2.16083	0.52453	-2.16083	0.447125	-0.508167	-0.454376	0.134482	0.899336	-2.16083	-2.16083	-0.501226	-2.16083	-2.16083
hsa-miR-6859-3p	-2.16083	-2.16083	-2.16083	-2.16083	-0.715587	-0.111537	-0.40779	-2.16083	-2.16083	-2.16083	-2.16083	-2.16083	-0.709873	0.42258	-2.16083	-0.858679	-2.16083	-2.16083	-2.16083	-2.16083	-2.16083	-2.16083	-0.454376	-2.16083	-2.16083	-2.16083	-2.16083	-2.16083	-2.16083	-2.16083
hsa-miR-12136	4.54418	3.98997	3.59505	0.315814	-0.0082646	-1.3251	2.02404	1.49655	2.75872	5.11105	6.09968	5.96057	1.6016	0.924989	0.934298	1.07632	0.751109	0.380515	5.11664	4.65007	3.36994	1.51642	0.574464	-0.185768	5.95869	5.25933	4.26907	0.389682	-1.29681	1.3846
hsa-miR-200b-5p	-1.27568	-1.75229	-1.46777	0.315814	-0.964025	-1.3251	-1.48938	-1.54911	-2.16083	-0.80683	0.530313	-2.16083	0.254587	-2.16083	-2.16083	-0.858679	-2.16083	-1.18684	0.52453	-2.16083	0.72093	-0.77783	-0.223684	-0.598013	3.11048	-0.709536	0.145209	-2.16083	-1.66508	-1.45775
hsa-miR-200b-3p	9.03218	7.4659	7.24528	7.76726	8.41628	7.8572	8.48198	8.16527	8.26062	7.96767	9.16366	8.6106	8.83234	8.18202	8.37451	9.05563	8.64076	8.33263	9.21647	9.17792	8.80729	8.98084	7.867	6.8227	10.5895	8.97699	8.68734	8.49897	8.22169	8.28274
hsa-miR-200a-5p	4.34344	2.51447	3.60326	7.45221	7.40251	7.82183	4.67459	4.12642	2.67672	2.59067	3.64749	3.10492	6.24846	5.59637	5.47169	4.25971	3.99212	5.61345	4.45542	4.141	5.18056	5.09876	6.52511	6.58726	4.94477	4.70503	3.70226	7.1132	6.8378	6.7484
hsa-miR-200a-3p	7.63871	7.97795	8.59466	6.12221	7.45968	6.65257	7.17682	7.38142	7.53181	6.57861	6.68307	6.23922	8.03156	8.4211	8.89185	7.76646	7.77972	7.09053	6.62832	6.89286	5.98166	7.36988	6.46231	4.8395	5.72681	6.37007	7.6398	7.19986	7.57364	7.39388
hsa-miR-429	5.19708	4.88647	5.74591	2.91018	5.01357	3.30389	4.5331	5.29692	4.94463	4.31789	4.6638	4.62439	5.35534	5.68906	6.3928	4.85752	4.79234	3.7762	4.19332	3.99853	2.69865	3.58148	2.00724	0.617989	3.04025	4.89255	6.11855	4.35787	5.08224	4.99192
hsa-miR-6726-3p	-1.65141	-2.16083	-1.77308	-2.16083	-2.16083	-2.16083	-2.16083	-2.16083	-2.16083	-1.55796	-2.16083	-2.16083	-1.64132	-2.16083	-2.16083	-2.16083	-2.16083	-2.16083	-2.16083	-2.16083	-1.44973	-1.54162	-2.16083	-2.16083	0.731192	-2.16083	-2.16083	-0.771554	-2.16083	-2.16083
hsa-miR-6727-5p	-1.65141	-1.75229	-2.16083	-2.16083	-2.16083	-0.799334	-1.48938	-1.12088	-2.16083	-2.16083	-2.16083	-2.16083	-1.64132	-2.16083	-2.16083	-1.0908	-0.265804	-1.59316	-1.41319	-2.16083	-2.16083	-2.16083	-1.06877	-2.16083	-2.16083	-1.50257	-2.16083	-1.10449	-1.29681	-2.16083
hsa-miR-6808-3p	-1.65141	-2.16083	-2.16083	-0.596763	-2.16083	-1.3251	-2.16083	-2.16083	-1.65691	-2.16083	-2.16083	-1.62866	-1.64132	-2.16083	-2.16083	-1.0908	-2.16083	-2.16083	-0.923204	-2.16083	-1.44973	-1.10976	-0.729109	-1.17741	0.321483	-1.50257	-2.16083	-2.16083	-1.29681	-2.16083
hsa-miR-551a	1.74365	2.29533	3.43869	1.43478	2.51465	1.51401	2.66001	2.9156	2.77852	3.08063	3.01005	2.5136	2.16634	2.84859	2.3232	1.90604	1.59499	1.4348	2.54652	1.82438	1.92036	1.45467	1.64813	-0.185768	3.04025	2.05907	2.26646	2.30208	2.37166	2.61397
hsa-miR-4689	-2.16083	-2.16083	-1.77308	-2.16083	-2.16083	-2.16083	-1.48938	-2.16083	-2.16083	-2.16083	-2.16083	-2.16083	-2.16083	-2.16083	-2.16083	-2.16083	-2.16083	-2.16083	-0.923204	-2.16083	-2.16083	-1.54162	-2.16083	-2.16083	-1.22154	-1.05224	-2.16083	-2.16083	-2.16083	-2.16083
hsa-miR-6728-5p	-2.16083	-1.75229	-2.16083	0.315814	-0.503711	-2.16083	-1.03297	-2.16083	-1.65691	-0.315374	-1.22748	-2.16083	-1.64132	-2.16083	-0.74036	-0.326751	-1.53429	-1.18684	-0.267	-2.16083	0.108889	-0.77783	0.692136	0.134482	-0.657395	-1.50257	-2.16083	-0.273647	-1.29681	-0.987089
hsa-miR-6728-3p	-2.16083	-2.16083	-1.77308	-2.16083	-2.16083	-2.16083	-2.16083	-2.16083	-1.65691	-1.55796	-2.16083	-2.16083	-2.16083	-2.16083	-2.16083	-2.16083	-2.16083	-2.16083	-2.16083	-2.16083	-1.44973	-2.16083	-2.16083	-2.16083	-0.25288	-1.79448	-2.16083	-1.53807	-2.16083	-2.16083
hsa-miR-34a-5p	10.1105	10.6113	10.928	3.87428	7.18385	4.60088	7.20431	9.53797	10.0154	10.9875	10.7367	10.8233	6.64345	9.33528	9.67367	7.33187	8.21718	6.21937	7.68747	7.75967	6.42841	7.09168	4.37328	3.71328	7.67666	10.0205	9.67065	5.18743	6.67645	7.24423
hsa-miR-34a-3p	2.94582	3.59486	3.8089	-1.43637	0.896296	-0.41483	1.056	2.61549	2.52094	4.30948	4.39054	4.42442	-0.148506	1.59233	2.42744	0.693236	1.47388	0.255789	1.63639	2.12797	1.23912	1.45467	-0.454376	-2.16083	2.11356	3.28198	4.05604	-0.771554	-0.0630776	0.429855
hsa-miR-5697	-0.520482	-2.16083	-2.16083	-1.43637	-1.26433	-1.3251	0.0269448	-0.79109	-2.16083	-0.540276	-1.22748	-2.16083	0.367294	-1.46111	-1.28241	-0.326751	-0.764905	-0.870174	0.363575	-2.16083	-0.0955187	-0.508167	-0.454376	-2.16083	-2.16083	-1.05224	-2.16083	-0.273647	-2.16083	-0.987089
hsa-miR-6729-3p	-2.16083	-2.16083	-1.77308	-2.16083	-2.16083	-2.16083	-1.48938	-2.16083	-2.16083	-2.16083	0.18788	-2.16083	-2.16083	-1.46111	-2.16083	-2.16083	-2.16083	-2.16083	-0.267	-2.16083	-2.16083	-2.16083	-2.16083	-2.16083	-1.22154	-2.16083	-2.16083	-2.16083	-2.16083	-0.632788
hsa-miR-6730-5p	-2.16083	-2.16083	-1.77308	-2.16083	-2.16083	-1.3251	-2.16083	-2.16083	-1.65691	-2.16083	-2.16083	-2.16083	-2.16083	-2.16083	-2.16083	-1.36757	-2.16083	-2.16083	-2.16083	-2.16083	-2.16083	-2.16083	-2.16083	-2.16083	-2.16083	-2.16083	-2.16083	-2.16083	-2.16083	-2.16083
hsa-miR-4695-3p	-2.16083	-0.953323	-1.21592	-2.16083	-2.16083	-1.3251	-2.16083	-2.16083	-0.988221	-2.16083	-2.16083	-1.62866	-2.16083	-2.16083	-2.16083	-2.16083	-2.16083	-2.16083	-2.16083	-2.16083	-2.16083	-2.16083	-2.16083	-2.16083	-0.657395	-2.16083	-2.16083	-2.16083	-2.16083	-2.16083
hsa-miR-1290	-1.27568	-2.16083	-1.77308	-2.16083	-2.16083	-2.16083	-2.16083	-2.16083	-2.16083	-2.16083	-1.61996	-1.24077	-2.16083	-2.16083	-2.16083	-2.16083	-1.53429	-2.16083	-2.16083	-2.16083	-2.16083	-2.16083	-2.16083	-2.16083	-0.657395	-1.79448	-2.16083	-1.53807	-2.16083	-2.16083
hsa-miR-4684-5p	-2.16083	-2.16083	-2.16083	-2.16083	-2.16083	-2.16083	-2.16083	-2.16083	-2.16083	-2.16083	-2.16083	-2.16083	-2.16083	-2.16083	-2.16083	-2.16083	-2.16083	-1.18684	-1.41319	-2.16083	-2.16083	-1.54162	-1.06877	-2.16083	-2.16083	-2.16083	-2.16083	-1.53807	-2.16083	-2.16083
hsa-miR-4684-3p	0.22731	-0.953323	-0.131004	1.71672	1.88425	2.25896	1.52325	1.15783	0.428158	0.973555	1.03882	2.5136	1.73362	0.0856266	-1.65577	0.170131	0.6429	1.59784	0.921458	0.0746494	1.14932	0.381256	0.574464	0.617989	0.731192	0.0895719	0.145209	2.07292	2.54034	2.40033
hsa-miR-3115	0.105608	-1.75229	-0.367207	0.47569	-0.964025	-0.111537	0.203376	-0.79109	-0.350024	-1.13405	-2.16083	-0.469072	1.11261	0.263918	0.528328	0.897456	0.525912	0.700671	-0.558111	-2.16083	-0.333745	-0.0848853	0.305708	-2.16083	-1.22154	-0.564553	-2.16083	-0.501226	-0.20836	0.271024
hsa-miR-378f	5.08884	4.29444	4.36218	5.99929	6.04901	6.70205	5.50943	4.30078	3.95941	4.98461	5.10437	5.09769	6.23367	4.29471	3.88298	6.38782	5.73802	6.84882	7.916	7.43949	8.20794	8.04996	7.73782	7.30771	6.61924	4.65778	3.60101	6.54565	6.07158	6.32933
hsa-miR-4425	-1.65141	-1.43427	-2.16083	-0.596763	-0.0082646	-1.3251	-1.03297	-1.12088	-1.28417	-0.80683	-1.22748	-2.16083	-1.64132	-0.991941	-2.16083	-0.483233	-2.16083	-2.16083	1.48808	0.912714	0.72093	-1.10976	-1.06877	-1.17741	-2.16083	-2.16083	-1.68106	-0.771554	-1.00369	-0.987089
hsa-miR-3917	-1.65141	-1.17385	-0.501596	0.315814	-0.155285	0.538123	0.0269448	-1.12088	-0.988221	-1.55796	-0.0959553	-2.16083	-0.709873	0.0856266	-0.986075	0.271567	-0.493878	0.793337	-0.558111	-2.16083	0.287897	-0.508167	-0.223684	0.134482	0.540833	-0.200731	-2.16083	-1.10449	0.404921	0.092519
hsa-miR-1976	-0.336717	-1.17385	-2.16083	1.18002	-0.155285	-0.111537	1.71017	-1.54911	-0.742773	-1.55796	1.41406	-2.16083	0.47183	-1.46111	-0.347267	0.61819	-1.09891	-0.200026	0.363575	-2.16083	0.840528	-0.77783	0.149877	-1.17741	3.07579	-0.200731	-1.03414	0.842362	-1.29681	0.70307
hsa-miR-4254	-1.65141	-2.16083	-2.16083	-2.16083	-2.16083	-2.16083	-2.16083	-2.16083	-1.65691	-2.16083	-0.919258	-2.16083	-2.16083	-2.16083	-2.16083	-2.16083	-2.16083	-2.16083	-1.41319	-2.16083	-2.16083	-2.16083	-2.16083	-2.16083	-2.16083	-1.79448	-2.16083	-2.16083	-2.16083	-2.16083
hsa-miR-5585-5p	-2.16083	-2.16083	-2.16083	-2.16083	-2.16083	-2.16083	-2.16083	-1.54911	-1.65691	-2.16083	-0.449657	-2.16083	-2.16083	-2.16083	-2.16083	-2.16083	-2.16083	-2.16083	-2.16083	-2.16083	-2.16083	-2.16083	-2.16083	-2.16083	-2.16083	-2.16083	-2.16083	-2.16083	-2.16083	-2.16083
hsa-miR-3605-5p	-1.65141	-1.17385	-1.21592	-1.43637	-2.16083	-0.41483	-0.40779	-1.54911	-1.65691	-1.55796	0.0529311	-0.11724	-1.64132	-2.16083	-1.65577	-0.658777	-2.16083	-0.870174	2.00719	0.912714	1.5511	0.0877772	-0.223684	-0.598013	1.42546	-0.564553	-0.794526	-1.53807	-2.16083	-0.987089
hsa-miR-3605-3p	-0.731119	-1.75229	-0.367207	1.71672	-0.319005	0.850455	-0.174109	-1.12088	-1.28417	-1.55796	1.23861	-2.16083	-0.0012689	-0.991941	-1.65577	-0.326751	-0.764905	0.119251	-0.558111	-2.16083	1.14932	0.381256	2.09532	3.26602	2.62629	-0.200731	-1.32164	-0.771554	-1.29681	-0.987089
hsa-miR-552-3p	-1.65141	-1.17385	-2.16083	-2.16083	-1.64404	-2.16083	-2.16083	-2.16083	-2.16083	-2.16083	-1.61996	-1.62866	-2.16083	-1.46111	-1.65577	-2.16083	-1.53429	-1.59316	-0.558111	1.82438	-1.44973	-0.508167	-2.16083	0.396397	-2.16083	-2.16083	-2.16083	-1.53807	-1.66508	-1.45775
hsa-miR-552-5p	-1.65141	-2.16083	-1.77308	-2.16083	-2.16083	-2.16083	-2.16083	-2.16083	-2.16083	-2.16083	-2.16083	-2.16083	-2.16083	-2.16083	-2.16083	-1.36757	-1.53429	-2.16083	-2.16083	1.82438	-0.333745	-0.0848853	-2.16083	-2.16083	-2.16083	-2.16083	-2.16083	-2.16083	-2.16083	-2.16083
hsa-miR-5581-3p	-2.16083	-2.16083	-2.16083	-2.16083	-2.16083	-2.16083	-2.16083	-1.12088	-0.988221	-1.13405	-2.16083	-2.16083	-2.16083	-0.991941	-1.65577	-2.16083	-2.16083	-0.870174	-1.41319	0.0746494	-2.16083	-2.16083	-2.16083	-2.16083	1.42546	-1.79448	-1.32164	-1.53807	-2.16083	-1.45775
hsa-miR-3659	1.08248	0.931539	1.54248	-0.95633	-0.155285	-2.16083	-0.40779	-1.12088	-0.988221	1.13467	1.99537	0.604558	-0.0012689	-0.638484	0.70464	-0.326751	-0.493878	-1.59316	2.06069	1.82438	1.23912	1.88749	0.996622	0.396397	0.321483	-0.709536	-0.249459	-1.10449	0.501531	-1.45775
hsa-miR-30e-5p	14.6694	13.7851	13.2988	14.5443	14.6311	14.5769	14.99	14.2173	13.3799	13.1055	13.7538	13.6719	15.0301	13.9006	13.736	15.3763	15.4135	15.6362	14.5929	14.9005	14.5187	15.0239	14.3076	13.4206	14.4128	12.5553	12.7604	14.9126	14.6161	14.3425
hsa-miR-30e-3p	10.4267	10.4829	10.4538	13.0939	11.8843	13.3521	10.8959	11.0083	10.5107	9.23596	10.0957	9.95744	12.1698	11.0711	11.5726	11.9094	11.3008	12.8413	11.0368	10.5523	12.42	12.4613	12.8997	13.4553	11.319	9.50324	8.91139	12.5087	11.6338	11.2141
hsa-miR-30c-5p	12.7615	12.7377	12.7221	10.6991	11.4167	10.7897	12.1776	12.9907	12.9188	12.1527	12.9248	12.4533	12.3583	12.6952	13.0791	12.9685	12.7929	12.1357	12.2129	12.4383	11.737	12.5735	11.3281	10.0043	14.8358	12.0657	12.7717	11.7407	11.4092	11.8348
hsa-miR-30c-1-3p	4.39631	4.16502	4.57748	3.85985	4.34746	4.36323	3.84851	3.96123	3.45616	3.61917	4.79116	4.57089	4.72757	4.31509	3.97185	5.0339	4.74077	4.37968	4.15694	3.99853	3.73662	4.18622	3.22268	2.71384	4.36024	3.03128	3.83305	3.67564	4.29073	3.70078
hsa-miR-6733-5p	-0.520482	-2.16083	-0.131004	-1.43637	0.359842	-2.16083	0.859236	-0.79109	-1.28417	-1.13405	-0.665435	-1.62866	-0.497546	-2.16083	-0.530466	-0.658777	0.398593	-1.18684	-0.0248828	0.0746494	-1.44973	-0.281058	-1.06877	-2.16083	-0.657395	-2.16083	-2.16083	0.389682	0.0689034	-0.987089
hsa-miR-6733-3p	-1.65141	-2.16083	-2.16083	-2.16083	-0.964025	-1.3251	-0.40779	-2.16083	-2.16083	-2.16083	-0.665435	-2.16083	-2.16083	-1.46111	-0.986075	-0.858679	-1.09891	-1.18684	-2.16083	-2.16083	-1.44973	-1.54162	-2.16083	-2.16083	-2.16083	-2.16083	-2.16083	-0.771554	-1.00369	-0.987089
hsa-miR-6734-5p	-2.16083	-2.16083	-1.21592	-2.16083	-2.16083	-2.16083	-2.16083	-2.16083	-1.65691	-2.16083	-0.665435	-1.62866	-2.16083	-2.16083	-2.16083	-2.16083	-2.16083	-2.16083	-2.16083	-2.16083	-2.16083	-2.16083	-2.16083	-2.16083	-0.657395	-1.79448	-2.16083	-2.16083	-2.16083	-2.16083
hsa-miR-6734-3p	-2.16083	-2.16083	-1.21592	-2.16083	-2.16083	-2.16083	-2.16083	-2.16083	-1.65691	-2.16083	-1.22748	-2.16083	-2.16083	-2.16083	-2.16083	-2.16083	-2.16083	-2.16083	-2.16083	-2.16083	-1.44973	-2.16083	-2.16083	-2.16083	0.0626981	-1.79448	-2.16083	-2.16083	-2.16083	-2.16083
hsa-miR-6735-5p	-2.16083	-2.16083	-2.16083	-2.16083	-2.16083	-2.16083	-2.16083	-1.54911	-2.16083	-2.16083	-0.919258	-2.16083	-1.26015	-2.16083	-2.16083	-2.16083	-2.16083	-2.16083	-0.558111	-2.16083	-2.16083	-2.16083	-2.16083	-2.16083	-0.657395	-2.16083	-2.16083	-1.10449	-2.16083	-2.16083
hsa-miR-6735-3p	-2.16083	-2.16083	-2.16083	-1.43637	-1.26433	-2.16083	-2.16083	-2.16083	-2.16083	-2.16083	-2.16083	-2.16083	-2.16083	-1.46111	-1.65577	-1.36757	-1.09891	-2.16083	-2.16083	-2.16083	-2.16083	-1.54162	-1.51384	-2.16083	-2.16083	-2.16083	-2.16083	-2.16083	-2.16083	-2.16083
hsa-miR-5584-5p	-2.16083	-2.16083	-2.16083	-1.43637	-2.16083	-2.16083	-2.16083	-2.16083	-2.16083	-2.16083	-2.16083	-2.16083	-1.26015	-2.16083	-2.16083	-2.16083	-1.53429	-2.16083	-1.41319	-2.16083	-2.16083	-1.10976	-0.454376	-2.16083	-2.16083	-2.16083	-2.16083	-2.16083	-2.16083	-2.16083
hsa-miR-4781-3p	-1.65141	-2.16083	-1.00157	-1.43637	-2.16083	-2.16083	-2.16083	-1.54911	-2.16083	-0.80683	-2.16083	-2.16083	-1.64132	-2.16083	-2.16083	-1.0908	-1.53429	-0.870174	-0.923204	-2.16083	-0.619243	-1.10976	-0.454376	-2.16083	0.540833	-1.2599	-2.16083	-1.10449	-1.66508	-2.16083
hsa-miR-4422	-1.27568	-0.762081	-1.77308	-2.16083	-1.64404	-2.16083	-2.16083	-1.12088	-1.65691	-2.16083	-2.16083	-0.11724	-2.16083	-2.16083	-1.65577	-1.36757	-1.53429	-2.16083	-2.16083	-2.16083	-2.16083	-2.16083	-2.16083	-2.16083	0.0626981	-1.05224	-0.794526	-2.16083	-2.16083	-2.16083
hsa-miR-12132	-0.0273136	-1.17385	-2.16083	-1.43637	0.464269	-1.3251	-0.174109	-0.101308	-0.350024	-1.13405	-0.0959553	-0.11724	-0.709873	-0.117847	1.25076	-1.36757	-0.764905	-1.18684	-0.923204	-2.16083	-1.44973	-2.16083	-2.16083	-1.17741	-2.16083	-0.870734	-1.32164	-1.53807	0.501531	-0.632788
hsa-miR-3116	-2.16083	-2.16083	-2.16083	-2.16083	-2.16083	-2.16083	-0.686778	-2.16083	-2.16083	-2.16083	-2.16083	-1.24077	-2.16083	-2.16083	-2.16083	-2.16083	-2.16083	-1.18684	-2.16083	0.0746494	-1.44973	-2.16083	-1.51384	-2.16083	-2.16083	-2.16083	-2.16083	-2.16083	-2.16083	-0.987089
hsa-miR-4794	-1.27568	-1.75229	-1.77308	-0.596763	-0.319005	-1.3251	-2.16083	-1.12088	-1.65691	-2.16083	-2.16083	-2.16083	-1.26015	-2.16083	-2.16083	-1.36757	-1.09891	-0.200026	-1.41319	-2.16083	-0.975537	-1.54162	-2.16083	-2.16083	0.731192	-0.709536	-1.03414	-1.10449	-2.16083	-1.45775
hsa-miR-101-5p	0.443665	1.78433	1.95544	0.619604	1.88425	-0.41483	0.502295	1.77068	2.26444	1.20894	1.17504	0.696237	0.47183	2.14118	1.6021	0.61819	0.104308	1.4348	0.669316	0.0746494	0.72093	1.09868	2.25683	2.50756	0.540833	0.718867	1.17174	1.02462	0.906283	0.429855
hsa-miR-101-3p	14.0345	14.5345	13.9963	13.8458	14.2934	13.6532	14.0064	14.5514	13.7803	13.3126	13.4064	13.49	13.9623	14.7874	15.0943	12.9355	13.9037	13.4659	13.1144	13.0002	12.1654	13.9667	13.592	13.2268	11.2353	13.647	13.9086	14.1735	14.9256	14.4655
hsa-miR-3117-3p	0.631765	0.0410557	0.550753	-0.95633	-0.715587	-0.799334	0.360563	0.814625	0.324262	0.342162	0.0529311	-0.683463	0.569301	0.0856266	0.0939575	-0.858679	-0.764905	-0.870174	-0.558111	2.12797	0.590513	1.25176	0.574464	-0.598013	-2.16083	-1.05224	-0.409306	0.633705	0.301374	-0.987089
hsa-miR-1262	3.08112	1.8735	2.29651	3.1893	1.28645	3.05247	2.02404	1.43488	1.40838	2.38177	4.71498	4.91894	2.44843	-0.354806	0.861733	3.03096	1.1961	3.21418	3.82724	1.82438	3.32962	3.38028	3.12142	3.05464	2.92804	2.56381	2.29267	2.70067	-1.00369	1.7881
hsa-miR-186-5p	10.1273	9.59343	9.903	6.63751	8.5054	7.2811	9.68779	10.0242	9.56634	8.69916	9.95238	9.7122	9.54201	9.52299	9.77779	9.86647	9.84918	8.80559	9.45084	10.2521	8.36268	9.18953	7.61095	5.99081	9.27975	8.29563	9.09204	8.06142	8.50632	8.6681
hsa-miR-186-3p	-1.65141	1.31785	0.799649	-2.16083	-1.64404	-0.799334	-2.16083	-0.101308	0.78197	-1.13405	-0.919258	-1.62866	-1.64132	-1.46111	-0.986075	-1.0908	-0.493878	-1.59316	-0.267	0.0746494	-2.16083	-2.16083	-2.16083	-2.16083	-2.16083	-1.79448	-0.249459	-1.10449	-2.16083	-2.16083
hsa-miR-7156-5p	-0.336717	-1.17385	-0.501596	0.619604	0.652861	0.538123	1.14515	0.224502	-0.988221	-1.55796	-2.16083	-1.24077	0.977088	0.42258	-0.347267	-1.71036	-0.0689117	-0.200026	-0.558111	-2.16083	-0.0955187	-0.508167	-2.16083	-0.598013	-1.22154	-0.200731	-1.32164	0.936367	1.33119	1.13073
hsa-miR-4423-5p	-2.16083	-1.43427	-1.21592	-2.16083	-2.16083	-2.16083	-2.16083	-2.16083	-1.65691	-1.55796	-2.16083	-0.11724	-2.16083	-2.16083	-2.16083	-2.16083	-2.16083	-2.16083	-2.16083	-2.16083	-2.16083	-0.77783	-2.16083	-2.16083	-2.16083	-1.2599	-2.16083	-2.16083	-2.16083	-2.16083
hsa-miR-4423-3p	-1.27568	-0.953323	-1.77308	-2.16083	-2.16083	-2.16083	-2.16083	-2.16083	-2.16083	-2.16083	-1.22748	-2.16083	-2.16083	-2.16083	-2.16083	-2.16083	-2.16083	-2.16083	-1.41319	-2.16083	-2.16083	-1.54162	-2.16083	-2.16083	-2.16083	-1.50257	-2.16083	-1.53807	-2.16083	-2.16083
hsa-miR-760	0.631765	-1.17385	0.0719128	0.47569	-0.715587	1.7581	0.859236	-1.54911	0.615883	0.203705	1.10854	0.288336	0.827506	-2.16083	-2.16083	1.90604	0.258941	0.880408	4.42514	3.75438	4.22833	2.39458	2.53402	1.89527	3.4988	-0.0973353	-1.03414	0.389682	-0.369927	0.271024
hsa-miR-2682-5p	2.25379	1.27485	0.799649	1.65123	2.51465	2.45639	1.14515	-1.12088	0.324262	1.58866	0.530313	2.26682	1.35056	-0.117847	1.13237	1.66635	1.85959	3.12784	5.73803	5.02562	5.82371	6.28134	7.20731	7.5757	2.11356	0.661057	1.28053	2.11373	2.29286	2.54621
hsa-miR-2682-3p	-2.16083	-2.16083	-2.16083	-2.16083	-2.16083	-2.16083	-1.48938	-2.16083	-2.16083	-1.13405	-2.16083	0.165392	-1.26015	-2.16083	-2.16083	-2.16083	-2.16083	-2.16083	-2.16083	0.0746494	-0.619243	-0.77783	-2.16083	-2.16083	-1.22154	-2.16083	-2.16083	-2.16083	-2.16083	-2.16083
hsa-miR-137-3p	1.3199	2.73672	1.82112	-1.43637	-0.964025	-2.16083	-2.16083	-0.296733	0.212299	1.58866	0.311278	1.85419	-0.709873	0.924989	0.619176	0.0610197	1.03418	-1.59316	2.78769	2.37865	1.74751	3.04528	2.05195	0.810034	0.321483	0.174665	0.857346	-2.16083	-1.00369	-0.987089
hsa-miR-137-5p	-2.16083	-1.43427	-2.16083	-2.16083	-2.16083	-2.16083	-2.16083	-2.16083	-2.16083	-2.16083	-2.16083	-2.16083	-2.16083	-2.16083	-2.16083	-2.16083	-2.16083	-2.16083	-0.923204	-2.16083	-1.44973	-1.54162	0.149877	-0.598013	-2.16083	-2.16083	-1.32164	-2.16083	-2.16083	-2.16083
hsa-miR-197-3p	3.94261	3.65478	4.69352	2.05731	1.7252	0.538123	3.92603	3.35918	3.91539	4.08135	5.59806	4.69832	3.23766	1.83742	1.80923	3.56823	2.65643	2.46119	3.41975	3.22464	2.6339	3.53748	2.05195	1.13112	9.20448	3.94635	4.04065	2.19205	1.27763	1.13073
hsa-miR-197-5p	-0.977855	-2.16083	-1.46777	-1.43637	-2.16083	-2.16083	-1.48938	-2.16083	-1.65691	-0.540276	-0.449657	-1.24077	-0.709873	-2.16083	-2.16083	-1.36757	-2.16083	-1.18684	-0.923204	0.0746494	-1.44973	-1.54162	-2.16083	-2.16083	0.731192	-1.50257	-2.16083	-0.0771241	-2.16083	-2.16083
hsa-miR-11399	-2.16083	-2.16083	-1.77308	-0.95633	-2.16083	-2.16083	-2.16083	-2.16083	-2.16083	-2.16083	-1.22748	-2.16083	-1.26015	-1.46111	-2.16083	-1.0908	-2.16083	-2.16083	-2.16083	-2.16083	-0.619243	-2.16083	-1.06877	0.134482	-2.16083	-1.79448	-1.32164	-2.16083	-1.66508	-0.987089
hsa-miR-548ac	-2.16083	-2.16083	-1.46777	-2.16083	-2.16083	-2.16083	-2.16083	-2.16083	-2.16083	-2.16083	-2.16083	-2.16083	-2.16083	-1.46111	-1.65577	-2.16083	-2.16083	-2.16083	-2.16083	-2.16083	-0.975537	-2.16083	-2.16083	-2.16083	-2.16083	-2.16083	-2.16083	-2.16083	-2.16083	-2.16083
hsa-miR-320b	9.64741	9.88203	10.5809	8.81031	8.40279	8.44389	9.22072	9.8548	9.54339	10.5383	12.2596	11.1394	8.98945	8.91145	8.34819	9.30648	9.15887	8.80106	11.2817	10.4593	9.93108	9.57253	9.8287	9.42422	12.5404	12.2482	11.3509	9.18988	8.64066	8.93515
hsa-miR-942-5p	4.18722	2.47703	3.905	1.89705	1.44799	1.83107	3.09988	1.30299	1.35665	3.10028	3.51256	2.26682	3.41857	-0.991941	0.431373	4.12389	1.59499	1.69712	4.47525	4.74238	3.89697	3.50738	2.79301	1.61559	4.41677	2.5795	3.07531	2.56009	0.404921	1.13073
hsa-miR-942-3p	-0.0273136	-0.44212	-1.46777	-2.16083	-2.16083	-2.16083	-2.16083	-1.54911	-1.65691	0.203705	1.4681	-0.282457	-0.958933	-2.16083	-2.16083	-0.858679	-2.16083	-0.870174	-0.267	-2.16083	-0.333745	-2.16083	-2.16083	-2.16083	1.63059	1.23696	1.05407	-2.16083	-2.16083	-2.16083
hsa-miR-6736-5p	-2.16083	-2.16083	-2.16083	-2.16083	-2.16083	-2.16083	-2.16083	-2.16083	-2.16083	-1.13405	-2.16083	-2.16083	-2.16083	-2.16083	-2.16083	-2.16083	-2.16083	-2.16083	-2.16083	-2.16083	-2.16083	-2.16083	-2.16083	-1.17741	-2.16083	-2.16083	-2.16083	-2.16083	-2.16083	-2.16083
hsa-miR-5087	-2.16083	-1.43427	-1.77308	-0.95633	-0.964025	-0.799334	-2.16083	-0.52284	-1.65691	-2.16083	-2.16083	-2.16083	-0.958933	-1.46111	-2.16083	-0.483233	-1.53429	-0.870174	-0.0248828	0.0746494	-2.16083	-1.54162	-2.16083	-2.16083	1.18625	-1.05224	-1.32164	-0.771554	-1.66508	0.092519
hsa-miR-6878-5p	-1.27568	-1.75229	-1.77308	-2.16083	-1.26433	-1.3251	-2.16083	-2.16083	-1.28417	-2.16083	-2.16083	-2.16083	-1.26015	-1.46111	-2.16083	-0.858679	-2.16083	-2.16083	-2.16083	-2.16083	-1.44973	-2.16083	-2.16083	-1.17741	-2.16083	-1.2599	-2.16083	-0.771554	-1.29681	-2.16083
hsa-miR-6878-3p	-2.16083	-2.16083	-1.77308	-2.16083	-2.16083	-1.3251	-2.16083	-2.16083	-0.988221	-2.16083	-1.61996	-2.16083	-2.16083	-2.16083	-1.65577	-2.16083	-2.16083	-2.16083	-2.16083	-2.16083	-2.16083	-2.16083	-2.16083	-2.16083	-2.16083	-2.16083	-1.32164	-2.16083	-2.16083	-2.16083
hsa-miR-6737-5p	-1.65141	-2.16083	-2.16083	-2.16083	-2.16083	-1.3251	-2.16083	-2.16083	-1.65691	-1.55796	-2.16083	-2.16083	-2.16083	-2.16083	-2.16083	-2.16083	-2.16083	-1.18684	-0.923204	-2.16083	-1.44973	-1.10976	-1.06877	-2.16083	-2.16083	-1.79448	-2.16083	-2.16083	-2.16083	-2.16083
hsa-miR-6737-3p	-2.16083	-1.75229	-0.814993	-2.16083	-1.64404	-2.16083	-0.40779	-0.296733	-2.16083	-0.80683	0.424948	-2.16083	-2.16083	-1.46111	-0.986075	-0.858679	-0.764905	-0.870174	-0.923204	-2.16083	-0.619243	-1.54162	-1.06877	-1.17741	0.731192	-1.05224	-0.249459	-2.16083	-1.29681	-1.45775
hsa-miR-5698	-2.16083	-2.16083	-2.16083	-2.16083	-2.16083	-2.16083	-2.16083	-2.16083	-2.16083	-2.16083	-2.16083	-1.62866	-2.16083	-2.16083	-2.16083	-2.16083	-2.16083	-2.16083	-2.16083	-2.16083	-2.16083	-1.54162	-2.16083	-1.17741	-2.16083	-2.16083	-2.16083	-2.16083	-2.16083	-2.16083
hsa-miR-190b-5p	1.2641	-0.953323	0.163584	-0.06949	0.652861	-1.3251	1.65051	2.08366	2.02032	2.31607	1.95809	2.07521	0.827506	1.02734	1.46186	1.33253	0.104308	1.04021	1.70519	2.59215	0.950967	1.68725	-2.16083	-0.185768	-0.657395	1.31401	0.99143	0.842362	-0.551897	0.429855
hsa-miR-92b-5p	4.83967	3.98331	5.25361	6.55486	4.60329	5.75287	5.97834	4.67884	4.80203	5.70899	6.14393	5.43364	6.34968	3.7077	3.01754	4.77355	2.16362	3.24732	7.63112	7.00891	6.80624	6.14625	5.98577	5.86665	7.75824	5.66615	4.51157	6.37988	4.56114	4.79435
hsa-miR-92b-3p	9.26029	8.20177	7.63481	8.2939	8.09143	7.84954	9.17051	8.59523	8.74191	9.09648	9.57247	9.28546	9.57942	8.94738	8.88242	8.64892	7.72355	7.40879	9.96013	9.49891	9.53338	9.26764	8.10575	8.04067	13.1832	9.67691	9.54576	8.91438	8.24237	8.2066
hsa-miR-6738-3p	-2.16083	-2.16083	-1.77308	-0.95633	-2.16083	-2.16083	-2.16083	-2.16083	-2.16083	-2.16083	-2.16083	-2.16083	-0.709873	-1.46111	-2.16083	-1.0908	-2.16083	-2.16083	-2.16083	0.0746494	0.108889	-2.16083	-2.16083	-2.16083	-0.25288	-2.16083	-1.68106	-2.16083	-2.16083	-2.16083
hsa-miR-9-5p	13.7368	12.457	11.6611	12.877	13.1715	12.6162	13.6943	12.7317	11.9713	11.728	11.8823	12.2731	14.1302	13.3542	14.0363	14.9351	14.5564	14.4532	11.4521	11.8464	11.5713	14.1587	13.3919	12.1571	10.2107	11.1461	11.1037	13.494	13.132	12.9652
hsa-miR-9-3p	10.4671	10.7329	10.5091	6.6668	7.9247	6.74752	8.97272	9.43589	9.39162	9.78514	10.3733	10.3127	8.66844	8.83942	9.66287	10.3166	10.075	8.64351	7.37678	7.63277	6.36997	9.01065	7.67846	6.17661	6.30414	8.52916	9.45237	7.72687	7.69224	8.16908
hsa-miR-765	-1.27568	-1.43427	0.163584	-2.16083	-2.16083	-1.3251	-2.16083	-2.16083	-2.16083	-1.13405	-0.261994	0.0309862	-1.64132	-2.16083	-2.16083	-2.16083	-1.09891	-1.18684	-0.0248828	0.0746494	0.108889	-1.54162	-2.16083	-0.185768	-0.657395	-1.50257	-0.409306	-2.16083	-2.16083	-2.16083
hsa-miR-5187-5p	-2.16083	-2.16083	-2.16083	-2.16083	-2.16083	-2.16083	-2.16083	-2.16083	-2.16083	-2.16083	-0.919258	-2.16083	-2.16083	-2.16083	-2.16083	-2.16083	-2.16083	-2.16083	-1.41319	-2.16083	-2.16083	-2.16083	-2.16083	-2.16083	-0.657395	-2.16083	-2.16083	-2.16083	-2.16083	-2.16083
hsa-miR-5187-3p	-2.16083	-2.16083	-2.16083	-2.16083	-2.16083	-2.16083	-2.16083	-2.16083	-2.16083	-2.16083	-2.16083	-2.16083	-2.16083	-2.16083	-1.28241	-2.16083	-2.16083	-2.16083	-1.41319	-2.16083	-2.16083	-2.16083	-2.16083	-2.16083	-2.16083	-2.16083	-2.16083	-2.16083	-2.16083	-2.16083
hsa-miR-4654	-1.27568	-2.16083	-0.649801	-0.596763	-2.16083	-1.3251	-1.03297	-2.16083	-1.65691	-2.16083	-2.16083	-2.16083	-0.958933	-2.16083	-2.16083	-1.0908	-2.16083	-2.16083	0.363575	0.0746494	-0.0955187	-1.10976	-0.454376	0.617989	-2.16083	-2.16083	-1.68106	-0.771554	-2.16083	-2.16083
hsa-miR-556-5p	3.01506	4.25627	4.54375	1.5106	2.58582	1.7581	2.11513	2.43822	2.39838	1.69586	1.57047	1.21325	2.49878	2.84859	3.64428	3.54815	2.86348	2.51661	4.04195	3.92165	2.49497	2.86712	2.86995	1.50886	0.899336	0.929398	1.28053	1.98766	2.51742	2.28035
hsa-miR-556-3p	1.86113	0.402374	0.617117	-2.16083	-0.503711	-0.799334	-1.03297	0.814625	1.1893	2.28207	1.23861	1.44235	-0.958933	1.1229	1.00339	0.170131	1.03418	-0.870174	-0.0248828	-2.16083	0.108889	0.0877772	-0.223684	-2.16083	-0.657395	1.81586	2.46394	-1.10449	-0.20836	-0.632788
hsa-miR-1295a	0.540779	-1.75229	-0.814993	0.870418	-0.964025	-0.41483	0.360563	-2.16083	-0.533075	-0.315374	-0.261994	0.288336	0.660601	-1.46111	-1.28241	-0.483233	-2.16083	-0.870174	0.363575	-2.16083	-0.333745	-1.10976	-2.16083	-1.17741	2.4205	-0.870734	-0.105569	1.10778	-0.369927	-2.16083
hsa-miR-214-5p	-1.65141	-1.75229	-0.367207	-1.43637	-2.16083	-2.16083	-1.48938	-2.16083	-0.988221	-2.16083	-2.16083	-0.282457	-2.16083	-2.16083	-2.16083	-1.71036	-2.16083	-2.16083	2.06069	0.0746494	1.14932	-2.16083	-2.16083	-2.16083	-2.16083	-2.16083	-2.16083	-1.10449	-2.16083	-1.45775
hsa-miR-214-3p	-2.16083	-2.16083	-0.649801	-2.16083	-2.16083	-2.16083	-2.16083	-1.54911	-1.65691	-2.16083	-0.449657	-2.16083	-2.16083	-2.16083	-2.16083	-2.16083	-2.16083	-2.16083	1.13602	0.912714	0.840528	-2.16083	-2.16083	-2.16083	0.0626981	-1.79448	-1.32164	-2.16083	-2.16083	-2.16083
hsa-miR-3120-3p	-0.173737	-1.75229	-1.21592	-2.16083	-2.16083	-2.16083	-0.40779	-1.54911	-2.16083	-0.315374	-1.22748	-2.16083	0.132324	-2.16083	-1.28241	-0.858679	-1.53429	-2.16083	2.90932	2.12797	2.66664	-0.0848853	-2.16083	-2.16083	1.81015	-1.05224	-1.32164	-1.53807	-1.29681	-2.16083
hsa-miR-3120-5p	-2.16083	-1.43427	-2.16083	-0.596763	-1.26433	-1.3251	-2.16083	-2.16083	-2.16083	-2.16083	-2.16083	-2.16083	-2.16083	-2.16083	-0.986075	-2.16083	-2.16083	-1.59316	-2.16083	-2.16083	-2.16083	-0.508167	0.305708	0.134482	-2.16083	-2.16083	-2.16083	-2.16083	-1.66508	-2.16083
hsa-miR-199a-5p	2.07078	2.01086	2.41317	1.89705	2.38762	1.60004	1.38366	1.71986	1.68497	1.58866	-0.261994	-2.16083	2.03601	2.14118	2.05684	3.35367	2.65643	2.69534	6.21585	4.55146	5.88063	1.63253	-0.454376	-0.598013	2.24427	-0.432818	0.544779	1.74947	2.31961	2.40033
hsa-miR-199a-3p	4.81076	2.95672	3.62761	2.37384	3.05581	2.99011	4.29087	3.61696	3.01379	3.41466	4.2891	4.45755	3.22275	2.67026	3.65505	3.8887	3.91279	3.91672	7.69172	6.71064	6.81174	2.49002	1.70523	1.71496	5.26267	3.67417	3.45776	3.07597	3.41648	3.6207
hsa-miR-1843	4.40278	2.13627	2.14731	5.21446	4.4464	5.00735	4.94672	4.02541	2.9628	2.3493	3.47345	3.17033	5.23795	2.9563	2.1512	5.32391	4.76033	5.2505	5.38653	5.66738	5.96859	5.86991	6.19462	5.9506	5.47057	3.03128	2.67795	5.40445	4.49814	3.97006
hsa-miR-488-5p	0.947306	-1.75229	-1.46777	0.981167	1.10452	1.22005	1.82255	0.224502	0.324262	0.203705	0.628503	0.696237	1.6016	1.59233	0.431373	-1.36757	-0.764905	-0.610656	-0.558111	-2.16083	-0.333745	0.625008	-2.16083	-2.16083	2.24427	0.879575	-0.249459	2.37104	1.89072	2.00552
hsa-miR-488-3p	1.01648	2.85821	4.47384	-0.596763	1.22832	1.22005	1.45514	3.08579	2.99699	-0.315374	1.4681	0.506655	1.89272	2.93012	3.74858	0.366337	1.03418	0.380515	-0.558111	-2.16083	-0.975537	0.0877772	-0.729109	-2.16083	0.899336	1.19684	1.8736	0.842362	2.20951	1.66573
hsa-miR-4424	-1.65141	-0.762081	-1.46777	-0.309171	-2.16083	-1.3251	-1.03297	-2.16083	-0.988221	-2.16083	-2.16083	-0.469072	-2.16083	-2.16083	-1.65577	-1.0908	-2.16083	-2.16083	-2.16083	-2.16083	-2.16083	-2.16083	-0.454376	-2.16083	-2.16083	-2.16083	-2.16083	-1.10449	-2.16083	-1.45775
hsa-miR-3121-3p	-0.731119	-2.16083	-2.16083	-0.596763	0.247263	-0.111537	-1.03297	-1.54911	-2.16083	-0.540276	-2.16083	-2.16083	-1.26015	-1.46111	-1.28241	-1.71036	-2.16083	-0.870174	0.182381	0.912714	1.05355	-0.281058	0.305708	-2.16083	-2.16083	-1.50257	-0.409306	-0.771554	-1.00369	-0.987089
hsa-miR-4426	-0.977855	-1.43427	-2.16083	-0.95633	-0.715587	-2.16083	-1.48938	-2.16083	-1.65691	-1.13405	-2.16083	-0.93537	-2.16083	-2.16083	-1.65577	-1.36757	-2.16083	-2.16083	-1.41319	-2.16083	-0.975537	-1.54162	-2.16083	-2.16083	-1.22154	-1.2599	-1.32164	-2.16083	-2.16083	-2.16083
hsa-miR-1278	4.18722	1.65616	1.50792	3.40332	4.55089	3.92035	5.70171	4.11663	3.17181	2.24724	0.18788	2.68005	4.99648	4.3648	4.16516	4.91352	4.65979	4.24671	4.42514	5.02562	3.9107	4.48542	3.87286	2.97669	2.7634	1.52316	2.55339	4.37476	4.62686	4.44959
hsa-miR-4735-5p	0.22731	-0.953323	-1.21592	-2.16083	-2.16083	-2.16083	-0.686778	-0.79109	-2.16083	0.584637	1.17504	1.27403	-1.26015	-2.16083	-0.184732	-0.0570235	-1.53429	-1.59316	0.182381	1.43939	-0.0955187	0.833468	-1.06877	-2.16083	0.899336	-0.432818	-0.249459	-2.16083	-0.551897	-1.45775
hsa-miR-4735-3p	-2.16083	-1.17385	-1.46777	-2.16083	-2.16083	-2.16083	-2.16083	-1.54911	-2.16083	-0.315374	-2.16083	-2.16083	-1.26015	-2.16083	-1.28241	-2.16083	-2.16083	-2.16083	-2.16083	-2.16083	-2.16083	-2.16083	-2.16083	-2.16083	-2.16083	-2.16083	-1.68106	-2.16083	-2.16083	-2.16083
hsa-miR-181b-5p	9.19512	9.94027	9.16373	7.14538	7.64468	8.00053	7.55685	8.44347	8.32091	8.18279	9.11923	9.2218	7.84405	8.10219	8.61803	9.08706	8.95123	8.5619	9.98109	9.65549	9.03514	9.55677	8.68789	8.07615	7.80001	7.4273	8.1854	7.39045	7.61876	7.63922
hsa-miR-181b-3p	-1.65141	-0.953323	-0.244277	0.135987	-0.319005	-2.16083	0.203376	-0.101308	-0.350024	-1.13405	-2.16083	-2.16083	-0.148506	-0.638484	-0.986075	-0.185593	-0.764905	0.119251	-2.16083	-2.16083	-1.44973	-0.77783	-2.16083	-2.16083	-0.25288	-1.2599	-0.794526	-0.501226	0.833912	-0.987089
hsa-miR-181a-5p	8.40986	8.07004	8.38598	4.96107	5.19524	6.20124	6.03776	6.58137	6.54009	6.50681	8.094	7.51401	6.20363	5.01474	5.88491	8.49422	8.41057	8.23946	8.02599	7.73179	6.58004	6.25668	5.07721	4.18127	7.191	6.22675	7.05915	5.50376	4.90813	5.19361
hsa-miR-181a-3p	3.06489	1.62226	1.60922	1.5106	1.76664	1.68123	2.95945	1.66719	1.98668	1.84307	1.95809	1.59308	2.64009	1.77994	1.19278	3.36519	2.86348	2.18153	3.39914	2.37865	2.38122	2.81892	2.33128	0.810034	5.35959	1.78912	2.31842	2.15342	2.0589	2.19443
hsa-miR-6739-5p	-1.65141	-2.16083	-2.16083	-2.16083	-0.715587	-2.16083	-2.16083	-2.16083	-0.988221	-2.16083	-2.16083	-2.16083	-2.16083	-2.16083	-2.16083	-1.71036	-2.16083	-2.16083	-2.16083	-2.16083	-0.975537	-2.16083	-2.16083	-2.16083	-2.16083	-1.79448	-2.16083	-2.16083	-2.16083	-2.16083
hsa-miR-6739-3p	-0.173737	-1.17385	0.617117	0.47569	-0.715587	0.138939	0.502295	-0.79109	-0.742773	0.342162	-0.0959553	0.604558	0.47183	0.695545	-0.347267	0.455263	0.751109	0.255789	-0.267	-2.16083	-0.333745	-2.16083	-1.06877	-1.17741	1.18625	0.403429	0.709511	0.0958099	-1.00369	0.271024
hsa-miR-6740-3p	-2.16083	-1.75229	-2.16083	-2.16083	-2.16083	-2.16083	-2.16083	-2.16083	-1.65691	-1.55796	-1.61996	-1.24077	-1.64132	-2.16083	-1.28241	-2.16083	-2.16083	-2.16083	-2.16083	-2.16083	-2.16083	-1.54162	-2.16083	-2.16083	-0.657395	-1.05224	-1.03414	-2.16083	-2.16083	-2.16083
hsa-miR-135b-5p	11.868	12.5132	12.0579	10.1284	11.5531	10.346	11.887	11.7554	12.074	11.2742	10.5412	10.8536	12.3428	12.9349	13.0588	12.2092	12.1387	11.2188	10.337	10.4161	10.1538	11.7017	10.4373	8.98014	7.45839	10.5458	10.9219	10.9358	11.3619	11.3376
hsa-miR-135b-3p	6.53965	6.1275	6.05359	6.29564	6.79199	6.49026	6.92003	6.48004	5.95686	5.58895	6.21874	5.9443	7.34167	7.06553	6.83912	6.05053	5.89663	5.33385	6.41896	6.56657	5.86308	6.01067	5.42618	5.18107	6.15425	5.61758	5.33194	6.57517	6.5788	6.32175
hsa-miR-6769b-3p	-1.65141	-2.16083	-2.16083	-2.16083	-2.16083	-2.16083	-1.48938	-2.16083	-2.16083	-2.16083	-1.61996	-2.16083	-2.16083	-2.16083	-2.16083	-2.16083	-2.16083	-2.16083	-2.16083	-2.16083	-2.16083	-2.16083	-2.16083	-2.16083	-2.16083	-2.16083	-2.16083	-2.16083	-2.16083	-2.16083
hsa-miR-29c-5p	3.04847	3.28394	4.7352	0.47569	3.18368	0.850455	2.85761	3.67147	4.44758	3.57772	3.84423	3.24813	2.84861	4.4685	3.99748	1.84153	1.9978	1.31487	2.06069	1.82438	1.40353	1.63253	0.80093	1.39359	2.62629	3.24311	3.04478	1.74947	2.88287	3.28882
hsa-miR-29c-3p	7.31753	6.19392	6.50295	4.61105	5.02215	5.67572	6.27599	5.72179	6.59274	6.06947	5.8221	6.33325	6.37011	6.24829	5.64656	7.89023	7.1939	7.29751	9.60929	9.7544	8.98735	9.34706	8.04966	6.95309	5.77085	4.71217	5.49886	5.12891	5.20568	5.40919
hsa-miR-29b-3p	7.81226	9.7038	10.0585	5.35991	6.75386	6.46469	6.60742	8.68283	10.1636	6.65699	5.76117	6.53297	6.19792	9.74081	9.32952	7.32967	7.89331	6.74388	9.71395	10.0067	8.34446	8.67422	7.09962	6.62288	3.98355	4.92974	6.10382	5.48054	7.01293	7.49618
hsa-miR-29b-2-5p	0.874653	-0.180398	-0.025981	-0.95633	-1.26433	-2.16083	-0.686778	0.224502	-0.988221	1.05636	1.17504	1.01387	-1.26015	-1.46111	-1.65577	-0.483233	-0.265804	-1.18684	2.16207	2.12797	1.92036	0.625008	-1.51384	-2.16083	1.18625	1.15557	0.99143	-1.10449	-0.760178	-1.45775
hsa-miR-205-5p	13.0293	11.8538	12.2384	10.185	10.8767	10.3639	11.9761	11.2044	11.3572	11.9091	12.2477	11.9799	12.1604	11.1028	11.333	12.932	12.1277	11.74	13.5437	13.383	12.3059	12.9389	11.7046	10.3716	13.8483	11.3359	11.7579	10.9983	10.3052	10.7436
hsa-miR-205-3p	1.47539	4.35246	5.54324	-0.06949	0.464269	-0.799334	1.30846	3.30849	3.86999	2.69773	3.69358	2.68005	1.69094	1.72008	2.80177	0.61819	0.525912	-1.18684	2.68922	1.82438	0.108889	0.0877772	-0.223684	-0.185768	0.321483	1.23696	3.3743	-0.273647	-0.0630776	0.429855
hsa-miR-215-5p	7.80983	6.4018	6.77505	8.36711	8.26817	8.31546	8.77302	7.53904	7.09212	5.80491	6.13769	6.36852	8.71544	7.49083	7.29682	8.50467	7.90799	8.38476	8.55192	8.81314	8.38314	9.37728	9.39899	8.4506	5.99627	5.2471	4.84845	8.70998	8.26232	8.44501
hsa-miR-215-3p	-1.65141	-2.16083	-2.16083	-2.16083	-2.16083	-2.16083	-2.16083	-2.16083	-2.16083	-2.16083	-2.16083	-2.16083	-1.64132	-2.16083	-2.16083	-2.16083	-2.16083	-1.18684	-2.16083	-2.16083	-1.44973	-2.16083	-2.16083	-2.16083	-2.16083	-2.16083	-2.16083	-2.16083	-1.66508	-2.16083
hsa-miR-194-5p	8.29493	7.68239	7.38813	4.39801	6.53454	5.19874	7.87782	7.4483	6.68739	8.60688	8.17949	7.94329	7.32868	7.41969	8.02381	7.57759	7.98688	6.8298	7.62558	7.38326	5.97187	7.64335	6.28402	4.79477	7.05958	7.1352	7.05246	6.26455	6.46959	6.76712
hsa-miR-664a-5p	1.1456	0.232997	0.741334	2.56378	1.28645	1.42252	2.11513	0.363415	0.615883	0.973555	2.35222	1.89346	1.77507	-0.991941	-0.986075	1.13133	0.525912	1.919	3.93142	2.77809	4.21732	3.46102	3.52187	3.82871	3.78311	1.35104	1.11411	1.98766	0.501531	0.572921
hsa-miR-664a-3p	3.20482	3.74419	2.71538	1.58263	3.89396	2.09085	2.93465	3.47096	4.65453	3.63273	4.20407	3.36449	3.51958	6.23499	5.47169	3.56823	4.9079	4.21356	2.68922	2.77809	3.86911	3.86871	2.76643	1.61559	6.4054	4.23591	4.95488	2.82876	4.59984	4.46802
hsa-miR-4742-5p	-1.27568	-0.953323	-1.77308	-2.16083	-2.16083	-1.3251	-0.686778	-2.16083	-0.187606	-1.13405	0.628503	-2.16083	-0.958933	-2.16083	-1.65577	-0.858679	-1.09891	-1.18684	-0.558111	0.912714	-0.333745	-0.0848853	-2.16083	-2.16083	-2.16083	-0.200731	-1.32164	-0.771554	-2.16083	-2.16083
hsa-miR-4742-3p	-0.977855	-0.305332	-1.21592	-2.16083	-0.964025	-1.3251	-2.16083	-1.12088	-0.533075	-2.16083	-2.16083	-1.24077	-1.64132	-2.16083	-0.74036	-1.36757	-1.53429	-2.16083	-0.0248828	-2.16083	-1.44973	-1.10976	-1.51384	-2.16083	2.47476	-0.564553	-0.105569	-2.16083	-1.66508	-0.987089
hsa-miR-6741-5p	-2.16083	-2.16083	-2.16083	-1.43637	-2.16083	-1.3251	-1.48938	-2.16083	-2.16083	-1.13405	0.424948	-2.16083	-2.16083	-2.16083	-2.16083	-2.16083	-2.16083	-1.59316	-0.558111	-2.16083	-0.975537	-1.54162	-1.06877	-0.598013	-2.16083	-1.2599	-1.32164	-2.16083	-2.16083	-1.45775
hsa-miR-6741-3p	-1.65141	-2.16083	-0.501596	-1.43637	-2.16083	-0.799334	-1.48938	-1.54911	-1.28417	-2.16083	-2.16083	-2.16083	-1.64132	-2.16083	-1.65577	-1.71036	-0.764905	-2.16083	-2.16083	-2.16083	-1.44973	-1.54162	-1.51384	-0.185768	-0.25288	-2.16083	-1.68106	-1.53807	-2.16083	-2.16083
hsa-miR-5008-5p	-2.16083	0.402374	0.163584	-2.16083	-1.64404	-2.16083	-2.16083	-2.16083	-0.533075	-1.13405	1.17504	-1.24077	-2.16083	-1.46111	-0.74036	-1.71036	-2.16083	-2.16083	-1.41319	-2.16083	-2.16083	-1.54162	-2.16083	-2.16083	-2.16083	-1.50257	-1.32164	-2.16083	-2.16083	0.271024
hsa-miR-5008-3p	-0.731119	-1.43427	-1.46777	-2.16083	-2.16083	-2.16083	-2.16083	-2.16083	-2.16083	-2.16083	-2.16083	-2.16083	-1.64132	-2.16083	-0.986075	-2.16083	-1.53429	-2.16083	-1.41319	-2.16083	-0.333745	-2.16083	-1.51384	-2.16083	0.0626981	-2.16083	-2.16083	-1.53807	-2.16083	-2.16083
hsa-miR-3620-3p	-0.977855	-1.17385	-1.46777	-2.16083	-2.16083	-2.16083	-1.48938	-2.16083	-1.65691	-1.55796	-2.16083	-2.16083	-0.709873	-1.46111	-2.16083	-2.16083	-2.16083	-1.59316	-2.16083	-2.16083	-0.619243	-2.16083	-2.16083	-2.16083	-2.16083	-1.50257	-2.16083	-2.16083	-2.16083	-2.16083
hsa-miR-6742-3p	-0.731119	-0.953323	-1.46777	-0.06949	0.738652	-1.3251	-0.686778	-1.54911	-1.65691	-1.55796	-2.16083	-2.16083	0.977088	-0.354806	-0.184732	-0.658777	0.398593	0.380515	-1.41319	-2.16083	-2.16083	-0.281058	-2.16083	-1.17741	-2.16083	-1.50257	-2.16083	0.741802	0.677273	-2.16083
hsa-miR-4666a-5p	-2.16083	-1.75229	-2.16083	-2.16083	-2.16083	-2.16083	-1.48938	-1.54911	-2.16083	-2.16083	-2.16083	-2.16083	-2.16083	-2.16083	-2.16083	-1.71036	-2.16083	-2.16083	-2.16083	-2.16083	-2.16083	-2.16083	-1.06877	-2.16083	-2.16083	-2.16083	-2.16083	-2.16083	-2.16083	-2.16083
hsa-miR-4427	0.22731	-0.305332	-1.77308	0.47569	-0.0082646	1.68123	0.631339	0.363415	-0.742773	-1.13405	-0.919258	-2.16083	1.17587	-0.354806	0.785324	0.959574	0.851766	1.87727	0.52453	-2.16083	1.4792	0.833468	0.149877	0.810034	-2.16083	-2.16083	-2.16083	0.842362	1.43269	1.30484
hsa-miR-4671-5p	-2.16083	-1.75229	-1.77308	-0.95633	-2.16083	-0.799334	-1.03297	-1.54911	-2.16083	-2.16083	-2.16083	-2.16083	-2.16083	-2.16083	-1.65577	-2.16083	-2.16083	-2.16083	-0.558111	0.912714	0.287897	-1.54162	-0.454376	-0.598013	1.96982	-2.16083	-1.03414	-2.16083	-2.16083	-2.16083
hsa-miR-4671-3p	-0.173737	-0.953323	-1.21592	-0.596763	-2.16083	-2.16083	-0.40779	-0.52284	-2.16083	-0.12085	0.530313	-1.62866	-0.0012689	-1.46111	-0.986075	0.366337	-1.09891	-0.610656	0.921458	2.37865	-0.0955187	-1.10976	0.149877	-2.16083	-2.16083	-1.2599	-1.68106	-2.16083	-2.16083	-0.987089
hsa-miR-4753-5p	-1.65141	-2.16083	-1.46777	-2.16083	-1.64404	-0.799334	-2.16083	-2.16083	-2.16083	-2.16083	-2.16083	-2.16083	-2.16083	-2.16083	-2.16083	-1.71036	-2.16083	-1.59316	-2.16083	-2.16083	-0.975537	-2.16083	-1.06877	-2.16083	0.321483	-1.79448	-1.68106	-1.10449	-2.16083	-2.16083
hsa-miR-4753-3p	-1.65141	-1.43427	-2.16083	-2.16083	-2.16083	-2.16083	-2.16083	-2.16083	-1.65691	-2.16083	-0.919258	-2.16083	-2.16083	-2.16083	-1.65577	-1.71036	-1.53429	-2.16083	-2.16083	-2.16083	-2.16083	-2.16083	-2.16083	-2.16083	-2.16083	-2.16083	-1.68106	-2.16083	-2.16083	-2.16083
hsa-miR-1537-3p	-2.16083	-1.75229	-1.21592	-2.16083	-2.16083	-2.16083	-2.16083	-0.79109	-1.65691	-2.16083	-2.16083	-0.683463	-2.16083	-1.46111	-2.16083	-2.16083	-2.16083	-2.16083	-1.41319	-2.16083	-2.16083	-1.54162	-2.16083	-2.16083	-2.16083	-2.16083	-2.16083	-2.16083	-2.16083	-2.16083
hsa-miR-4428	-1.27568	-2.16083	-2.16083	-2.16083	-1.64404	-0.799334	-2.16083	-2.16083	-2.16083	-2.16083	-2.16083	-2.16083	-2.16083	-2.16083	-2.16083	-2.16083	-2.16083	-2.16083	-0.558111	-2.16083	-2.16083	-1.54162	-0.729109	-0.598013	-2.16083	-1.79448	-2.16083	-2.16083	-2.16083	-2.16083
hsa-miR-4677-5p	0.947306	0.691083	1.76368	0.135987	0.969096	-0.111537	1.45514	1.95774	2.26444	1.53192	-0.0959553	0.863775	0.367294	2.18613	2.12043	0.61819	0.851766	0.880408	-0.267	1.43939	-0.333745	-0.0848853	0.149877	-1.17741	-2.16083	0.331131	-0.409306	-0.771554	1.74045	1.532
hsa-miR-4677-3p	4.25319	3.41842	3.13328	4.08735	4.97432	4.76817	4.90265	5.08739	3.90642	3.8339	5.29958	4.97034	4.03668	4.6953	4.74159	3.38796	4.52148	4.47369	4.71933	5.06189	4.13783	4.72005	4.42519	4.60054	3.82549	4.45159	4.04837	4.27033	5.27906	5.1256
hsa-miR-3916	-2.16083	-2.16083	-2.16083	-2.16083	-2.16083	-2.16083	-2.16083	-2.16083	-2.16083	-2.16083	-2.16083	-2.16083	-1.26015	-2.16083	-2.16083	-2.16083	-2.16083	-1.59316	0.52453	1.82438	-0.975537	-1.54162	-1.51384	-2.16083	-0.25288	-1.2599	-1.68106	-2.16083	-2.16083	-2.16083
hsa-miR-3124-5p	-1.65141	-0.762081	-0.501596	-0.06949	-0.964025	-0.799334	-0.40779	-1.12088	-1.65691	0.0505348	-2.16083	-0.469072	-0.709873	-0.638484	-2.16083	-0.185593	-1.09891	0.255789	-0.0248828	0.0746494	1.14932	-0.77783	0.446335	-1.17741	1.96982	-1.05224	-1.03414	-0.771554	-2.16083	-0.348569
hsa-miR-3124-3p	-2.16083	-2.16083	-1.77308	-2.16083	-2.16083	-2.16083	-2.16083	-2.16083	-2.16083	-2.16083	-2.16083	-2.16083	-2.16083	-2.16083	-2.16083	-2.16083	-1.53429	-2.16083	-1.41319	-2.16083	-2.16083	-2.16083	-2.16083	-2.16083	-2.16083	-1.79448	-2.16083	-2.16083	-2.16083	-2.16083
hsa-miR-5699-3p	2.19533	2.11204	3.14457	1.08402	1.54643	0.352294	1.45514	1.61253	1.68497	1.84307	1.23861	2.14194	1.89272	1.72008	1.80923	1.33253	1.27072	0.380515	1.48808	-2.16083	-0.333745	1.09868	0.446335	-0.598013	0.540833	0.600833	1.05407	1.10778	0.833912	1.13073
hsa-miR-5699-5p	1.3199	-0.593249	0.550753	0.135987	-0.715587	-0.41483	1.71017	-0.52284	-0.187606	0.973555	1.17504	0.0309862	2.13485	-0.991941	-0.74036	1.80815	0.104308	-0.0315735	1.23241	0.0746494	1.23912	1.01557	-0.729109	0.810034	0.540833	0.331131	-0.249459	0.516847	-0.369927	-0.348569
hsa-miR-3155a	-2.16083	-2.16083	-1.46777	-2.16083	-2.16083	-2.16083	-1.48938	-2.16083	-2.16083	-2.16083	-2.16083	-2.16083	-2.16083	-1.46111	-2.16083	-2.16083	-1.53429	-2.16083	-2.16083	-2.16083	-2.16083	-2.16083	-2.16083	-2.16083	-2.16083	-2.16083	-1.68106	-2.16083	-2.16083	-2.16083
hsa-miR-3155b	-2.16083	-2.16083	-1.46777	-2.16083	-2.16083	-2.16083	-1.48938	-2.16083	-2.16083	-2.16083	-2.16083	-2.16083	-2.16083	-2.16083	-2.16083	-2.16083	-2.16083	-2.16083	-2.16083	-2.16083	-2.16083	-2.16083	-2.16083	-2.16083	-2.16083	-2.16083	-1.68106	-2.16083	-2.16083	-2.16083
hsa-miR-1265	1.52371	1.31785	-0.244277	-0.309171	-2.16083	-0.799334	-1.48938	-1.54911	-0.988221	-1.13405	-0.0959553	-1.62866	-1.64132	-2.16083	-0.530466	1.73899	0.945855	2.31255	-0.0248828	0.912714	-0.333745	0.241967	0.305708	-0.185768	-2.16083	-1.05224	-2.16083	-2.16083	-2.16083	-2.16083
hsa-miR-511-5p	-1.65141	-1.75229	-2.16083	-0.95633	-2.16083	-0.799334	-2.16083	-2.16083	-0.742773	-1.13405	-1.22748	-2.16083	-0.497546	-2.16083	-2.16083	-0.658777	-2.16083	-1.18684	2.11227	0.0746494	2.38122	1.32262	3.37122	2.61438	0.321483	-1.79448	-1.68106	-0.771554	-2.16083	-1.45775
hsa-miR-1915-5p	-0.977855	-2.16083	-0.025981	-1.43637	-1.26433	-0.111537	-2.16083	-2.16083	0.324262	-1.55796	0.628503	0.0309862	-1.26015	-0.117847	-2.16083	-1.0908	-2.16083	-1.18684	-0.923204	-2.16083	-2.16083	-2.16083	-1.06877	-2.16083	1.18625	0.174665	-1.03414	-0.501226	-2.16083	-1.45775
hsa-miR-1915-3p	-1.65141	-2.16083	-0.501596	-2.16083	-0.964025	-0.799334	-1.03297	-2.16083	-0.988221	-1.13405	-0.919258	-0.469072	-1.64132	-2.16083	-2.16083	-2.16083	-2.16083	-2.16083	-2.16083	-2.16083	-2.16083	-1.10976	-2.16083	-2.16083	0.0626981	-1.05224	-2.16083	-2.16083	-2.16083	-2.16083
hsa-miR-603	-0.520482	-0.44212	-0.649801	-2.16083	-0.0082646	-1.3251	0.0269448	0.224502	-1.28417	-0.315374	-2.16083	0.696237	-1.26015	0.0856266	1.72991	-1.0908	-1.09891	-2.16083	-2.16083	-2.16083	-1.44973	-2.16083	-1.06877	-1.17741	-2.16083	-1.2599	-1.03414	-2.16083	-0.369927	-0.632788
hsa-miR-3611	-2.16083	-0.762081	0.249777	-2.16083	-0.964025	-2.16083	-1.03297	-0.296733	-0.350024	-2.16083	-0.919258	-0.93537	-1.26015	-0.117847	0.215411	-1.0908	-1.09891	-1.18684	-0.558111	-2.16083	-1.44973	-0.508167	-2.16083	-2.16083	-2.16083	-2.16083	-0.794526	-2.16083	-1.66508	-0.348569
hsa-miR-4683	-2.16083	-2.16083	-1.77308	-2.16083	-2.16083	-0.41483	-1.48938	-1.54911	-0.988221	-1.13405	-2.16083	-2.16083	-0.709873	-2.16083	-2.16083	-1.71036	-2.16083	-2.16083	-1.41319	-2.16083	-2.16083	-2.16083	-0.729109	-2.16083	1.18625	-2.16083	-1.03414	-2.16083	-2.16083	-1.45775
hsa-miR-5100	-1.65141	-1.43427	-1.46777	0.135987	-1.26433	0.850455	-1.48938	-1.54911	-0.187606	-0.80683	0.530313	0.863775	0.47183	0.42258	-1.65577	-2.16083	-2.16083	-2.16083	-2.16083	-2.16083	-1.44973	-1.10976	-1.51384	0.617989	4.51067	-0.870734	-1.68106	-1.10449	0.592076	-2.16083
hsa-miR-605-5p	-0.977855	-0.953323	-0.501596	-1.43637	-2.16083	-2.16083	-1.03297	-1.12088	-0.742773	-2.16083	0.424948	-2.16083	-2.16083	-2.16083	-2.16083	-2.16083	-2.16083	-2.16083	-2.16083	-2.16083	-2.16083	-1.10976	-2.16083	-2.16083	3.17746	-0.200731	0.0252624	-2.16083	-1.66508	-2.16083
hsa-miR-605-3p	0.443665	-2.16083	-1.00157	0.981167	0.969096	0.138939	1.30846	-0.296733	-1.65691	0.342162	1.57047	-0.11724	1.45627	-0.991941	-1.28241	1.01913	-0.0689117	1.25095	0.52453	0.0746494	0.950967	0.927393	0.996622	1.71496	0.540833	0.537986	0.785321	0.936367	0.189816	0.429855
hsa-miR-548f-3p	-0.173737	0.402374	-1.46777	1.08402	1.44799	1.32484	2.46601	1.49655	0.858353	-1.13405	1.17504	0.940771	1.77507	2.79156	2.3232	0.832542	0.945855	0.962522	0.182381	-2.16083	1.23912	2.39458	0.996622	1.71496	0.731192	0.0895719	0.925945	1.5258	2.09031	1.30484
hsa-miR-3924	-0.336717	-2.16083	-2.16083	-2.16083	-2.16083	-2.16083	-1.48938	-2.16083	-2.16083	-2.16083	-2.16083	-2.16083	-2.16083	-1.46111	-2.16083	-1.0908	-2.16083	-1.59316	-1.41319	0.912714	-0.0955187	-0.508167	-0.729109	-2.16083	-2.16083	-2.16083	-1.68106	-2.16083	-2.16083	-2.16083
hsa-miR-1296-5p	3.78304	3.36817	3.54479	2.41388	3.54686	3.25169	3.90065	3.08579	3.58538	3.52054	4.01733	3.90575	3.53172	3.61213	2.93152	4.18367	3.57281	3.93717	3.15045	3.46033	2.93199	3.32957	1.46185	0.396397	7.03496	4.13865	3.2987	3.30469	3.23167	3.26794
hsa-miR-1296-3p	-1.65141	-0.593249	-0.501596	-2.16083	-0.155285	-0.799334	-2.16083	0.0707749	-0.988221	-1.55796	-2.16083	-2.16083	-0.709873	0.42258	0.431373	-2.16083	-1.09891	-0.610656	-2.16083	-2.16083	-2.16083	-0.77783	-2.16083	-2.16083	0.0626981	-0.870734	-1.68106	-1.53807	-1.29681	-1.45775
hsa-miR-7151-5p	2.79649	1.68929	1.4725	1.5106	1.28645	0.352294	1.45514	-0.79109	0.0909112	0.0505348	-2.16083	0.401621	0.746466	0.924989	1.64597	4.1706	3.73971	3.44594	-2.16083	-2.16083	-2.16083	-0.281058	-1.51384	-2.16083	-2.16083	-1.2599	-2.16083	0.389682	-0.551897	1.46019
hsa-miR-7151-3p	-0.520482	-0.953323	-0.367207	-0.309171	-1.64404	0.702725	-1.03297	-1.54911	-2.16083	-2.16083	-1.22748	0.165392	0.132324	-2.16083	-2.16083	1.73899	0.751109	1.8343	-2.16083	-2.16083	-1.44973	-2.16083	-2.16083	-2.16083	1.04991	-2.16083	-2.16083	-1.53807	-2.16083	-2.16083
hsa-miR-4676-5p	-2.16083	-1.75229	-1.77308	-2.16083	-2.16083	-2.16083	-2.16083	-2.16083	-1.65691	-1.55796	-0.665435	-0.11724	-2.16083	-2.16083	-2.16083	-2.16083	-2.16083	-2.16083	-2.16083	-2.16083	-2.16083	-2.16083	-2.16083	-2.16083	0.0626981	-0.709536	-1.68106	-2.16083	-2.16083	-2.16083
hsa-miR-4676-3p	-1.27568	-1.75229	-2.16083	-0.95633	-2.16083	-0.799334	-1.03297	-0.52284	-1.28417	-2.16083	-0.919258	-2.16083	-0.958933	-2.16083	-2.16083	-1.36757	-2.16083	-0.390781	1.03272	0.0746494	0.287897	0.381256	-1.06877	-0.598013	0.321483	-1.79448	-1.32164	-2.16083	-2.16083	-0.632788
hsa-miR-346	-2.16083	-1.75229	-2.16083	-2.16083	-2.16083	-2.16083	-2.16083	-2.16083	-2.16083	-1.55796	0.18788	-2.16083	-1.64132	-1.46111	-1.65577	-2.16083	-2.16083	-1.18684	-1.41319	-2.16083	-2.16083	-2.16083	-2.16083	-2.16083	-0.657395	-1.79448	-0.794526	-2.16083	-2.16083	-2.16083
hsa-miR-4679	-2.16083	-2.16083	-2.16083	-2.16083	-2.16083	-2.16083	-2.16083	-2.16083	-2.16083	-2.16083	-2.16083	-2.16083	-2.16083	-0.991941	-0.74036	-2.16083	-2.16083	-1.18684	1.70519	0.912714	1.74751	0.508274	1.16891	-2.16083	-2.16083	-2.16083	-2.16083	-2.16083	-2.16083	-2.16083
hsa-miR-107	12.8058	11.0409	11.0551	10.0254	11.0225	9.83912	12.479	11.7393	11.0222	12.079	13.0353	12.6674	11.6604	10.5622	11.1989	10.8743	11.3238	10.9967	11.6131	10.9984	10.5477	10.1134	8.47196	7.84888	12.9079	11.6834	11.6524	11.0823	10.624	10.7498
hsa-miR-607	-0.977855	-1.17385	-2.16083	-2.16083	-2.16083	-2.16083	-2.16083	-2.16083	-1.65691	-1.55796	-0.449657	-2.16083	-2.16083	-1.46111	-2.16083	-2.16083	-2.16083	-1.18684	-2.16083	-2.16083	-1.44973	-2.16083	-1.51384	-0.598013	-2.16083	-1.79448	-2.16083	-2.16083	-1.66508	-1.45775
hsa-miR-3085-5p	-2.16083	-2.16083	-1.77308	-2.16083	-2.16083	-2.16083	-2.16083	-1.12088	-1.28417	-1.13405	0.18788	0.782436	-1.64132	-2.16083	-2.16083	-1.36757	-0.764905	-2.16083	-2.16083	-2.16083	-1.44973	-2.16083	-2.16083	-2.16083	-2.16083	-2.16083	-2.16083	-2.16083	-2.16083	-0.987089
hsa-miR-3085-3p	-2.16083	-2.16083	-1.77308	-0.95633	-0.964025	-2.16083	-0.686778	-1.54911	-2.16083	-0.80683	-0.665435	-2.16083	-0.709873	-0.991941	-1.65577	-1.0908	-0.764905	0.495311	-2.16083	-2.16083	-2.16083	-1.54162	-1.51384	-2.16083	-0.657395	-1.50257	-0.794526	-1.53807	-0.760178	-0.348569
hsa-miR-1287-5p	3.09718	0.402374	2.57217	2.63326	3.1989	3.14124	2.90943	3.06558	2.6339	2.31607	4.35512	2.72428	3.35164	1.52395	1.41191	1.66635	1.85959	2.03741	3.17492	3.22464	2.0747	0.927393	0.149877	-0.598013	3.14436	2.43175	2.73642	3.15631	3.08348	2.28035
hsa-miR-1287-3p	0.105608	-0.593249	0.680562	-2.16083	0.247263	-1.3251	-1.48938	-0.296733	-0.988221	-1.13405	-0.449657	-2.16083	-0.958933	-0.638484	-1.28241	-2.16083	-2.16083	-2.16083	-0.923204	-2.16083	-0.333745	-1.54162	-2.16083	-2.16083	-2.16083	-1.79448	-1.68106	-2.16083	-1.66508	-0.632788
hsa-miR-4685-3p	-1.65141	-2.16083	-2.16083	-2.16083	-2.16083	-2.16083	-2.16083	-2.16083	-1.65691	-2.16083	-2.16083	-2.16083	-2.16083	-2.16083	-2.16083	-1.36757	-2.16083	-1.59316	-0.923204	-2.16083	-2.16083	-0.281058	-1.06877	-2.16083	1.42546	-2.16083	-2.16083	-1.10449	-2.16083	-2.16083
hsa-miR-6507-5p	-2.16083	-2.16083	-1.77308	-0.95633	-1.64404	-1.3251	-1.48938	-2.16083	-2.16083	-1.13405	-0.665435	-2.16083	-0.709873	-0.991941	-0.184732	-1.0908	-2.16083	-0.390781	-0.923204	-2.16083	-0.975537	-2.16083	-2.16083	-0.598013	2.11356	0.331131	0.629495	-0.501226	-0.551897	-1.45775
hsa-miR-3158-3p	5.04812	4.41321	5.05844	6.64804	7.15391	7.15709	6.10041	5.95663	5.15231	3.89142	4.90329	5.03323	5.67295	6.5507	6.07745	5.53243	5.25435	6.77262	6.36683	6.34895	6.33221	5.68058	7.1723	7.1435	7.3318	4.15445	3.84196	6.99119	6.79913	6.5551
hsa-miR-3158-5p	-0.336717	-2.16083	-1.46777	-2.16083	-2.16083	-2.16083	-2.16083	-2.16083	-2.16083	-2.16083	1.8805	-2.16083	-2.16083	-2.16083	-2.16083	-2.16083	-2.16083	-2.16083	-2.16083	-2.16083	-2.16083	-2.16083	-2.16083	-2.16083	-2.16083	-2.16083	-1.32164	-2.16083	-2.16083	-2.16083
hsa-miR-146b-5p	9.29289	8.42098	8.97853	9.64574	9.76649	9.76366	10.4034	9.72392	9.08811	8.25359	9.5515	9.40789	10.5428	9.30822	9.47933	10.3184	9.88729	10.4308	9.20872	9.42074	8.96243	9.88882	9.57853	8.48268	8.69529	8.71308	8.28139	10.48	9.62961	9.64511
hsa-miR-146b-3p	1.3199	-0.44212	-0.025981	0.981167	1.39613	1.42252	1.71017	1.66719	0.324262	0.468487	1.23861	1.3884	1.9299	0.0856266	0.215411	1.50907	1.03418	1.59784	1.32276	2.37865	0.287897	1.25176	1.24791	1.97762	6.02838	1.45676	1.11411	1.80036	1.81754	1.46019
hsa-miR-1307-3p	7.77594	8.65512	8.98738	7.02128	7.34041	7.89811	7.14339	7.25327	7.83563	6.83464	7.81521	7.27475	7.8813	7.21126	7.01672	8.66211	8.60651	7.58763	9.7416	9.67465	8.53603	9.26792	9.25939	8.19494	10.1627	7.38496	6.10567	7.38316	7.24518	7.03461
hsa-miR-1307-5p	5.25905	6.59335	7.55348	5.46846	6.19273	5.92942	5.12168	6.12719	6.6011	4.01043	4.68106	5.08078	6.12766	7.14451	7.37792	5.63116	5.77374	5.0302	5.27779	4.91096	4.10237	4.23295	4.53951	3.26602	4.126	3.41909	3.4344	5.63572	6.18321	5.62161
hsa-miR-609	-1.65141	-1.75229	-1.21592	-2.16083	-2.16083	-2.16083	-2.16083	-2.16083	-2.16083	-2.16083	-2.16083	-2.16083	-1.64132	-2.16083	-1.28241	-2.16083	-2.16083	-1.59316	-2.16083	-2.16083	-2.16083	-2.16083	-2.16083	-2.16083	-2.16083	-2.16083	-1.68106	-2.16083	-2.16083	-1.45775
hsa-miR-4482-3p	-2.16083	-0.762081	-2.16083	0.870418	0.464269	1.22005	-1.03297	0.0707749	-0.187606	-1.55796	-0.665435	-1.62866	-0.312496	-0.117847	-2.16083	-0.326751	-0.265804	-0.610656	0.921458	0.0746494	1.32367	1.01557	1.24791	1.80793	2.88861	-0.870734	0.358783	-0.0771241	-0.760178	-0.987089
hsa-miR-4482-5p	-0.731119	-2.16083	-1.00157	-0.95633	0.359842	-1.3251	0.203376	-2.16083	-0.988221	-0.80683	0.18788	0.940771	-0.148506	-0.354806	-0.74036	0.271567	-0.493878	-0.390781	1.23241	0.0746494	0.447125	-0.508167	-2.16083	-1.17741	2.52706	0.174665	-1.68106	0.633705	-1.29681	-0.348569
hsa-miR-548e-3p	2.81603	3.35791	3.58679	2.59894	3.44844	3.08267	3.53877	3.98294	3.36746	2.28207	3.06369	2.76719	3.79615	3.28029	3.7586	3.5175	4.1487	3.86428	3.93142	3.75438	3.06073	3.69266	3.48973	2.66497	2.62629	1.19684	1.90792	3.59146	3.48897	3.68512
hsa-miR-548e-5p	-1.65141	-1.43427	-1.77308	-2.16083	-2.16083	-2.16083	-2.16083	-2.16083	-1.28417	-2.16083	-2.16083	-2.16083	-2.16083	-2.16083	-2.16083	-2.16083	-1.53429	-2.16083	-2.16083	-2.16083	-2.16083	-2.16083	-2.16083	-2.16083	-2.16083	-2.16083	-2.16083	-2.16083	-2.16083	-2.16083
hsa-miR-6715b-3p	-2.16083	-2.16083	-2.16083	-2.16083	-2.16083	-0.41483	-1.48938	-2.16083	-1.65691	-2.16083	-0.665435	-2.16083	-1.26015	-2.16083	-1.65577	-1.36757	-0.764905	-0.200026	-1.41319	-2.16083	-0.619243	-1.10976	-1.51384	-2.16083	-2.16083	-1.79448	-2.16083	-2.16083	-0.760178	-1.45775
hsa-miR-2110	1.65965	0.816315	1.92956	0.981167	-0.0082646	-0.41483	1.38366	0.0707749	1.06588	1.34692	3.47345	2.88877	1.11261	-1.46111	-1.65577	1.66635	-0.493878	-0.200026	3.31358	3.34729	2.45804	1.51642	1.70523	1.50886	4.09168	1.81586	1.22716	0.842362	-1.00369	-0.111233
hsa-miR-3663-5p	-2.16083	-2.16083	-1.77308	-0.596763	-1.26433	-2.16083	-2.16083	-2.16083	-2.16083	-2.16083	-2.16083	-1.62866	-1.64132	-2.16083	-2.16083	-2.16083	-2.16083	-2.16083	-0.267	-2.16083	0.108889	-0.508167	-2.16083	0.396397	2.04348	-1.2599	-1.03414	-0.771554	-1.00369	-1.45775
hsa-miR-3663-3p	-1.65141	-2.16083	-1.77308	-2.16083	-2.16083	-2.16083	-1.48938	-2.16083	-2.16083	-2.16083	-0.0959553	-2.16083	-0.0012689	-0.354806	-2.16083	-2.16083	-2.16083	-2.16083	-1.41319	0.0746494	-0.619243	-0.0848853	-1.06877	-2.16083	-1.22154	-0.432818	-1.03414	-0.771554	-1.29681	-1.45775
hsa-miR-3941	-1.65141	-2.16083	-2.16083	-2.16083	-2.16083	-0.799334	-0.686778	-2.16083	-1.65691	-2.16083	-0.919258	-2.16083	-0.497546	-2.16083	-2.16083	-0.858679	-2.16083	-2.16083	-0.267	0.0746494	-0.619243	-0.77783	0.446335	-1.17741	-1.22154	-1.79448	-1.32164	-1.53807	-2.16083	-1.45775
hsa-miR-4484	0.631765	0.232997	0.680562	-2.16083	-1.26433	-2.16083	0.203376	-1.54911	-1.28417	-1.55796	-0.665435	-1.62866	-0.709873	-2.16083	-0.530466	-1.71036	-1.09891	-2.16083	-0.267	-2.16083	-1.44973	-2.16083	-2.16083	-2.16083	0.0626981	-0.200731	-0.409306	-1.53807	-0.760178	-0.632788
hsa-miR-378c	5.10877	4.30517	4.50922	5.97942	6.08221	6.71656	5.64934	4.75022	4.30474	5.09155	5.29584	5.01998	6.29907	4.58216	4.02266	6.44865	5.78333	6.90181	7.89407	7.58371	8.18693	8.03751	7.7301	7.3097	6.56399	5.0359	3.65252	6.60231	6.13319	6.43379
hsa-miR-202-5p	-0.336717	-1.17385	-0.814993	-2.16083	-2.16083	-2.16083	-1.48938	-0.52284	-2.16083	-2.16083	-2.16083	-2.16083	-2.16083	-2.16083	-0.986075	-1.71036	-2.16083	-2.16083	-2.16083	-2.16083	-2.16083	-2.16083	-1.51384	-2.16083	-2.16083	-1.79448	-1.32164	-2.16083	-2.16083	-2.16083
hsa-miR-3944-3p	-0.731119	-0.593249	-0.025981	-0.06949	0.125149	-0.41483	-0.40779	0.0707749	-1.28417	-1.13405	-0.449657	0.165392	-1.26015	-0.117847	-0.530466	-0.326751	-0.493878	-0.610656	-1.41319	0.0746494	-0.333745	-0.77783	-1.51384	0.810034	0.321483	-0.870734	-1.68106	-2.16083	-0.20836	-1.45775
hsa-miR-3944-5p	-1.27568	-2.16083	-2.16083	-2.16083	-2.16083	-2.16083	-1.48938	-2.16083	-1.28417	-1.55796	-1.22748	-0.93537	-2.16083	-2.16083	-2.16083	-2.16083	-2.16083	-2.16083	-2.16083	-2.16083	-2.16083	-1.54162	-2.16083	-2.16083	-2.16083	-1.79448	-2.16083	-2.16083	-2.16083	-2.16083
hsa-miR-6743-3p	-2.16083	-2.16083	-2.16083	-2.16083	-1.64404	-2.16083	-2.16083	-2.16083	-1.65691	-2.16083	-2.16083	-0.683463	-2.16083	-2.16083	-2.16083	-1.36757	-2.16083	-2.16083	-2.16083	-2.16083	-2.16083	-2.16083	-2.16083	-2.16083	-2.16083	-2.16083	-2.16083	-2.16083	-2.16083	-2.16083
hsa-miR-210-3p	8.83835	9.47302	10.3882	6.67712	7.80428	7.42653	8.06367	8.73174	9.11147	7.4118	8.91794	8.50799	8.10146	8.28245	7.95681	8.67634	9.11144	8.44134	8.28391	7.30974	6.85677	7.18496	6.35711	5.25723	8.85789	7.96518	8.20538	7.0814	7.80893	7.97096
hsa-miR-210-5p	-0.520482	-0.762081	-0.131004	-2.16083	-0.964025	-2.16083	-0.174109	-1.12088	-0.742773	-0.540276	0.628503	0.288336	-0.709873	-0.991941	-2.16083	-1.0908	-1.09891	-1.59316	-0.558111	-2.16083	-0.619243	-1.54162	-2.16083	-2.16083	2.24427	-0.870734	-2.16083	-2.16083	-0.551897	-1.45775
hsa-miR-675-5p	3.96027	4.17089	4.65455	0.981167	0.247263	2.09085	2.0703	2.2718	3.32771	1.93347	3.95246	4.00769	2.10265	1.94594	1.19278	3.86455	4.15856	3.54255	0.52453	1.43939	0.108889	0.0877772	-2.16083	-2.16083	3.47237	2.22785	1.68855	1.74947	0.301374	2.10306
hsa-miR-675-3p	3.17488	2.45793	3.54479	0.315814	1.22832	0.352294	2.35826	1.43488	2.8173	1.27958	1.99537	3.01876	1.45627	2.22971	1.88442	3.56823	4.06731	3.18026	-0.923204	-2.16083	-0.333745	-2.16083	-2.16083	-2.16083	4.3014	1.78912	1.42973	1.10778	0.404921	1.60041
hsa-miR-483-5p	2.39035	1.68929	3.0636	0.135987	-1.26433	-1.3251	-0.40779	-1.12088	-0.0416368	0.973555	3.18159	2.65741	-0.148506	-1.46111	-1.28241	1.73899	0.6429	-0.390781	2.00719	-2.16083	-0.0955187	-0.0848853	0.149877	-2.16083	2.92804	2.14593	0.544779	-0.501226	-1.29681	-0.987089
hsa-miR-483-3p	2.19533	1.75334	2.43173	-1.43637	-1.26433	-2.16083	-0.174109	-1.12088	0.858353	-0.540276	1.79851	1.68546	0.367294	-0.117847	-0.184732	1.33253	1.53571	-0.0315735	-0.267	-2.16083	-2.16083	-1.10976	-2.16083	-2.16083	5.03782	1.35104	1.332	-0.273647	-2.16083	-0.632788
hsa-miR-4686	-2.16083	-1.43427	-2.16083	-2.16083	-2.16083	-2.16083	-2.16083	-2.16083	-2.16083	-2.16083	-2.16083	-2.16083	-2.16083	-1.46111	-2.16083	-2.16083	-2.16083	-2.16083	-2.16083	-2.16083	-2.16083	-2.16083	-2.16083	-2.16083	-2.16083	-2.16083	-1.68106	-2.16083	-2.16083	-2.16083
hsa-miR-4687-3p	-2.16083	-1.75229	-1.21592	-2.16083	-2.16083	-2.16083	-2.16083	-1.12088	-1.65691	-2.16083	-1.22748	-0.683463	-1.26015	-1.46111	-1.65577	-2.16083	-1.53429	-2.16083	-0.267	-2.16083	-2.16083	-1.10976	-0.729109	-2.16083	-2.16083	-2.16083	-2.16083	-2.16083	-2.16083	-2.16083
hsa-miR-302e	14.5401	15.0334	14.9648	12.2071	13.6393	12.5558	13.8488	14.7753	15.1236	15.1619	14.8075	14.7444	13.9003	14.9441	15.0485	13.6124	14.3099	12.5529	13.7118	13.85	13.6926	13.5074	12.8678	12.4567	13.2857	14.9662	15.2677	13.1491	13.3349	13.9521
hsa-miR-4485-3p	2.16518	1.47807	2.33646	0.315814	0.896296	-1.3251	1.52325	1.49655	1.8437	1.74662	3.06369	2.38174	2.19717	2.27202	1.06932	1.66635	0.751109	1.54551	2.9665	3.34729	1.74751	-0.0848853	-0.454376	0.134482	5.49046	3.65208	2.93256	1.74947	2.18062	1.30484
hsa-miR-4485-5p	0.105608	0.480145	0.680562	-2.16083	-2.16083	-2.16083	-1.48938	-0.296733	0.428158	1.34692	2.70711	1.54456	-2.16083	-1.46111	-1.65577	-1.71036	-2.16083	-2.16083	-1.41319	0.912714	-1.44973	-2.16083	-2.16083	-2.16083	0.731192	1.7058	0.99143	-1.53807	-1.29681	-1.45775
hsa-miR-610	-1.65141	-2.16083	-1.77308	-2.16083	-2.16083	-1.3251	-1.48938	-2.16083	-0.988221	-0.540276	-2.16083	-2.16083	-1.64132	-2.16083	-2.16083	-2.16083	-2.16083	-1.59316	-0.267	0.0746494	-0.975537	-1.54162	-1.51384	-2.16083	0.321483	-0.870734	-1.68106	-2.16083	-2.16083	-2.16083
hsa-miR-1343-3p	-0.520482	-0.762081	0.550753	-0.309171	-0.0082646	-0.41483	-0.40779	-0.101308	0.0909112	-1.13405	0.530313	-0.93537	-0.0012689	-0.638484	-1.65577	0.271567	-2.16083	-1.18684	0.182381	0.912714	-0.333745	-0.281058	0.80093	-0.598013	1.18625	-1.2599	-1.03414	-1.10449	-1.00369	-2.16083
hsa-miR-1343-5p	-2.16083	-2.16083	-2.16083	-2.16083	-2.16083	-2.16083	-2.16083	-2.16083	-1.65691	-2.16083	-2.16083	-2.16083	-2.16083	-1.46111	-2.16083	-2.16083	-2.16083	-2.16083	-2.16083	-2.16083	-1.44973	-2.16083	-2.16083	-2.16083	-2.16083	-2.16083	-2.16083	-2.16083	-2.16083	-2.16083
hsa-miR-670-5p	-2.16083	-2.16083	-2.16083	-2.16083	-2.16083	-2.16083	-2.16083	-2.16083	-2.16083	-2.16083	-1.61996	-2.16083	-2.16083	-2.16083	-2.16083	-2.16083	-2.16083	-2.16083	-2.16083	-2.16083	-2.16083	-2.16083	-2.16083	-2.16083	0.0626981	-1.50257	-2.16083	-2.16083	-2.16083	-2.16083
hsa-miR-670-3p	-0.977855	-0.44212	-0.649801	-1.43637	-1.64404	-2.16083	-2.16083	1.23224	-0.187606	-1.55796	0.424948	-2.16083	-0.709873	0.42258	0.934298	-0.658777	-1.09891	-0.870174	-2.16083	-2.16083	-2.16083	-2.16083	-2.16083	-2.16083	-1.22154	-1.2599	-0.249459	-1.53807	-1.29681	-0.987089
hsa-miR-129-5p	7.59839	6.07207	6.56205	9.59848	8.64213	9.42181	9.13149	8.08095	7.33618	6.73604	7.6224	7.6874	9.28968	6.86245	6.75648	9.29391	7.44815	8.48193	9.85712	8.94525	10.2142	10.1664	9.931	10.0629	9.61032	6.98573	6.53975	9.39264	8.96494	8.40433
hsa-miR-129-2-3p	1.4254	1.68929	2.25543	-0.06949	-0.715587	-0.111537	1.58828	2.16188	3.11066	2.50482	3.98062	3.12156	0.827506	0.42258	-0.530466	0.959574	0.258941	-0.870174	2.06069	0.0746494	1.4792	1.01557	0.902092	-0.598013	5.99163	1.99031	2.48683	0.516847	0.189816	0.429855
hsa-miR-4688	-1.65141	-1.75229	-2.16083	-1.43637	-2.16083	-2.16083	-2.16083	-2.16083	-2.16083	-2.16083	-2.16083	-2.16083	-2.16083	-2.16083	-1.65577	-1.71036	-1.09891	-2.16083	-0.0248828	1.43939	-0.333745	-0.508167	-2.16083	-2.16083	-2.16083	-1.50257	-1.68106	-1.10449	-2.16083	-2.16083
hsa-miR-3160-3p	-2.16083	-2.16083	-2.16083	-2.16083	-2.16083	-2.16083	-2.16083	-2.16083	-2.16083	-0.540276	-1.22748	-2.16083	-1.26015	-0.991941	-1.28241	-2.16083	-2.16083	-2.16083	-0.267	-2.16083	-2.16083	-2.16083	-2.16083	-2.16083	-2.16083	-2.16083	-2.16083	-2.16083	-2.16083	-2.16083
hsa-miR-5582-3p	0.22731	0.816315	1.1073	-2.16083	-0.964025	-2.16083	-1.03297	0.363415	0.858353	-0.540276	0.628503	-1.62866	-1.26015	1.1229	1.06932	-1.71036	-0.764905	-2.16083	-2.16083	0.912714	-2.16083	-0.0848853	-2.16083	-2.16083	-2.16083	0.661057	0.629495	-2.16083	-1.29681	-0.632788
hsa-miR-6745	-2.16083	-2.16083	-2.16083	-2.16083	-2.16083	-2.16083	-2.16083	-2.16083	-1.65691	-2.16083	-2.16083	-2.16083	-2.16083	-2.16083	-2.16083	-2.16083	-2.16083	-2.16083	-2.16083	-2.16083	-2.16083	-1.10976	-2.16083	-2.16083	-1.22154	-2.16083	-2.16083	-2.16083	-2.16083	-2.16083
hsa-miR-4487	-2.16083	-2.16083	-1.21592	-2.16083	-2.16083	-2.16083	-0.40779	-2.16083	-2.16083	-2.16083	-2.16083	-0.93537	-2.16083	-2.16083	-2.16083	-2.16083	-2.16083	-2.16083	-2.16083	-2.16083	-1.44973	-1.54162	-2.16083	-2.16083	-2.16083	-2.16083	-2.16083	-1.53807	-2.16083	-2.16083
hsa-miR-6128	-2.16083	-2.16083	-2.16083	-2.16083	-1.26433	-2.16083	-2.16083	-2.16083	-2.16083	-2.16083	-2.16083	-2.16083	-2.16083	-2.16083	-2.16083	-2.16083	-2.16083	-2.16083	-1.41319	-2.16083	-2.16083	-2.16083	-2.16083	-2.16083	-1.22154	-1.50257	-2.16083	-2.16083	-2.16083	-1.45775
hsa-miR-130a-5p	3.30499	3.2399	3.96993	-0.309171	1.7252	-1.3251	2.0703	3.78705	4.58879	3.8801	3.91403	3.92483	1.35056	3.81175	2.37626	1.37873	2.38131	1.4348	0.921458	3.34729	0.447125	0.241967	-2.16083	-2.16083	6.3338	3.75238	4.84402	-0.771554	2.0268	2.28035
hsa-miR-130a-3p	9.66435	11.33	12.4994	7.54641	9.58622	8.48616	8.76733	11.2919	11.8654	10.1581	10.1334	9.99121	9.19526	10.8398	10.9388	8.97991	9.20835	9.08275	8.83029	8.12375	7.01769	7.99	6.93629	5.8881	8.45241	9.38644	10.2244	8.3532	9.27082	9.43551
hsa-miR-3162-5p	-2.16083	-2.16083	-2.16083	-2.16083	-2.16083	-1.3251	-2.16083	-2.16083	-2.16083	-2.16083	-2.16083	-2.16083	-2.16083	-1.46111	-2.16083	-2.16083	-2.16083	-2.16083	-2.16083	-2.16083	-2.16083	-2.16083	-2.16083	-0.598013	-2.16083	-2.16083	-2.16083	-2.16083	-2.16083	-2.16083
hsa-miR-6503-5p	-1.27568	-2.16083	-2.16083	-2.16083	-2.16083	-2.16083	-2.16083	-2.16083	-2.16083	-2.16083	-2.16083	-2.16083	-2.16083	-2.16083	-2.16083	-2.16083	-2.16083	-1.18684	-2.16083	-2.16083	-2.16083	-2.16083	-2.16083	-2.16083	-2.16083	-2.16083	-2.16083	-2.16083	-2.16083	-2.16083
hsa-miR-6503-3p	-1.65141	-1.75229	0.481189	-0.06949	0.359842	0.984453	0.203376	-0.79109	-0.350024	-2.16083	-2.16083	-0.282457	-0.0012689	-2.16083	-1.28241	-0.858679	-1.09891	-1.18684	-2.16083	-2.16083	-0.975537	-1.54162	-1.06877	-0.598013	-0.657395	-1.05224	-2.16083	1.33188	-0.551897	-0.632788
hsa-miR-611	-1.65141	-2.16083	-1.77308	-2.16083	-0.964025	-2.16083	-2.16083	-2.16083	-2.16083	-2.16083	-2.16083	-2.16083	-2.16083	-2.16083	-2.16083	-1.71036	-2.16083	-2.16083	-2.16083	-2.16083	-2.16083	-2.16083	-2.16083	-2.16083	-2.16083	-2.16083	-2.16083	-2.16083	-1.29681	-2.16083
hsa-miR-1908-5p	-0.977855	-0.953323	0.331109	-0.596763	-1.64404	-0.41483	-1.48938	-0.52284	0.615883	-0.80683	0.530313	-2.16083	-0.958933	0.263918	-1.28241	0.366337	-0.0689117	-2.16083	1.32276	1.82438	0.447125	0.241967	0.902092	-2.16083	0.731192	-0.870734	-1.03414	0.0958099	-1.66508	-0.632788
hsa-miR-6746-3p	-2.16083	-2.16083	-2.16083	-2.16083	-2.16083	-2.16083	-2.16083	-2.16083	-2.16083	-2.16083	-1.22748	-0.683463	-2.16083	-2.16083	-2.16083	-2.16083	-2.16083	-2.16083	-2.16083	-2.16083	-2.16083	-1.54162	-2.16083	-2.16083	-2.16083	-2.16083	-1.68106	-2.16083	-2.16083	-2.16083
hsa-miR-6747-3p	-0.336717	-1.75229	-2.16083	1.58263	-2.16083	-0.799334	0.203376	-0.52284	-1.28417	-2.16083	0.628503	-1.24077	1.35056	-0.638484	-0.74036	1.01913	-0.764905	-1.18684	0.363575	2.37865	1.92036	1.09868	3.10029	2.12944	3.55025	-1.50257	-0.409306	1.18641	-1.29681	-0.632788
hsa-miR-6748-5p	-2.16083	-2.16083	-2.16083	-2.16083	-1.26433	-2.16083	-1.03297	-2.16083	-2.16083	-2.16083	-2.16083	-2.16083	-2.16083	-2.16083	-2.16083	-2.16083	-2.16083	-2.16083	-2.16083	-2.16083	-2.16083	-2.16083	-2.16083	-2.16083	-2.16083	-2.16083	-2.16083	-2.16083	-2.16083	-2.16083
hsa-miR-6748-3p	-2.16083	-2.16083	-2.16083	-2.16083	-2.16083	-2.16083	-2.16083	-2.16083	-2.16083	-2.16083	-2.16083	-2.16083	-2.16083	-2.16083	-2.16083	-2.16083	-2.16083	-2.16083	-0.558111	-2.16083	-1.44973	-2.16083	-2.16083	-2.16083	-2.16083	-2.16083	-2.16083	-2.16083	-2.16083	-2.16083
hsa-miR-6514-5p	-0.977855	-1.17385	-2.16083	-2.16083	-2.16083	0.702725	0.203376	-1.54911	-0.742773	-0.80683	-0.449657	-0.469072	-0.497546	-2.16083	-0.74036	-0.483233	-2.16083	-1.18684	-0.267	0.0746494	-0.0955187	-1.10976	-0.729109	1.39359	0.0626981	-1.50257	-1.68106	-0.501226	-2.16083	-1.45775
hsa-miR-6514-3p	-1.27568	-1.17385	-1.46777	-1.43637	-2.16083	-0.799334	-1.03297	-2.16083	-2.16083	-2.16083	-2.16083	-1.24077	-1.64132	-2.16083	-2.16083	-1.71036	-1.53429	-2.16083	-2.16083	-2.16083	-2.16083	-1.10976	-1.51384	-2.16083	-0.657395	-1.05224	-1.68106	-2.16083	-1.00369	-2.16083
hsa-miR-7155-5p	-2.16083	-2.16083	-1.77308	-2.16083	-2.16083	-2.16083	-2.16083	-2.16083	-2.16083	-2.16083	-2.16083	-2.16083	-2.16083	-2.16083	-2.16083	-1.71036	-2.16083	-2.16083	-2.16083	-2.16083	-2.16083	-1.10976	-2.16083	-0.598013	-2.16083	-2.16083	-2.16083	-2.16083	-2.16083	-1.45775
hsa-miR-7155-3p	-2.16083	-1.75229	-2.16083	-0.95633	-1.26433	-2.16083	-2.16083	-2.16083	-2.16083	-2.16083	-2.16083	-2.16083	-0.709873	-1.46111	-2.16083	-1.0908	-1.53429	-2.16083	-2.16083	-2.16083	-1.44973	0.625008	-0.454376	-0.185768	-2.16083	-1.2599	-2.16083	-0.273647	-1.66508	-1.45775
hsa-miR-1237-3p	-0.977855	-1.75229	-0.501596	-2.16083	-2.16083	-2.16083	-1.48938	-1.54911	-1.65691	-2.16083	-2.16083	-1.62866	-1.26015	-2.16083	-2.16083	-1.0908	-1.53429	-2.16083	-1.41319	0.912714	-1.44973	-0.508167	-0.223684	-1.17741	0.0626981	-2.16083	-1.03414	-0.771554	-2.16083	-2.16083
hsa-miR-10392-5p	-1.65141	-1.75229	-1.00157	1.43478	0.738652	0.984453	-0.174109	-1.12088	-1.65691	-2.16083	-2.16083	-2.16083	-0.312496	-0.354806	-0.74036	0.170131	-2.16083	-1.59316	0.182381	1.43939	0.108889	-0.0848853	0.574464	1.39359	-2.16083	-2.16083	-2.16083	0.516847	0.189816	-2.16083
hsa-miR-192-5p	9.39037	7.78746	8.16602	10.1608	10.1521	10.1575	10.6084	9.53176	8.75757	7.54502	7.90183	8.2479	10.3638	9.25351	8.88127	10.1619	9.85885	10.3743	9.57523	9.95822	9.70177	10.7864	10.932	10.052	8.30295	7.0568	6.87406	10.4789	10.2929	10.3498
hsa-miR-192-3p	-1.27568	-0.762081	-1.21592	-2.16083	-1.64404	-2.16083	-2.16083	-0.79109	-0.0416368	-1.55796	-2.16083	-0.93537	-2.16083	-0.117847	-2.16083	-1.36757	-1.09891	-1.59316	-2.16083	-2.16083	-2.16083	-2.16083	-1.06877	-1.17741	-1.22154	-1.50257	-1.03414	-2.16083	-1.00369	-2.16083
hsa-miR-194-3p	-2.16083	-2.16083	-0.649801	-0.596763	-1.64404	-2.16083	-2.16083	-2.16083	-2.16083	-2.16083	0.311278	-2.16083	-0.709873	-2.16083	-2.16083	-0.858679	-1.53429	-0.390781	1.13602	-2.16083	0.590513	0.508274	0.574464	-0.598013	1.42546	-1.05224	-0.794526	0.389682	-2.16083	-2.16083
hsa-miR-6750-5p	-0.173737	-2.16083	-2.16083	-2.16083	-2.16083	-2.16083	-1.48938	-1.54911	-2.16083	-2.16083	-2.16083	-2.16083	-2.16083	-2.16083	-2.16083	-1.0908	-1.53429	-1.18684	-0.267	-2.16083	-2.16083	-1.54162	-2.16083	-2.16083	-2.16083	-2.16083	-2.16083	-2.16083	-1.66508	-0.987089
hsa-miR-6749-3p	-2.16083	-2.16083	-1.77308	-2.16083	-2.16083	-2.16083	-2.16083	-2.16083	-2.16083	-2.16083	-2.16083	-1.62866	-2.16083	-2.16083	-2.16083	-2.16083	-2.16083	-2.16083	-1.41319	-2.16083	-2.16083	-2.16083	-2.16083	-2.16083	-1.22154	-2.16083	-2.16083	-2.16083	-2.16083	-2.16083
hsa-miR-6879-5p	-2.16083	-2.16083	-2.16083	-2.16083	-2.16083	-2.16083	-2.16083	-2.16083	-2.16083	-2.16083	-2.16083	-2.16083	-2.16083	-2.16083	-2.16083	-1.36757	-2.16083	-2.16083	-2.16083	-2.16083	-2.16083	-1.54162	-2.16083	-2.16083	-2.16083	-2.16083	-2.16083	-2.16083	-2.16083	-2.16083
hsa-miR-6879-3p	-2.16083	-1.75229	-2.16083	-2.16083	-1.64404	-2.16083	-2.16083	-2.16083	-2.16083	-2.16083	-2.16083	-2.16083	-1.26015	-1.46111	-2.16083	-2.16083	-2.16083	-2.16083	-1.41319	-2.16083	-2.16083	-2.16083	-2.16083	-2.16083	-0.657395	-1.50257	-2.16083	-2.16083	-2.16083	-2.16083
hsa-miR-6751-5p	-2.16083	-2.16083	-2.16083	-2.16083	-2.16083	-2.16083	-1.48938	-2.16083	-2.16083	-2.16083	-2.16083	-2.16083	-2.16083	-2.16083	-2.16083	-2.16083	-2.16083	-2.16083	-2.16083	-2.16083	-2.16083	-2.16083	-2.16083	-2.16083	-0.657395	-2.16083	-2.16083	-2.16083	-2.16083	-2.16083
hsa-miR-6751-3p	-1.65141	-2.16083	-2.16083	-1.43637	-1.64404	-2.16083	-2.16083	-1.12088	-1.65691	-1.55796	-2.16083	-2.16083	-0.958933	-0.991941	-1.28241	-1.36757	-2.16083	-2.16083	-1.41319	0.0746494	-2.16083	-1.54162	-1.51384	-2.16083	-2.16083	-2.16083	-2.16083	-1.10449	-1.66508	-1.45775
hsa-miR-612	-2.16083	-2.16083	-2.16083	-2.16083	-2.16083	-2.16083	-2.16083	-2.16083	-2.16083	-2.16083	-2.16083	-2.16083	-2.16083	-0.991941	-2.16083	-2.16083	-2.16083	-2.16083	-2.16083	-2.16083	-2.16083	-1.54162	-2.16083	-2.16083	-2.16083	-2.16083	-2.16083	-2.16083	-2.16083	-2.16083
hsa-miR-4690-5p	-1.65141	-2.16083	-1.46777	-1.43637	-1.64404	-2.16083	-2.16083	-2.16083	-2.16083	-2.16083	-2.16083	-2.16083	-1.26015	-2.16083	-1.65577	-0.658777	-1.09891	-2.16083	-2.16083	-2.16083	-2.16083	-2.16083	-2.16083	-0.185768	-1.22154	-2.16083	-2.16083	-1.53807	-1.00369	-2.16083
hsa-miR-4690-3p	-1.27568	-0.953323	-1.77308	0.870418	-0.964025	-0.111537	0.203376	0.0707749	-0.533075	-0.540276	0.888393	-1.62866	0.254587	-2.16083	-0.0386683	-0.483233	-0.493878	-0.200026	-0.923204	-2.16083	-2.16083	-1.10976	-0.729109	-0.598013	0.0626981	-0.870734	-1.03414	0.250216	0.975197	-0.111233
hsa-miR-3163	-2.16083	-2.16083	-2.16083	-0.596763	-2.16083	-2.16083	-1.48938	-2.16083	-2.16083	-2.16083	-0.665435	-2.16083	-1.64132	-2.16083	-2.16083	-2.16083	-2.16083	-1.18684	-1.41319	-2.16083	-2.16083	-2.16083	-1.51384	-2.16083	-1.22154	-1.05224	-2.16083	-1.10449	-1.29681	-2.16083
hsa-miR-7113-5p	-2.16083	-2.16083	-1.77308	-2.16083	-2.16083	-2.16083	-2.16083	-2.16083	-0.988221	-0.80683	-0.665435	-0.683463	-2.16083	-2.16083	-2.16083	-0.858679	-2.16083	-2.16083	-2.16083	-2.16083	-1.44973	-2.16083	-1.06877	-2.16083	-0.657395	-1.79448	-1.68106	-2.16083	-2.16083	-2.16083
hsa-miR-4691-3p	-2.16083	-2.16083	-1.77308	-2.16083	-2.16083	-1.3251	-2.16083	-1.12088	-2.16083	-2.16083	-2.16083	-2.16083	-2.16083	-1.46111	-1.28241	-2.16083	-1.53429	-1.59316	-1.41319	-2.16083	-2.16083	-1.54162	-2.16083	-2.16083	-2.16083	-2.16083	-2.16083	-1.10449	-2.16083	-2.16083
hsa-miR-6753-3p	-2.16083	-1.75229	-2.16083	-2.16083	-2.16083	-0.41483	-1.48938	-2.16083	-2.16083	-2.16083	-2.16083	-2.16083	-2.16083	-2.16083	-2.16083	-2.16083	-1.53429	-2.16083	-2.16083	-2.16083	-2.16083	-0.0848853	-0.729109	-0.185768	-2.16083	-2.16083	-2.16083	-1.10449	-1.66508	-1.45775
hsa-miR-3164	-1.65141	-0.762081	-1.46777	-0.596763	-0.715587	-1.3251	-1.48938	-2.16083	-0.533075	-2.16083	0.720434	-0.683463	-1.26015	-1.46111	-1.65577	-0.185593	-1.09891	-0.390781	2.06069	0.0746494	2.56611	-0.0848853	0.305708	0.134482	-2.16083	-0.709536	-1.32164	-1.10449	-0.0630776	-1.45775
hsa-miR-548k	3.2911	2.47703	2.48601	1.83941	2.21876	0.984453	2.59819	2.46932	1.24727	1.41126	2.773	1.54456	2.13485	2.46674	2.47686	2.846	3.20533	2.43266	3.29138	3.34729	2.25774	2.39458	-0.223684	0.396397	3.39005	1.67692	2.46394	2.26633	2.62856	2.19443
hsa-miR-3664-5p	-1.65141	-1.43427	0.331109	-0.95633	-1.64404	-0.41483	-2.16083	-1.54911	-0.350024	-0.80683	-2.16083	-2.16083	-0.958933	-0.991941	-0.347267	-0.326751	-0.265804	-0.610656	-1.41319	0.0746494	0.108889	-0.281058	0.305708	-0.598013	-2.16083	-1.79448	-2.16083	-0.771554	-0.551897	-0.987089
hsa-miR-3664-3p	1.70226	1.40018	1.849	-0.596763	0.561645	0.984453	1.58828	0.606588	1.55329	1.93347	2.40858	1.3884	0.569301	0.42258	1.13237	1.37873	2.08309	0.962522	1.32276	0.0746494	0.590513	1.39015	0.446335	0.810034	1.72316	1.23696	1.64851	0.0958099	0.404921	0.429855
hsa-miR-6754-3p	-2.16083	-2.16083	-2.16083	-2.16083	-2.16083	-2.16083	-2.16083	-2.16083	-2.16083	-0.80683	-2.16083	-2.16083	-2.16083	-2.16083	-2.16083	-1.71036	-2.16083	-2.16083	-2.16083	-2.16083	-0.975537	-2.16083	-2.16083	-2.16083	-2.16083	-2.16083	-2.16083	-2.16083	-2.16083	-2.16083
hsa-miR-3165	-2.16083	-2.16083	-1.46777	-2.16083	-1.64404	-2.16083	-1.48938	-1.12088	-2.16083	-1.55796	-2.16083	-2.16083	-2.16083	-2.16083	-1.65577	-2.16083	-2.16083	-2.16083	-1.41319	-2.16083	-0.975537	-1.10976	-2.16083	-2.16083	-2.16083	-2.16083	-1.68106	-2.16083	-2.16083	-2.16083
hsa-miR-139-5p	3.54629	3.18289	2.87306	1.83941	2.95188	2.40951	2.62943	2.7482	2.8173	3.73682	5.06984	4.61854	3.35164	3.05653	2.40207	2.846	2.5101	1.79001	4.13217	4.82913	4.61968	4.00421	4.08136	3.73711	6.63422	4.04005	5.0033	2.96882	2.18062	3.01577
hsa-miR-139-3p	0.33954	-0.953323	-1.21592	0.870418	-2.16083	-0.799334	0.0269448	-0.296733	-0.533075	-0.80683	1.17504	-0.469072	0.660601	-2.16083	-2.16083	-0.185593	-1.53429	-1.18684	2.16207	2.12797	1.68496	-1.54162	0.80093	0.617989	1.31081	-0.312113	0.145209	0.842362	-2.16083	-0.632788
hsa-miR-548al	-0.731119	-0.593249	-1.21592	-0.309171	-2.16083	-0.111537	-2.16083	-2.16083	-0.988221	-0.12085	-1.61996	-0.683463	-0.709873	-1.46111	-0.986075	-1.0908	-1.09891	-0.870174	-1.41319	-2.16083	-0.975537	-1.54162	-2.16083	0.134482	-2.16083	-1.50257	-2.16083	-2.16083	-1.00369	-0.348569
hsa-miR-326	3.75296	4.28364	4.70119	0.315814	0.819626	1.42252	2.28168	2.61549	3.36746	2.6717	3.87456	3.97145	2.0015	1.72008	1.6021	3.50714	3.06562	2.40356	4.30837	3.84044	3.08515	3.39679	2.50214	0.979492	3.39005	2.16685	2.34371	0.936367	0.592076	2.05512
hsa-miR-708-5p	6.0515	4.80569	6.02026	2.52774	4.93851	3.40296	5.66072	5.55786	6.14396	6.92968	8.17442	7.2978	5.49523	6.16093	6.02856	4.65184	4.63176	3.97723	5.93709	6.03897	4.22833	4.23295	2.13743	0.134482	6.2073	6.7047	6.9367	4.49549	5.32269	5.10808
hsa-miR-708-3p	3.89748	5.0831	5.46657	5.15664	6.26137	5.83056	4.89625	5.97299	4.99625	4.62646	4.7698	5.25672	5.89365	6.92013	7.00519	3.82338	4.99851	4.60093	4.92802	4.91096	4.64455	4.70022	4.56287	4.45002	4.05653	5.13478	5.18573	5.79476	7.07115	6.44779
hsa-miR-5579-5p	-0.731119	-1.17385	-1.21592	-2.16083	-2.16083	-2.16083	0.0269448	0.363415	-1.65691	0.203705	-0.919258	-0.282457	-0.958933	-0.117847	0.0939575	-1.36757	-1.09891	-2.16083	-1.41319	-2.16083	-0.0955187	-1.10976	-2.16083	-2.16083	0.540833	0.879575	0.358783	-1.53807	-0.760178	-2.16083
hsa-miR-5579-3p	-2.16083	-0.953323	-1.00157	-2.16083	-1.26433	-2.16083	-1.48938	-0.79109	-1.65691	0.342162	-0.0959553	-1.62866	-1.26015	-0.991941	-2.16083	-0.858679	-0.764905	-0.870174	-0.923204	-2.16083	-0.975537	-0.77783	-1.51384	-2.16083	-0.657395	-1.05224	0.255945	-1.53807	-1.29681	-0.348569
hsa-miR-6755-5p	-0.977855	-1.75229	-1.77308	0.315814	-0.0082646	0.538123	-0.40779	-1.12088	-0.742773	-0.80683	-2.16083	-2.16083	-1.26015	-2.16083	0.0939575	-0.326751	-1.53429	-0.610656	0.363575	-2.16083	0.590513	0.0877772	0.305708	-1.17741	-2.16083	-1.79448	-1.32164	-0.771554	-0.760178	-0.632788
hsa-miR-6755-3p	-2.16083	-1.75229	-2.16083	-2.16083	-1.64404	-2.16083	-2.16083	-2.16083	-1.65691	-2.16083	-2.16083	-1.24077	-2.16083	-2.16083	-1.28241	-2.16083	-2.16083	-1.59316	-2.16083	-2.16083	-2.16083	-2.16083	-2.16083	-2.16083	-2.16083	-2.16083	-1.68106	-1.53807	-2.16083	-2.16083
hsa-miR-3166	-0.0273136	-1.75229	-1.77308	-1.43637	-1.64404	-1.3251	-1.48938	-2.16083	-2.16083	-2.16083	-2.16083	-2.16083	-0.958933	-1.46111	-1.65577	-0.858679	-2.16083	-1.59316	-1.41319	-2.16083	-1.44973	-2.16083	-0.729109	-2.16083	-2.16083	-2.16083	-1.68106	-1.10449	-1.66508	-2.16083
hsa-miR-1304-5p	2.19533	2.43858	3.0152	1.08402	0.819626	1.68123	1.87562	2.1233	2.17766	2.28207	3.91403	2.72428	1.50636	0.263918	0.327429	2.38489	2.31234	1.18407	4.48507	3.46033	4.20623	3.12673	2.17834	1.13112	3.64795	2.56381	2.63762	1.98766	0.301374	1.60041
hsa-miR-1304-3p	2.8353	2.37892	2.39437	3.69089	3.15276	3.6448	3.48855	2.69657	2.34629	3.94673	3.87456	4.05175	3.04778	1.02734	1.84731	2.59517	2.59967	3.47421	3.59315	3.09058	3.78215	3.70597	3.72882	4.19854	6.30039	3.193	3.4921	3.47098	2.88287	3.13588
hsa-miR-548l	0.443665	0.553938	0.680562	-0.95633	-0.319005	0.702725	-0.40779	1.07938	0.78197	0.203705	1.23861	1.3884	-0.148506	0.814824	0.327429	-0.185593	-0.764905	0.255789	0.921458	0.0746494	0.840528	0.508274	-0.454376	-1.17741	0.899336	0.600833	0.145209	-0.771554	0.301374	0.70307
hsa-miR-1260b	-1.65141	-2.16083	-1.46777	-2.16083	-2.16083	-2.16083	-2.16083	-2.16083	-2.16083	-1.55796	-0.261994	-2.16083	-2.16083	-2.16083	-2.16083	-2.16083	-2.16083	-1.59316	-2.16083	-2.16083	-2.16083	-2.16083	-2.16083	-2.16083	-0.657395	-2.16083	-1.68106	-2.16083	-2.16083	-2.16083
hsa-miR-3920	-2.16083	-1.17385	-1.77308	-2.16083	-2.16083	-2.16083	-2.16083	-2.16083	-2.16083	-2.16083	-2.16083	-2.16083	-1.26015	-2.16083	-1.65577	-2.16083	-1.09891	-1.59316	-2.16083	-2.16083	-2.16083	-2.16083	-1.51384	-2.16083	-1.22154	-2.16083	-2.16083	-2.16083	-2.16083	-2.16083
hsa-miR-4491	-1.27568	-2.16083	-2.16083	-2.16083	-2.16083	-2.16083	-2.16083	-2.16083	-2.16083	-2.16083	-2.16083	-2.16083	-2.16083	-2.16083	-2.16083	-2.16083	-2.16083	-2.16083	-2.16083	-2.16083	-0.975537	-1.54162	-1.51384	0.134482	-2.16083	-2.16083	-2.16083	-1.53807	-2.16083	-2.16083
hsa-miR-34b-5p	6.92862	6.37533	5.54962	6.21295	6.58028	5.87438	5.19659	4.97812	4.22765	4.54993	4.06194	4.38364	5.8913	5.91613	6.30144	5.64777	5.50288	5.32999	5.95132	6.59161	5.87364	8.72537	8.10044	7.27958	2.47476	2.43175	3.45776	5.68733	6.21383	5.55853
hsa-miR-34b-3p	5.06046	4.28364	4.27751	1.95247	3.02199	2.31091	2.20081	1.71986	3.01379	4.24915	5.05667	4.45099	2.03601	2.39198	1.92059	2.68984	2.38131	2.43266	5.0119	3.75438	4.98676	6.2476	6.06971	5.52023	6.25846	3.45355	4.36485	0.741802	0.906283	2.64669
hsa-miR-34c-5p	11.8927	10.4178	9.344	10.4337	10.9608	10.358	9.79263	9.3479	8.37188	9.14192	9.15802	9.60558	10.3207	10.1693	10.299	10.1289	10.0529	9.84569	10.8681	10.9085	10.4359	12.9796	12.4985	11.5519	9.08036	7.63158	8.4784	9.92967	10.2966	9.89346
hsa-miR-34c-3p	5.45865	5.07685	5.15095	2.9379	4.01924	4.1373	2.59819	2.1233	2.85508	4.40737	5.18726	4.53409	3.32398	2.42984	2.23976	3.79811	2.91091	3.87492	5.45305	5.73634	5.37139	7.30465	6.47057	5.97587	4.10894	3.43642	2.88166	2.61798	2.58512	3.01577
hsa-miR-6716-3p	-0.977855	-2.16083	-1.21592	0.750454	-1.64404	0.538123	-2.16083	-1.12088	-2.16083	-1.13405	-0.449657	-0.282457	0.254587	-2.16083	-2.16083	-1.0908	-2.16083	-2.16083	-0.267	0.0746494	-0.0955187	-1.10976	1.58867	0.979492	2.47476	-1.05224	-1.68106	-0.771554	-2.16083	-2.16083
hsa-miR-4492	-2.16083	-2.16083	-1.77308	-2.16083	-2.16083	-2.16083	-2.16083	-1.12088	-2.16083	-2.16083	-2.16083	-2.16083	-2.16083	-2.16083	-1.28241	-2.16083	-2.16083	-2.16083	-2.16083	-2.16083	-2.16083	-1.54162	-2.16083	-2.16083	-2.16083	-2.16083	-2.16083	-2.16083	-2.16083	-0.987089
hsa-miR-125b-5p	6.8312	5.73992	6.21094	3.57206	4.04473	4.06351	5.48402	4.54658	4.74784	6.05696	7.11331	6.03708	5.27092	2.79156	2.05684	6.62671	5.499	5.29476	8.27969	7.48028	6.47074	7.38341	6.55065	5.7367	9.86041	5.76722	6.42148	4.78801	3.64516	4.37344
hsa-miR-125b-1-3p	5.69326	5.73794	5.81999	5.52896	5.81972	6.10521	4.8572	4.81822	4.1154	3.44572	4.35512	4.64754	5.93081	5.96208	5.20462	6.54803	5.61453	5.85833	6.36417	6.55389	6.78403	6.83721	7.42054	7.04905	4.00215	2.94913	3.09033	5.05749	5.60137	4.97913
hsa-let-7a-5p	7.94404	4.93905	5.13688	7.0229	5.42611	5.86137	7.73165	5.93729	5.56222	6.78997	7.13644	7.08849	7.33822	4.97046	5.59153	7.3134	6.00169	7.13659	8.52124	7.88646	8.30731	8.74163	7.49732	7.25089	8.24265	5.6458	6.66293	7.06458	5.14341	5.52812
hsa-miR-100-5p	8.80239	7.65435	8.03409	9.35188	9.13748	9.46257	8.84548	7.7317	7.24398	6.71867	7.2478	7.1647	9.33174	7.59136	7.62469	9.21493	8.98348	9.55797	11.3562	11.4295	11.3318	10.9863	10.4971	10.5465	10.9813	6.75133	6.38387	9.78338	9.38286	9.15544
hsa-miR-100-3p	-0.520482	-0.305332	0.163584	-2.16083	-1.64404	-2.16083	-2.16083	-0.79109	-0.187606	-2.16083	-2.16083	-0.11724	-2.16083	-0.991941	-0.530466	-1.36757	-1.09891	-2.16083	-0.558111	0.912714	-0.975537	-1.54162	-2.16083	-2.16083	-2.16083	-1.2599	-1.68106	-2.16083	-0.551897	-2.16083
hsa-miR-3167	-1.65141	-1.75229	-2.16083	-0.95633	-1.26433	-0.41483	-1.03297	-1.12088	-1.65691	-0.540276	-1.22748	-2.16083	-0.958933	-0.638484	-1.28241	-2.16083	-2.16083	-2.16083	-2.16083	-2.16083	-2.16083	-0.281058	-2.16083	-2.16083	-2.16083	-1.50257	-1.32164	-1.53807	-0.551897	-0.348569
hsa-miR-200c-5p	1.86113	1.78433	2.7892	-0.309171	1.22832	0.138939	0.203376	1.71986	2.02032	1.47285	2.70711	2.10896	1.04644	1.52395	2.12043	0.832542	1.1961	0.793337	0.669316	-2.16083	-1.44973	-0.508167	-2.16083	-2.16083	-2.16083	0.879575	0.358783	0.741802	0.404921	0.932691
hsa-miR-200c-3p	9.62111	8.03785	7.44747	7.5565	7.86157	7.22636	9.30294	8.47971	8.77153	8.25085	9.30307	8.96441	9.31427	8.41048	8.63752	10.0126	9.47243	8.88736	10.3232	9.94249	9.60375	9.87489	8.78338	7.42425	11.0606	9.02737	8.24409	8.54306	7.59364	8.06626
hsa-miR-141-5p	4.69421	5.22257	6.25199	4.06237	5.22528	3.56147	4.83727	5.30124	5.68003	5.42723	4.40446	5.00661	4.64613	5.68906	5.74566	4.27811	5.01488	3.85356	3.26883	2.94278	2.53098	3.1464	4.08136	3.09209	1.53167	3.4955	3.8596	4.46427	4.41995	5.25856
hsa-miR-141-3p	7.37874	8.14246	8.56869	5.6679	7.08598	6.20811	6.87023	7.38346	7.62836	6.3371	6.4275	6.12219	7.56637	8.1841	8.71262	7.52206	7.64157	6.97659	6.42917	6.68761	5.78696	7.21554	6.3682	4.80609	5.1337	5.76893	7.02633	6.84433	7.16816	7.02842
hsa-miR-1244	-2.16083	-2.16083	-2.16083	-2.16083	0.464269	-2.16083	0.859236	0.224502	-0.742773	-2.16083	1.79851	-2.16083	-2.16083	-2.16083	-2.16083	-2.16083	-0.493878	-2.16083	-2.16083	-2.16083	-0.333745	-2.16083	-2.16083	-2.16083	3.82549	-0.000856974	-0.105569	-2.16083	-0.760178	-0.348569
hsa-miR-7851-3p	-0.731119	-2.16083	-1.77308	-2.16083	-1.26433	-1.3251	-1.48938	-1.54911	-2.16083	-2.16083	-1.22748	-2.16083	-2.16083	-2.16083	-2.16083	-0.658777	-2.16083	-1.18684	-2.16083	-2.16083	-0.619243	-1.54162	-2.16083	-2.16083	-0.657395	-1.79448	-2.16083	-1.53807	-1.66508	-1.45775
hsa-miR-6505-5p	0.540779	-1.43427	-1.21592	1.58263	1.68255	1.22005	0.859236	0.714353	-0.187606	0.342162	1.8805	-0.282457	1.04644	-1.46111	-1.65577	0.271567	0.258941	1.74431	1.03272	-2.16083	-0.619243	0.0877772	0.692136	-1.17741	0.899336	0.255018	-0.249459	1.69672	0.975197	0.572921
hsa-miR-6505-3p	-0.977855	-1.17385	-0.244277	-0.596763	-0.155285	-1.3251	-1.03297	-0.101308	0.615883	-1.13405	0.806857	0.401621	-0.958933	0.263918	-0.986075	-0.0570235	0.104308	-0.0315735	-1.41319	-2.16083	-0.975537	-1.10976	-1.06877	-0.598013	-0.657395	0.0895719	-0.249459	-1.10449	-0.760178	-0.348569
hsa-miR-1291	3.04847	2.68839	2.31662	1.08402	0.969096	0.702725	2.24181	1.23224	1.35665	1.13467	3.08113	2.80887	1.29465	-0.117847	-1.28241	1.66635	1.95318	2.67112	2.84979	3.09058	3.17891	1.93349	2.33128	1.26832	4.98271	2.62557	1.38169	1.94307	0.833912	0.429855
hsa-miR-1293	0.540779	0.553938	-0.025981	2.24659	-0.715587	1.22005	0.631339	-1.54911	-1.28417	-0.80683	-1.61996	0.165392	0.367294	-2.16083	-2.16083	0.959574	0.6429	1.49122	5.33861	4.20728	5.444	2.14377	3.38876	4.11003	0.0626981	-0.870734	-2.16083	0.0958099	-1.66508	1.13073
hsa-miR-9898	0.443665	-0.44212	-1.00157	-1.43637	-1.26433	-2.16083	-1.48938	-0.101308	-1.65691	-0.12085	0.965568	-1.24077	-1.26015	-0.354806	-1.28241	-0.483233	-0.493878	-1.59316	-2.16083	-2.16083	-2.16083	0.0877772	-1.51384	-2.16083	2.18039	-0.432818	-0.105569	-1.53807	-2.16083	-0.987089
hsa-miR-196a-5p	1.52371	-0.953323	-1.00157	-2.16083	-2.16083	-2.16083	-0.40779	-0.52284	-2.16083	-1.13405	0.530313	-0.282457	-0.312496	-2.16083	-2.16083	0.76457	-0.0689117	-1.18684	-0.267	0.912714	0.950967	2.25664	1.16891	0.617989	-2.16083	-2.16083	-1.32164	-1.10449	-2.16083	-0.987089
hsa-miR-615-3p	-2.16083	-2.16083	-2.16083	-1.43637	-2.16083	-2.16083	-1.48938	-2.16083	-2.16083	-2.16083	-2.16083	-2.16083	-1.64132	-2.16083	-2.16083	-0.658777	-2.16083	-0.390781	-2.16083	-2.16083	-2.16083	-1.54162	-2.16083	-1.17741	-2.16083	-2.16083	-1.68106	-2.16083	-1.66508	-2.16083
hsa-miR-3198	-1.27568	-2.16083	-1.46777	-2.16083	-1.26433	-2.16083	-0.40779	-2.16083	-0.742773	-2.16083	0.530313	-2.16083	-0.312496	-2.16083	-2.16083	-1.36757	-2.16083	-2.16083	-0.267	1.82438	-0.333745	-2.16083	-2.16083	-2.16083	-2.16083	-2.16083	-2.16083	-1.10449	-2.16083	-2.16083
hsa-miR-148b-5p	4.41564	3.27305	3.59505	4.07491	5.35997	5.0385	4.9217	4.417	3.86073	2.79739	3.63573	3.10492	5.04388	4.56525	4.28099	4.98992	5.1495	5.14894	4.57972	3.92165	3.96435	4.06746	3.72882	2.97669	2.24427	2.87478	3.02928	4.62111	5.15459	4.68045
hsa-miR-148b-3p	9.68209	7.37211	7.17612	11.1514	10.8376	11.3576	10.7329	9.66931	8.60208	8.66534	8.40664	8.81711	10.6212	9.25186	9.3862	9.88759	9.93575	10.8423	8.80994	9.1508	9.46086	9.88937	10.4238	10.8076	11.3732	8.80102	8.76019	11.0036	11.1169	10.7603
hsa-miR-1228-5p	-1.65141	-2.16083	-0.131004	-2.16083	-2.16083	-2.16083	-2.16083	-1.12088	-2.16083	-0.80683	-1.61996	-0.93537	-2.16083	-2.16083	-2.16083	-1.36757	-2.16083	-2.16083	-0.558111	-2.16083	-0.619243	0.381256	-0.0248461	-0.598013	-2.16083	-1.50257	-1.68106	-2.16083	-1.66508	-2.16083
hsa-miR-1228-3p	-0.520482	-1.75229	-0.501596	-2.16083	-2.16083	-2.16083	-2.16083	-2.16083	-2.16083	-2.16083	-2.16083	-2.16083	-0.958933	-2.16083	-2.16083	-2.16083	-2.16083	-2.16083	0.52453	-2.16083	-1.44973	-0.508167	-1.51384	-2.16083	-2.16083	-1.79448	-2.16083	-2.16083	-2.16083	-2.16083
hsa-miR-6758-5p	-2.16083	-2.16083	-2.16083	-2.16083	-2.16083	-2.16083	-2.16083	-2.16083	-2.16083	-2.16083	-2.16083	-2.16083	-2.16083	-2.16083	-2.16083	-2.16083	-2.16083	-2.16083	-2.16083	-2.16083	-1.44973	-2.16083	-2.16083	-2.16083	-2.16083	-1.50257	-1.68106	-2.16083	-2.16083	-2.16083
hsa-miR-6758-3p	-1.65141	-2.16083	-1.77308	-2.16083	-2.16083	-2.16083	-1.48938	-2.16083	-2.16083	-1.55796	-2.16083	-1.62866	-2.16083	-1.46111	-2.16083	-1.71036	-1.09891	-2.16083	-1.41319	-2.16083	-1.44973	-1.10976	-0.0248461	-1.17741	1.31081	-1.50257	-0.409306	-1.10449	-2.16083	-2.16083
hsa-miR-616-5p	-1.65141	-1.43427	-2.16083	-2.16083	-2.16083	-2.16083	-2.16083	-2.16083	-1.65691	-0.540276	-0.449657	-1.62866	-2.16083	-2.16083	-2.16083	-1.0908	-2.16083	-1.59316	-2.16083	0.0746494	-1.44973	-0.77783	-2.16083	-2.16083	-0.657395	-1.79448	-1.68106	-2.16083	-2.16083	-2.16083
hsa-miR-616-3p	-2.16083	-1.75229	-1.46777	-2.16083	-2.16083	-2.16083	-1.48938	-2.16083	-2.16083	-2.16083	-1.22748	-0.93537	-1.26015	-2.16083	-2.16083	-2.16083	-2.16083	-2.16083	0.182381	-2.16083	-0.975537	-0.508167	-1.06877	-0.598013	-2.16083	-2.16083	-2.16083	-1.53807	-2.16083	-2.16083
hsa-miR-6759-5p	-2.16083	-2.16083	-2.16083	-2.16083	-1.64404	-2.16083	-2.16083	-1.54911	-2.16083	-2.16083	-2.16083	-2.16083	-2.16083	-2.16083	-2.16083	-2.16083	-2.16083	-2.16083	-2.16083	-2.16083	-2.16083	-2.16083	-2.16083	-2.16083	-2.16083	-2.16083	-2.16083	-0.771554	-2.16083	-2.16083
hsa-miR-26a-5p	15.2275	14.1899	14.0333	12.8833	13.815	13.4322	14.881	13.9193	13.7557	13.5763	14.2677	14.1596	15.1952	13.6708	14.4224	15.9878	15.36	15.0103	14.7312	15.3333	14.5908	15.3456	14.0323	12.3106	14.9757	13.4135	13.3062	14.3221	13.7333	14.0715
hsa-miR-26a-2-3p	2.92797	0.931539	1.19682	-0.06949	0.738652	0.352294	2.71928	1.61253	1.8437	2.05926	1.71157	1.3884	2.0015	1.52395	0.0939575	2.26701	2.16362	1.79001	0.363575	1.82438	1.74751	0.733	-0.0248461	-1.17741	1.89219	1.42237	2.63762	-0.273647	1.38284	0.932691
hsa-miR-6125	-1.65141	-2.16083	-2.16083	-0.06949	-1.64404	-1.3251	-1.03297	-1.54911	-2.16083	-1.55796	-2.16083	-2.16083	-1.26015	-0.991941	-0.986075	-1.71036	-2.16083	-2.16083	-1.41319	-2.16083	-1.44973	-1.10976	-0.0248461	1.13112	-0.657395	-2.16083	-2.16083	-0.501226	0.677273	-1.45775
hsa-let-7i-5p	4.82046	2.06234	2.35602	4.77375	4.45909	4.96745	5.21214	3.9168	2.7183	3.67265	4.5431	4.08605	5.13823	2.14118	2.74238	4.47704	3.54301	4.73547	4.80803	4.4456	5.16918	4.2871	4.10277	3.82871	5.27036	3.10901	2.77412	5.06791	3.99133	3.7618
hsa-let-7i-3p	-1.27568	0.0410557	-0.025981	-2.16083	-2.16083	-2.16083	-1.48938	-0.79109	-0.533075	0.885707	3.1154	1.01387	-1.26015	-2.16083	-2.16083	-1.71036	-1.53429	-1.59316	-0.267	-2.16083	-1.44973	-2.16083	-2.16083	-2.16083	-0.25288	0.879575	0.857346	-2.16083	-2.16083	-2.16083
hsa-miR-10527-5p	-2.16083	-2.16083	-2.16083	-1.43637	-2.16083	-1.3251	-2.16083	-0.52284	-1.65691	-2.16083	-2.16083	-2.16083	-1.26015	-0.991941	-2.16083	-0.858679	-1.53429	-1.59316	0.800889	0.912714	0.108889	-1.54162	-1.51384	-2.16083	0.0626981	-1.50257	-1.03414	-2.16083	-2.16083	-2.16083
hsa-miR-3913-5p	3.86033	3.06164	3.1219	5.79841	5.34978	6.09042	4.33891	3.61696	3.14156	2.56262	2.91596	3.0881	5.00956	2.93012	2.02396	4.32015	3.79132	5.32223	3.44008	3.34729	3.73662	3.93805	5.09335	4.50659	1.81015	2.97308	2.8467	5.46485	5.25154	4.92013
hsa-miR-3913-3p	-0.731119	0.553938	1.4362	-2.16083	0.125149	-0.799334	-1.03297	0.0707749	-0.187606	-0.315374	-2.16083	-0.469072	-0.958933	-1.46111	-0.986075	-1.0908	0.104308	-0.390781	-2.16083	-2.16083	-2.16083	-2.16083	-1.06877	-0.185768	-2.16083	-1.05224	-1.03414	0.250216	-0.20836	-0.987089
hsa-miR-1252-5p	0.105608	-0.953323	-0.025981	0.135987	0.896296	-0.111537	1.30846	1.07938	-0.533075	0.468487	-0.261994	1.27403	0.904235	1.77994	2.18133	0.693236	-0.265804	-0.0315735	-0.267	1.43939	0.108889	1.25176	1.08534	-0.598013	-0.25288	-0.0973353	0.255945	0.516847	1.77951	0.429855
hsa-miR-1252-3p	-1.27568	-1.75229	-2.16083	-2.16083	-2.16083	-1.3251	-2.16083	-2.16083	-1.65691	-0.80683	-2.16083	-0.683463	-0.709873	-2.16083	-2.16083	-2.16083	-1.53429	-2.16083	-2.16083	-2.16083	-2.16083	-2.16083	-2.16083	-2.16083	-2.16083	-2.16083	-1.32164	-2.16083	-2.16083	-0.987089
hsa-miR-618	1.57046	1.95747	2.84564	0.870418	1.68255	0.850455	1.71017	1.61253	1.1893	0.885707	-1.22748	1.54456	2.44843	2.87628	2.70138	3.11524	2.86348	2.24853	1.32276	2.12797	1.32367	2.0633	2.40207	0.810034	3.27243	1.02416	1.68855	2.30208	1.70031	2.64669
hsa-miR-4699-5p	-1.27568	-1.75229	-1.46777	-2.16083	-0.964025	-2.16083	0.0269448	-1.12088	-0.988221	-2.16083	-2.16083	-2.16083	-1.26015	-2.16083	-2.16083	0.170131	-2.16083	-1.59316	-0.0248828	-2.16083	-0.619243	-0.77783	-1.06877	-0.185768	-2.16083	-1.79448	-2.16083	-1.53807	-1.00369	-0.987089
hsa-miR-4699-3p	-0.731119	-0.44212	-1.46777	-2.16083	-0.0082646	-0.111537	-1.03297	-2.16083	-1.28417	-2.16083	-2.16083	-1.62866	-2.16083	-2.16083	-1.65577	-1.36757	-0.764905	-1.18684	-2.16083	-2.16083	-1.44973	-0.281058	-0.223684	-0.598013	0.731192	-1.79448	-1.68106	-1.10449	-0.369927	-1.45775
hsa-miR-3059-5p	-0.173737	-0.0654263	-0.649801	-2.16083	-2.16083	-0.799334	-1.48938	-2.16083	-2.16083	-0.315374	-0.0959553	-2.16083	-2.16083	-0.991941	-2.16083	-1.36757	-2.16083	-2.16083	-0.558111	1.82438	-0.619243	-1.10976	-0.729109	-0.185768	-0.657395	-1.05224	-0.589096	-2.16083	-2.16083	-2.16083
hsa-miR-331-5p	5.83163	5.11087	5.1112	5.56497	6.19653	5.04618	5.92898	5.1559	5.43394	4.66655	4.62269	5.13503	5.98701	5.84083	5.15614	6.10652	5.88481	5.44515	5.25502	4.07152	5.5443	5.65335	6.09397	5.09144	5.47723	4.87676	4.15224	6.05526	5.88495	5.79948
hsa-miR-331-3p	5.51052	5.29967	6.13653	3.77016	4.72389	4.2613	5.94148	5.06721	5.48603	5.39179	6.45285	5.93727	5.79131	4.34512	3.60035	6.18011	5.63586	5.73817	6.71846	6.47537	6.72503	6.14869	4.75767	3.97622	7.1033	5.53752	5.14314	5.35425	4.72517	5.28997
hsa-miR-3685	-2.16083	-1.43427	-1.21592	-2.16083	-1.26433	-2.16083	-0.174109	-1.54911	-0.742773	-2.16083	-2.16083	-0.93537	-2.16083	-0.117847	-1.65577	-1.36757	-1.53429	-2.16083	-2.16083	0.0746494	-2.16083	-0.77783	-2.16083	-0.598013	0.540833	-2.16083	-1.68106	-1.53807	-2.16083	-2.16083
hsa-miR-1251-5p	2.39035	3.88666	6.22564	1.43478	2.9155	1.68123	3.36408	4.61075	5.40239	5.43499	4.69246	5.10189	2.70587	4.33518	4.21698	-0.0570235	0.398593	-1.18684	2.38814	3.22464	1.4792	0.733	1.08534	-1.17741	2.57753	3.87822	5.07302	2.33697	3.05192	4.12903
hsa-miR-1251-3p	-0.977855	-0.44212	0.163584	-1.43637	-1.26433	-1.3251	-0.686778	-0.296733	-0.187606	1.20894	1.84009	0.863775	-0.0012689	-0.638484	-0.986075	-1.71036	-2.16083	-2.16083	0.921458	0.0746494	0.287897	-2.16083	-2.16083	-2.16083	0.540833	1.55525	2.0983	-1.53807	-0.369927	0.271024
hsa-miR-135a-5p	12.8359	13.473	13.0076	11.0996	12.5273	11.3234	12.8623	12.7177	13.041	12.2418	11.5029	11.8137	13.3158	13.9026	14.0281	13.1829	13.1119	12.1896	11.317	11.3702	11.1325	12.6789	11.4073	9.95431	8.43027	11.5189	11.8949	11.9154	12.3358	12.3139
hsa-miR-135a-2-3p	2.81603	1.84438	2.31662	4.60242	3.28696	3.6448	4.35768	2.2718	1.55329	4.15834	4.09667	4.3274	4.62928	1.45217	1.19278	2.5147	1.03418	2.18153	5.08472	3.66287	4.80754	3.02417	2.33128	1.97762	6.81861	4.45585	3.96931	4.74968	3.099	3.01577
hsa-miR-3652	-2.16083	-2.16083	-1.46777	-2.16083	-2.16083	-2.16083	-2.16083	-2.16083	-2.16083	-2.16083	-2.16083	-2.16083	-2.16083	-2.16083	-2.16083	-1.71036	-2.16083	-0.870174	-1.41319	0.0746494	-2.16083	-1.54162	-1.51384	-2.16083	-0.25288	-2.16083	-2.16083	-2.16083	-2.16083	-2.16083
hsa-miR-3922-3p	0.105608	0.140216	0.799649	0.135987	0.896296	0.138939	0.502295	0.224502	0.0909112	-0.540276	0.424948	-0.282457	0.132324	0.695545	0.215411	0.170131	-0.0689117	-1.18684	2.25679	2.37865	2.16912	1.45467	0.446335	1.61559	-0.657395	-0.432818	-1.03414	-0.771554	-0.0630776	0.572921
hsa-miR-4497	1.86113	0.0410557	1.36074	3.40332	1.88425	3.05247	1.97625	0.714353	0.999963	0.792162	2.4892	1.49436	2.88693	0.565509	-0.184732	3.46493	2.04107	2.99757	0.921458	1.82438	-0.0955187	0.508274	-0.729109	-1.17741	4.09168	0.600833	-0.105569	2.80404	1.70031	1.95416
hsa-miR-6761-5p	-1.65141	-1.43427	-0.814993	-1.43637	-1.26433	-2.16083	-1.48938	-1.12088	-2.16083	-2.16083	0.424948	-2.16083	-2.16083	-2.16083	-0.986075	-1.71036	-1.53429	-1.59316	1.48808	-2.16083	0.108889	-0.508167	0.692136	-0.598013	-0.25288	-1.2599	-2.16083	-1.10449	-2.16083	-0.987089
hsa-miR-3657	-2.16083	-1.43427	-2.16083	-2.16083	-2.16083	-2.16083	-2.16083	-2.16083	-1.28417	-2.16083	-2.16083	-2.16083	-2.16083	-2.16083	-1.65577	-2.16083	-2.16083	-2.16083	-2.16083	-2.16083	-2.16083	-2.16083	-2.16083	-2.16083	-2.16083	-2.16083	-1.68106	-2.16083	-2.16083	-2.16083
hsa-miR-6861-5p	-2.16083	-2.16083	-0.649801	-2.16083	-1.64404	-1.3251	-2.16083	-1.54911	-0.988221	-2.16083	-2.16083	-2.16083	-2.16083	-2.16083	-2.16083	-2.16083	-1.53429	-2.16083	-1.41319	-2.16083	-2.16083	-1.54162	-2.16083	-2.16083	-2.16083	-1.50257	-2.16083	-2.16083	-1.66508	-2.16083
hsa-miR-6861-3p	-2.16083	-2.16083	-0.649801	-2.16083	-0.964025	-1.3251	-2.16083	-1.54911	-0.988221	-2.16083	-0.919258	-2.16083	-0.958933	-2.16083	-1.28241	-2.16083	-2.16083	-2.16083	-2.16083	-2.16083	-1.44973	-2.16083	-2.16083	-2.16083	-1.22154	-2.16083	-1.68106	-2.16083	-2.16083	-2.16083
hsa-miR-7106-5p	-2.16083	-2.16083	-2.16083	-2.16083	-2.16083	-2.16083	-1.48938	-2.16083	-2.16083	-1.55796	-2.16083	-2.16083	-2.16083	-2.16083	-2.16083	-2.16083	-2.16083	-2.16083	-1.41319	-2.16083	-2.16083	-2.16083	-2.16083	-2.16083	-2.16083	-2.16083	-2.16083	-1.10449	-2.16083	-2.16083
hsa-miR-7106-3p	-2.16083	-2.16083	-2.16083	-2.16083	-1.64404	-2.16083	-2.16083	-1.12088	-2.16083	-2.16083	-2.16083	-2.16083	-2.16083	-2.16083	-2.16083	-2.16083	-2.16083	-2.16083	-2.16083	-2.16083	-2.16083	-2.16083	-2.16083	-2.16083	-2.16083	-2.16083	-2.16083	-1.53807	-2.16083	-2.16083
hsa-miR-6762-3p	-0.731119	-2.16083	-2.16083	-2.16083	-2.16083	-2.16083	-2.16083	-2.16083	-1.28417	-2.16083	-2.16083	-0.93537	-2.16083	-2.16083	-2.16083	-1.71036	-2.16083	-2.16083	-2.16083	-2.16083	-2.16083	-2.16083	-2.16083	-2.16083	-2.16083	-2.16083	-2.16083	-2.16083	-2.16083	-1.45775
hsa-miR-1178-3p	-1.65141	-2.16083	-1.21592	-0.95633	-0.964025	-2.16083	-1.48938	-2.16083	-2.16083	-2.16083	-2.16083	-2.16083	-2.16083	-2.16083	-2.16083	-2.16083	-2.16083	-2.16083	-2.16083	-2.16083	-2.16083	-2.16083	-2.16083	-2.16083	-2.16083	-2.16083	-2.16083	-2.16083	-2.16083	-0.987089
hsa-miR-4498	-1.27568	-2.16083	-1.21592	-0.95633	-0.155285	-2.16083	-1.48938	-2.16083	-2.16083	-2.16083	-0.449657	-2.16083	0.254587	-2.16083	-2.16083	0.271567	-1.09891	-0.870174	-1.41319	-2.16083	-0.0955187	-1.10976	0.305708	-0.185768	-2.16083	-2.16083	-1.03414	0.250216	0.189816	-1.45775
hsa-miR-7107-5p	-2.16083	-2.16083	-2.16083	-2.16083	-2.16083	-2.16083	-2.16083	-2.16083	-2.16083	-2.16083	-2.16083	-2.16083	-2.16083	-2.16083	-2.16083	-2.16083	-2.16083	-2.16083	-1.41319	-2.16083	-2.16083	-2.16083	-2.16083	-0.598013	-2.16083	-2.16083	-2.16083	-2.16083	-2.16083	-2.16083
hsa-miR-9902	-0.731119	0.755057	1.4362	-2.16083	-1.26433	-2.16083	-2.16083	-0.101308	-0.742773	-1.13405	-0.665435	0.506655	-2.16083	0.42258	-0.0386683	-1.36757	-0.0689117	-0.200026	-2.16083	-2.16083	-2.16083	-2.16083	-2.16083	-2.16083	-2.16083	-1.50257	-0.794526	-2.16083	-2.16083	-2.16083
hsa-miR-8072	-1.65141	-1.43427	-1.77308	-2.16083	-2.16083	-1.3251	-2.16083	-2.16083	-2.16083	-2.16083	-1.61996	-2.16083	-2.16083	-2.16083	-2.16083	-2.16083	-2.16083	-2.16083	-0.558111	-2.16083	-2.16083	-2.16083	-2.16083	-2.16083	-2.16083	-2.16083	-2.16083	-2.16083	-2.16083	-2.16083
hsa-miR-3908	-2.16083	-2.16083	-2.16083	-1.43637	-0.503711	-0.799334	-1.03297	-2.16083	-2.16083	-2.16083	-2.16083	0.401621	-1.64132	-2.16083	-2.16083	-1.71036	-1.53429	-1.59316	-1.41319	-2.16083	-2.16083	-2.16083	-2.16083	-2.16083	-0.657395	-1.2599	-1.68106	-2.16083	-1.66508	-2.16083
hsa-miR-6880-3p	-2.16083	-2.16083	-1.77308	-2.16083	-2.16083	-2.16083	-2.16083	-2.16083	-2.16083	-2.16083	-2.16083	-0.93537	-2.16083	-2.16083	-2.16083	-2.16083	-2.16083	-2.16083	-2.16083	-2.16083	-2.16083	-2.16083	-2.16083	-2.16083	-2.16083	-2.16083	-1.32164	-1.10449	-2.16083	-2.16083
hsa-miR-5188	-2.16083	-2.16083	-2.16083	-2.16083	-2.16083	-2.16083	-2.16083	-2.16083	-2.16083	-2.16083	-2.16083	-2.16083	-2.16083	-2.16083	-2.16083	-2.16083	-1.53429	-2.16083	-2.16083	-2.16083	-2.16083	-1.10976	-2.16083	-2.16083	-0.657395	-2.16083	-2.16083	-2.16083	-2.16083	-2.16083
hsa-miR-3612	-1.65141	-2.16083	-1.77308	-2.16083	-2.16083	-2.16083	-2.16083	-2.16083	-2.16083	-1.55796	-1.61996	-2.16083	-2.16083	-2.16083	-2.16083	-2.16083	-2.16083	-2.16083	-0.558111	-2.16083	-2.16083	-1.54162	-2.16083	-2.16083	-0.25288	-1.79448	-1.68106	-2.16083	-2.16083	-2.16083
hsa-miR-6763-5p	-2.16083	-1.75229	-1.00157	-2.16083	-0.964025	-2.16083	-2.16083	-1.54911	-0.988221	-2.16083	-0.449657	-0.11724	-0.958933	-2.16083	-2.16083	-1.36757	-2.16083	-2.16083	-1.41319	-2.16083	-2.16083	-2.16083	-2.16083	-1.17741	-1.22154	-1.79448	-2.16083	-2.16083	-1.29681	-2.16083
hsa-miR-2276-3p	-1.27568	-2.16083	-1.00157	-2.16083	-1.64404	-2.16083	-2.16083	-0.79109	-1.65691	-0.540276	-2.16083	-0.282457	-2.16083	-0.991941	-1.28241	-2.16083	-1.09891	-2.16083	-0.923204	0.912714	-1.44973	-2.16083	-1.06877	-2.16083	-0.25288	-1.79448	-0.794526	-2.16083	-2.16083	-2.16083
hsa-miR-320d	8.11197	8.26012	8.98227	7.25415	6.92603	6.82995	7.61652	8.08848	7.91602	8.97369	10.592	9.49464	7.45998	7.20309	6.7146	7.79336	7.6354	7.26349	9.75586	8.89586	8.38621	8.03091	8.29144	7.83652	10.7446	10.4847	9.62527	7.70032	7.08875	7.36345
hsa-miR-3168	-1.65141	-1.43427	0.481189	-2.16083	-2.16083	-1.3251	-1.48938	-2.16083	-2.16083	-2.16083	-0.919258	2.4623	-2.16083	-0.991941	-1.65577	-1.0908	-1.53429	0.380515	-1.41319	-2.16083	-1.44973	-2.16083	-2.16083	-2.16083	-1.22154	-2.16083	-2.16083	-2.16083	-1.66508	-2.16083
hsa-miR-5006-5p	-2.16083	-2.16083	-2.16083	-2.16083	-2.16083	-2.16083	-2.16083	-2.16083	-2.16083	-1.55796	-2.16083	-2.16083	-2.16083	-2.16083	-2.16083	-2.16083	-2.16083	-2.16083	-0.923204	-2.16083	-2.16083	-2.16083	-2.16083	-2.16083	-2.16083	-2.16083	-2.16083	-2.16083	-2.16083	-2.16083
hsa-miR-5006-3p	-1.65141	-0.762081	-1.46777	-2.16083	-2.16083	-2.16083	-1.48938	-1.54911	-1.65691	-2.16083	-2.16083	-2.16083	-0.958933	-2.16083	-2.16083	-1.71036	-2.16083	-2.16083	-2.16083	-2.16083	-2.16083	-2.16083	-2.16083	-2.16083	-2.16083	-1.79448	-2.16083	-1.53807	-2.16083	-2.16083
hsa-miR-3613-5p	-0.520482	-0.180398	-0.649801	-2.16083	-0.964025	-2.16083	1.056	-1.12088	-0.988221	-0.540276	-2.16083	-1.62866	-1.26015	-0.638484	0.528328	-0.326751	-0.0689117	-1.59316	-2.16083	-2.16083	-2.16083	-1.10976	-2.16083	-2.16083	-2.16083	-2.16083	-1.32164	-1.53807	-1.29681	-1.45775
hsa-miR-3613-3p	-2.16083	-2.16083	-2.16083	-2.16083	-2.16083	-2.16083	-2.16083	-2.16083	-2.16083	-2.16083	-1.22748	-1.62866	-2.16083	-2.16083	-1.28241	-2.16083	-2.16083	-1.59316	-2.16083	-2.16083	-2.16083	-2.16083	-2.16083	-2.16083	-2.16083	-1.79448	-2.16083	-2.16083	-2.16083	-2.16083
hsa-miR-16-5p	11.5141	12.4217	12.3595	7.12743	9.89027	8.11819	9.69819	11.9073	12.499	12.5104	13.1535	12.6799	9.51723	12.2673	12.0279	9.6856	10.7341	9.03876	9.33145	9.39787	8.15556	8.77675	7.05363	5.76596	9.85786	12.4645	12.611	8.22984	9.89491	10.2931
hsa-miR-16-1-3p	1.70226	0.320169	0.909651	2.15505	2.89696	2.09085	3.60312	2.37394	2.17766	1.79565	-0.665435	0.940771	3.04778	3.21673	3.12995	2.02702	2.16362	1.54551	0.921458	0.912714	0.287897	-1.54162	-0.454376	-2.16083	0.731192	0.718867	1.17174	2.87698	2.69135	2.40033
hsa-miR-15a-5p	5.37881	6.47486	7.03532	0.750454	3.67207	2.14909	3.9134	5.51752	6.18346	5.91163	6.6023	5.97666	3.89347	4.6479	5.46252	3.82338	4.0568	2.95808	3.39914	4.07152	2.30008	2.76905	1.86412	-1.17741	5.64043	4.82505	6.33583	3.01264	3.11436	3.13588
hsa-miR-15a-3p	-0.731119	-0.953323	0.249777	-2.16083	-1.64404	-2.16083	-0.686778	-0.296733	-0.988221	-0.315374	-0.665435	0.288336	-0.958933	0.263918	-0.74036	-0.0570235	-2.16083	-1.59316	-0.923204	0.0746494	-0.619243	-2.16083	-2.16083	-2.16083	3.04025	-0.432818	0.255945	-2.16083	-0.760178	-0.632788
hsa-miR-5693	-2.16083	-2.16083	-2.16083	-2.16083	-2.16083	-1.3251	-2.16083	-2.16083	-2.16083	-2.16083	-2.16083	-2.16083	-2.16083	-2.16083	-2.16083	-2.16083	-2.16083	-2.16083	-2.16083	-2.16083	-2.16083	-2.16083	-1.51384	-2.16083	-2.16083	-2.16083	-2.16083	-2.16083	-2.16083	-2.16083
hsa-miR-1297	-0.731119	-1.75229	-1.21592	-2.16083	-2.16083	-2.16083	-1.48938	-2.16083	-1.28417	-1.13405	-0.261994	-1.24077	-2.16083	-2.16083	-1.28241	-1.71036	-2.16083	-1.59316	-1.41319	-2.16083	-2.16083	-2.16083	-2.16083	-2.16083	-2.16083	-1.2599	-2.16083	-1.53807	-2.16083	-1.45775
hsa-miR-5007-5p	-2.16083	-2.16083	-2.16083	-0.309171	-2.16083	-0.799334	-2.16083	-2.16083	-2.16083	-2.16083	-2.16083	-2.16083	-2.16083	-2.16083	-2.16083	-1.36757	-2.16083	-0.610656	-2.16083	-2.16083	-0.975537	-1.54162	-0.729109	0.396397	-2.16083	-2.16083	-2.16083	-2.16083	-2.16083	-2.16083
hsa-miR-548x-3p	-2.16083	-2.16083	-2.16083	-2.16083	-2.16083	-2.16083	-2.16083	-0.79109	-2.16083	-2.16083	-0.919258	-2.16083	-2.16083	-2.16083	-2.16083	-2.16083	-2.16083	-2.16083	-2.16083	-2.16083	-2.16083	-2.16083	-2.16083	-2.16083	-2.16083	-2.16083	-2.16083	-2.16083	-2.16083	-1.45775
hsa-miR-17-5p	12.7058	12.1833	12.4324	8.4704	10.7303	8.67268	12.3114	11.8285	12.234	12.8323	13.4697	12.9351	11.8132	12.3719	12.5409	11.8831	12.7155	11.3064	10.5667	10.3249	9.0757	9.15415	6.91527	5.15476	13.1693	12.7443	12.7222	10.1711	10.5247	10.9965
hsa-miR-17-3p	5.65851	7.20824	8.00573	3.7071	5.16844	3.74261	5.59103	6.07508	6.57304	5.314	5.38984	5.52399	5.86514	6.15811	6.43091	6.19955	6.59862	5.35301	4.42514	3.99853	2.84885	3.74519	2.00724	0.810034	3.94563	4.65778	5.58623	4.64915	5.35213	5.17691
hsa-miR-18a-5p	8.54439	10.3916	10.757	5.58703	8.39579	6.08297	8.54579	10.1473	10.6362	10.0632	10.2154	9.89079	8.6567	10.1314	10.634	8.75234	9.521	7.68985	6.6503	6.69917	5.03143	5.66021	3.3355	0.979492	6.64313	9.31649	10.3893	7.05937	8.05062	8.20179
hsa-miR-18a-3p	4.96744	5.21121	6.77415	3.51798	4.29886	3.30389	4.78967	5.09738	6.30444	6.34536	7.46187	7.04338	5.22305	5.16262	4.3356	5.21671	5.04176	3.94729	4.99138	4.20728	3.9243	3.65196	2.6549	1.80793	9.01892	6.46181	6.65916	4.12817	3.64516	4.34381
hsa-miR-19a-5p	-1.27568	0.0410557	-1.21592	-1.43637	-0.319005	-1.3251	-1.48938	0.224502	-0.0416368	0.692127	-0.0959553	-0.683463	-0.709873	0.263918	-1.28241	-0.483233	-0.265804	-0.390781	-2.16083	-2.16083	-1.44973	-2.16083	-2.16083	-2.16083	1.04991	-0.432818	-0.794526	-1.53807	-0.551897	0.092519
hsa-miR-19a-3p	11.009	12.912	13.5358	7.21503	9.56381	7.62427	10.303	11.0883	11.5478	11.6103	11.8534	11.499	10.1384	11.1387	12.1362	10.5534	11.2187	9.55879	8.70832	8.9257	7.50444	8.60706	6.47878	4.85047	9.35492	10.906	12.7591	8.8407	9.57913	9.58307
hsa-miR-20a-5p	13.7634	12.5995	12.6132	9.82928	11.8036	9.60722	13.759	12.9644	12.8767	13.6513	13.8535	13.4145	13.1785	13.0527	13.6156	12.7008	13.5499	12.1164	10.8367	10.9569	9.49772	9.80836	7.38384	5.30586	12.8888	13.431	13.8815	11.7368	11.6672	12.1258
hsa-miR-20a-3p	3.81252	5.33934	5.94475	0.315814	2.65365	1.9668	3.50548	4.79386	5.35704	4.76215	5.51706	4.76864	3.48252	3.39959	3.61146	4.1034	4.76033	3.036	1.77086	2.37865	0.840528	1.88749	-1.06877	-2.16083	2.04348	4.24085	6.19177	2.19205	2.51742	2.82881
hsa-miR-19b-1-5p	4.23879	5.90235	6.76686	0.47569	4.12657	1.83107	2.83098	5.31415	6.15913	5.6929	5.81169	5.77328	3.80618	6.13824	6.18731	3.46493	4.58134	3.23084	1.56414	1.43939	0.447125	1.01557	-1.51384	-2.16083	3.92629	4.90194	6.02588	1.69672	3.40403	3.68512
hsa-miR-19b-3p	12.0152	13.928	14.5615	8.13379	10.5221	8.54902	11.2806	12.0789	12.5561	12.6324	12.8986	12.5319	11.0825	12.1009	13.105	11.5025	12.1701	10.5165	9.70768	9.93884	8.48245	9.54177	7.35959	5.74848	10.4034	11.9363	13.7981	9.79441	10.5271	10.5435
hsa-miR-92a-1-5p	4.3635	2.33773	3.32416	2.41388	1.68255	2.74779	3.72381	2.7482	2.23609	5.0056	6.36121	6.00607	4.49927	-0.117847	0.0939575	4.68439	2.76367	3.29564	5.75436	4.69696	4.35425	2.91377	0.574464	0.810034	7.63408	5.50913	4.62939	2.22967	0.301374	1.9009
hsa-miR-92a-3p	14.2871	13.6208	13.3751	15.3123	14.65	15.1049	14.7078	14.4705	14.1382	13.9908	15.249	14.8533	15.4824	14.805	15.0487	14.9393	14.9193	15.0631	14.071	13.5547	14.3367	14.2354	14.1459	14.2737	17.452	14.6088	14.0711	15.4221	14.6039	14.6493
hsa-miR-4501	-1.65141	-1.75229	-1.46777	-2.16083	-2.16083	-2.16083	-2.16083	-2.16083	-1.65691	-2.16083	-2.16083	-2.16083	-2.16083	-2.16083	-2.16083	-1.71036	-2.16083	-2.16083	-0.923204	0.0746494	-0.333745	-1.54162	-0.223684	-1.17741	-2.16083	-2.16083	-2.16083	-2.16083	-2.16083	-2.16083
hsa-miR-3170	-1.27568	-1.75229	-1.77308	-2.16083	-2.16083	-0.799334	-1.48938	-2.16083	-1.65691	-1.55796	-1.61996	-2.16083	-0.0012689	-1.46111	-1.65577	-0.483233	-1.53429	-0.870174	-0.267	0.912714	0.108889	-0.281058	-2.16083	-2.16083	0.321483	-2.16083	-2.16083	-1.53807	-2.16083	-1.45775
hsa-miR-4306	-2.16083	-2.16083	-2.16083	-2.16083	-2.16083	-1.3251	-2.16083	-2.16083	-1.65691	-2.16083	-1.61996	-2.16083	-2.16083	-2.16083	-2.16083	-2.16083	-2.16083	-2.16083	-2.16083	-2.16083	-2.16083	-2.16083	-2.16083	-2.16083	-2.16083	-2.16083	-2.16083	-2.16083	-2.16083	-2.16083
hsa-miR-2681-5p	-2.16083	-2.16083	-2.16083	-2.16083	-0.503711	-2.16083	-1.48938	-2.16083	-1.65691	-1.55796	-1.22748	-2.16083	-2.16083	-2.16083	-2.16083	-2.16083	-2.16083	-2.16083	-2.16083	-2.16083	-0.975537	-2.16083	-2.16083	-2.16083	-2.16083	-1.79448	-2.16083	-1.53807	-2.16083	-2.16083
hsa-miR-4705	-2.16083	-1.75229	-2.16083	-2.16083	-2.16083	-2.16083	-2.16083	-1.12088	-2.16083	-2.16083	-2.16083	-0.683463	-2.16083	-2.16083	-2.16083	-1.36757	-1.53429	-2.16083	-2.16083	-2.16083	-0.975537	-2.16083	-2.16083	-2.16083	-2.16083	-1.79448	-1.68106	-2.16083	-1.00369	-2.16083
hsa-miR-1267	-0.336717	-1.17385	-0.649801	-2.16083	-0.964025	-1.3251	-1.03297	-2.16083	-2.16083	-0.540276	-0.919258	-0.469072	-0.958933	-0.638484	-2.16083	-1.71036	-2.16083	-0.610656	0.669316	-2.16083	-2.16083	0.0877772	-1.51384	-2.16083	1.53167	-0.432818	-0.794526	-1.10449	-2.16083	-2.16083
hsa-miR-8075	-2.16083	-2.16083	-2.16083	-2.16083	-2.16083	-2.16083	-2.16083	-2.16083	-2.16083	-0.80683	-1.61996	-1.62866	-1.64132	-2.16083	-2.16083	-2.16083	-2.16083	-2.16083	-1.41319	-2.16083	-2.16083	-2.16083	-1.51384	-2.16083	-2.16083	-2.16083	-2.16083	-2.16083	-2.16083	-2.16083
hsa-miR-548ar-3p	-2.16083	-1.75229	-1.77308	-2.16083	-1.64404	-2.16083	-2.16083	-1.12088	-1.65691	-2.16083	-2.16083	-2.16083	-2.16083	-2.16083	-0.986075	-1.71036	-2.16083	-2.16083	-1.41319	-2.16083	-2.16083	-2.16083	-1.51384	-2.16083	-2.16083	-2.16083	-2.16083	-1.53807	-2.16083	-2.16083
hsa-miR-4707-5p	-2.16083	-2.16083	-2.16083	-0.06949	-2.16083	-2.16083	-0.174109	-2.16083	-1.65691	-2.16083	-2.16083	-2.16083	-0.312496	-2.16083	-2.16083	-1.0908	-2.16083	-1.18684	-0.558111	-2.16083	-0.619243	-0.77783	-2.16083	-2.16083	-2.16083	-2.16083	-2.16083	-1.10449	-2.16083	-2.16083
hsa-miR-4707-3p	-1.27568	-1.75229	-0.367207	-2.16083	-2.16083	-2.16083	-2.16083	-1.54911	-2.16083	-0.80683	-0.0959553	-1.62866	-2.16083	-1.46111	-2.16083	-2.16083	-2.16083	-1.59316	-2.16083	-2.16083	-2.16083	-2.16083	-2.16083	-2.16083	-1.22154	-1.05224	-1.68106	-2.16083	-2.16083	-0.987089
hsa-miR-208a-3p	-2.16083	-0.44212	-0.649801	-2.16083	-2.16083	-2.16083	-2.16083	-2.16083	-1.28417	-2.16083	-1.61996	-2.16083	-0.958933	-0.354806	0.215411	-2.16083	-1.09891	-1.59316	-2.16083	-2.16083	-2.16083	-2.16083	-2.16083	-2.16083	-2.16083	-1.79448	-1.68106	-2.16083	-2.16083	-0.632788
hsa-miR-208b-3p	-2.16083	-2.16083	-2.16083	-2.16083	-2.16083	-2.16083	-2.16083	-2.16083	-1.28417	-2.16083	-1.22748	-2.16083	-1.64132	-2.16083	-2.16083	-2.16083	-2.16083	-2.16083	-2.16083	-2.16083	-2.16083	-2.16083	-2.16083	-2.16083	-2.16083	-1.79448	-2.16083	-2.16083	-1.00369	-2.16083
hsa-miR-7703	-2.16083	-1.75229	-1.77308	-2.16083	-1.64404	-2.16083	-2.16083	-2.16083	-2.16083	-2.16083	-2.16083	-2.16083	-1.64132	-2.16083	-2.16083	-2.16083	-1.09891	-2.16083	-2.16083	-2.16083	-2.16083	-2.16083	-2.16083	-2.16083	-2.16083	-1.50257	-2.16083	-1.53807	-2.16083	-2.16083
hsa-miR-3171	-1.27568	-1.75229	-2.16083	-0.95633	-0.0082646	-2.16083	-0.40779	-0.296733	-2.16083	-2.16083	-2.16083	-2.16083	-1.26015	-0.638484	-0.74036	-1.0908	-0.764905	-0.870174	-1.41319	-2.16083	-2.16083	-2.16083	-2.16083	-2.16083	-2.16083	-1.50257	-1.68106	-2.16083	-0.551897	0.092519
hsa-miR-624-5p	1.2641	0.985874	0.961659	-1.43637	0.125149	-0.799334	1.45514	1.66719	0.930895	1.41126	0.0529311	1.01387	-1.64132	1.29691	1.19278	1.07632	0.6429	-0.870174	-0.923204	0.0746494	-0.333745	-0.77783	-1.06877	-2.16083	1.18625	1.23696	1.22716	-0.771554	-0.369927	0.429855
hsa-miR-624-3p	-0.977855	0.0410557	-0.131004	-1.43637	-2.16083	-1.3251	-2.16083	-1.12088	0.212299	0.0505348	1.66605	-0.282457	-1.64132	-1.46111	-0.74036	-0.858679	-1.53429	-1.59316	-0.923204	0.0746494	-2.16083	-1.10976	-2.16083	-2.16083	-2.16083	-0.312113	1.11411	-1.53807	0.189816	-0.348569
hsa-miR-4503	-1.65141	-1.17385	-2.16083	-2.16083	-1.64404	-2.16083	-2.16083	-1.54911	-2.16083	-2.16083	-2.16083	-2.16083	-2.16083	-2.16083	-2.16083	-2.16083	-2.16083	-2.16083	-2.16083	-2.16083	-2.16083	-2.16083	-2.16083	-2.16083	-2.16083	-2.16083	-2.16083	-1.53807	-2.16083	-2.16083
hsa-miR-548y	-2.16083	-2.16083	-1.46777	-2.16083	-2.16083	-2.16083	-2.16083	-1.54911	-2.16083	-2.16083	-0.665435	-2.16083	-1.64132	-2.16083	-2.16083	-2.16083	-2.16083	-2.16083	-2.16083	-2.16083	-2.16083	-1.10976	-2.16083	-2.16083	-2.16083	-1.79448	-1.68106	-2.16083	-2.16083	-2.16083
hsa-miR-4504	1.37361	1.23053	1.06037	2.73159	3.44844	2.54583	2.46601	2.37394	1.12891	0.692127	2.06717	1.1498	2.0015	2.60556	2.3232	1.46692	2.12392	2.21542	2.11227	0.0746494	2.16912	2.32726	2.50214	2.05553	-0.25288	0.718867	-0.409306	2.03092	2.84655	2.77062
hsa-miR-5580-5p	-1.27568	-0.593249	-1.00157	-2.16083	-1.64404	-2.16083	-1.03297	-1.12088	-1.28417	-2.16083	-2.16083	-2.16083	-0.958933	-2.16083	-1.65577	-1.36757	-1.09891	-2.16083	-0.267	-2.16083	-2.16083	-2.16083	-1.51384	-1.17741	-2.16083	-1.79448	-0.794526	-2.16083	-2.16083	-2.16083
hsa-miR-5580-3p	-1.65141	-1.17385	-2.16083	-2.16083	-2.16083	-2.16083	-2.16083	-2.16083	-2.16083	-0.12085	-1.22748	-2.16083	-2.16083	-2.16083	-2.16083	-1.71036	-0.764905	-2.16083	-2.16083	-2.16083	-2.16083	-2.16083	-2.16083	-2.16083	-2.16083	-1.79448	-2.16083	-2.16083	-0.760178	-2.16083
hsa-miR-5586-5p	-2.16083	-2.16083	-2.16083	-2.16083	-2.16083	-2.16083	-2.16083	-2.16083	-2.16083	-1.55796	-2.16083	-2.16083	-2.16083	-2.16083	-2.16083	-2.16083	-2.16083	-1.59316	-2.16083	-2.16083	-2.16083	-1.10976	-2.16083	-2.16083	-2.16083	-2.16083	-2.16083	-2.16083	-2.16083	-2.16083
hsa-miR-4708-3p	-0.336717	-1.17385	-0.131004	-0.06949	-0.503711	0.702725	-0.40779	-0.52284	-0.742773	-2.16083	-0.449657	-0.469072	-0.958933	-1.46111	-0.74036	-0.658777	0.258941	0.119251	-0.923204	-2.16083	-0.0955187	1.25176	1.394	0.617989	-0.25288	-1.2599	-1.03414	-1.10449	-1.00369	-1.45775
hsa-miR-625-5p	3.58096	3.25103	4.00133	-1.43637	0.819626	-1.3251	2.02404	2.40644	3.09496	3.59167	5.44478	4.33455	1.23648	1.59233	2.05684	2.81273	2.684	1.87727	0.669316	0.912714	0.108889	1.45467	-0.223684	-2.16083	1.31081	3.63716	3.57987	0.250216	-0.20836	0.092519
hsa-miR-625-3p	7.24102	6.20255	6.61376	7.16164	7.65712	7.62939	7.43727	7.27323	6.83646	5.9337	7.7417	7.56506	7.55451	7.25806	7.22902	8.32277	8.32288	9.10608	6.6698	6.47537	6.18178	6.74992	6.60418	5.74848	9.48579	7.00401	6.64905	7.69023	6.94154	7.92334
hsa-miR-5694	-2.16083	-2.16083	-2.16083	-2.16083	-2.16083	-2.16083	-2.16083	-2.16083	-2.16083	-2.16083	-2.16083	-2.16083	-2.16083	-2.16083	-2.16083	-2.16083	-2.16083	-1.59316	-0.923204	-2.16083	-0.975537	-2.16083	-2.16083	-2.16083	-2.16083	-2.16083	-2.16083	-2.16083	-2.16083	-2.16083
hsa-miR-4709-5p	-2.16083	-2.16083	-2.16083	-2.16083	-2.16083	-2.16083	-2.16083	-2.16083	-2.16083	-2.16083	-2.16083	-2.16083	-2.16083	-2.16083	-2.16083	-2.16083	-2.16083	-2.16083	-1.41319	-2.16083	-2.16083	-1.54162	-2.16083	-2.16083	-2.16083	-2.16083	-2.16083	-2.16083	-2.16083	-2.16083
hsa-miR-4709-3p	-2.16083	-2.16083	-2.16083	-2.16083	-1.64404	-2.16083	-2.16083	-2.16083	-0.988221	-2.16083	-2.16083	-1.24077	-1.64132	-2.16083	-2.16083	-2.16083	-2.16083	-0.610656	-0.267	-2.16083	0.447125	-1.10976	-2.16083	0.617989	-2.16083	-2.16083	-1.68106	-2.16083	-2.16083	-1.45775
hsa-miR-1260a	-2.16083	-2.16083	-2.16083	-2.16083	-2.16083	-2.16083	-2.16083	-2.16083	-1.28417	-2.16083	-0.665435	-2.16083	-2.16083	-2.16083	-2.16083	-1.71036	-2.16083	-2.16083	-2.16083	-2.16083	-2.16083	-2.16083	-2.16083	-2.16083	-2.16083	-1.79448	-2.16083	-2.16083	-2.16083	-2.16083
hsa-miR-3173-3p	-2.16083	-2.16083	-2.16083	-2.16083	-2.16083	-2.16083	-2.16083	-2.16083	-2.16083	-2.16083	0.0529311	-2.16083	-2.16083	-2.16083	-2.16083	-2.16083	-2.16083	-2.16083	-1.41319	-2.16083	-2.16083	-2.16083	-2.16083	-2.16083	-0.657395	-2.16083	-2.16083	-2.16083	-2.16083	-2.16083
hsa-miR-3173-5p	-1.65141	-2.16083	-1.21592	-2.16083	-2.16083	-2.16083	-2.16083	-2.16083	-2.16083	-2.16083	-0.261994	-2.16083	-1.64132	-2.16083	-2.16083	-1.36757	-0.764905	-2.16083	0.800889	-2.16083	-2.16083	-2.16083	-1.51384	-2.16083	2.4205	-2.16083	-1.32164	-2.16083	-2.16083	-2.16083
hsa-miR-151b	5.62568	4.82072	4.76112	3.7855	4.53898	4.24804	5.2678	4.67884	4.13088	4.68618	5.92713	5.0507	6.38022	4.49554	4.49403	7.09728	6.28878	6.59092	7.29823	6.25806	6.9937	7.21786	7.16596	4.78337	2.96642	4.25068	5.3601	5.09873	4.98115	4.68833
hsa-miR-342-5p	0.947306	0.553938	1.50792	3.01803	0.969096	2.09085	1.82255	0.363415	0.930895	2.01854	3.70488	2.48818	2.34212	0.0856266	-0.74036	2.11153	1.03418	1.25095	3.90241	2.37865	3.26695	1.32262	2.6549	2.26679	4.10894	2.5795	1.90792	2.92363	0.301374	0.932691
hsa-miR-342-3p	6.27966	6.0355	6.8894	3.53623	5.52298	3.81636	5.61463	6.85889	7.22878	6.83757	8.52091	7.62826	5.47964	6.60963	6.26322	5.36752	5.5635	5.0062	5.25502	4.78641	4.72446	4.2871	2.73934	1.97762	9.92121	7.25177	7.46352	4.76257	5.26537	5.78485
hsa-miR-6764-5p	-2.16083	-2.16083	-2.16083	-2.16083	-2.16083	-2.16083	-2.16083	-2.16083	-1.65691	-2.16083	-2.16083	-1.62866	-1.64132	-2.16083	-1.65577	-2.16083	-2.16083	-2.16083	-2.16083	-2.16083	-1.44973	-2.16083	-2.16083	-2.16083	-1.22154	-2.16083	-2.16083	-2.16083	-2.16083	-2.16083
hsa-miR-6764-3p	-2.16083	-0.44212	-1.46777	-2.16083	-2.16083	-2.16083	-2.16083	-2.16083	-2.16083	-2.16083	-2.16083	-2.16083	-2.16083	-2.16083	-2.16083	-1.71036	-2.16083	-2.16083	-2.16083	-2.16083	-2.16083	-1.54162	-2.16083	-2.16083	-2.16083	-1.79448	-2.16083	-2.16083	-2.16083	-2.16083
hsa-miR-345-5p	5.86718	5.97634	7.60957	4.98784	6.02573	5.48539	5.71633	5.8425	6.14014	5.48816	6.49901	6.05884	6.13165	5.86176	5.34099	6.12018	5.86387	5.40899	6.12145	5.84443	4.71667	4.48542	4.27297	3.19894	6.1584	5.16369	5.38163	5.46879	5.38733	5.78117
hsa-miR-345-3p	0.105608	-0.0654263	1.39896	0.135987	0.247263	1.83107	0.203376	-0.52284	0.428158	0.342162	2.26331	1.96892	0.660601	-0.117847	0.70464	0.693236	0.851766	0.119251	-0.558111	0.0746494	0.287897	-1.54162	-1.51384	-2.16083	-2.16083	0.600833	-0.409306	1.33188	0.301374	0.092519
hsa-miR-2392	-2.16083	-2.16083	-2.16083	-0.95633	-2.16083	-2.16083	-2.16083	-2.16083	-2.16083	-2.16083	-2.16083	-2.16083	-2.16083	-2.16083	-2.16083	-2.16083	-2.16083	-2.16083	-2.16083	-2.16083	-0.975537	-1.54162	-2.16083	-1.17741	-2.16083	-2.16083	-2.16083	-2.16083	-2.16083	-2.16083
hsa-miR-493-5p	1.20607	-1.43427	0.617117	5.16252	3.84644	4.52593	4.12544	3.73682	2.6339	3.02003	3.84423	2.04064	5.27454	2.73219	2.98374	0.693236	-2.16083	0.880408	1.13602	-2.16083	1.05355	1.51642	-1.06877	-2.16083	3.92629	2.87478	3.4921	5.75016	3.95767	4.14057
hsa-miR-493-3p	1.65965	0.480145	2.87306	5.23136	5.73353	4.95933	4.79657	3.69796	3.96805	2.21156	2.93528	1.68546	5.88421	4.67967	3.99748	1.07632	-0.493878	0.119251	1.56414	-2.16083	0.590513	-0.508167	-0.454376	-2.16083	1.31081	2.54795	1.52126	6.33096	5.67831	5.42814
hsa-miR-337-5p	-0.977855	-0.762081	2.68476	-2.16083	-0.964025	-0.799334	-0.686778	1.15783	1.76651	1.27958	2.03172	0.506655	1.11261	1.37663	2.40207	-1.71036	-2.16083	-2.16083	-2.16083	-2.16083	-2.16083	-2.16083	-2.16083	-2.16083	-2.16083	0.403429	0.709511	-1.53807	1.48089	0.572921
hsa-miR-337-3p	-2.16083	-1.75229	0.163584	-0.95633	-1.64404	-1.3251	-1.48938	-0.52284	0.212299	0.584637	1.4681	0.604558	-0.312496	1.21253	1.06932	-2.16083	-2.16083	-2.16083	-1.41319	-2.16083	-2.16083	-2.16083	-2.16083	-2.16083	0.899336	-0.312113	1.90792	-1.53807	-1.66508	-1.45775
hsa-miR-665	-2.16083	-2.16083	-1.46777	-2.16083	-2.16083	-1.3251	-2.16083	-2.16083	-2.16083	-1.55796	-2.16083	-2.16083	-1.64132	-0.991941	-1.28241	-1.71036	-2.16083	-2.16083	-2.16083	-2.16083	-2.16083	-2.16083	-2.16083	-2.16083	-2.16083	-1.50257	-1.32164	-2.16083	-1.66508	-1.45775
hsa-miR-431-5p	0.717352	0.755057	4.72018	0.47569	2.67557	-0.111537	0.631339	3.90548	4.57187	4.08135	4.47874	4.19221	1.55476	3.868	4.27402	-2.16083	-1.09891	-1.59316	-1.41319	-2.16083	-2.16083	-1.10976	-2.16083	-2.16083	2.67346	3.10901	3.86834	1.84951	2.88287	3.13588
hsa-miR-431-3p	-1.27568	-2.16083	-0.025981	3.38329	2.49012	3.05247	2.11513	0.490119	1.24727	0.692127	0.965568	-0.11724	3.56755	2.57209	1.64597	-1.0908	-1.53429	-1.18684	-1.41319	-2.16083	-2.16083	-1.10976	-2.16083	-2.16083	2.52706	1.19684	0.629495	4.39145	4.56673	3.68512
hsa-miR-433-3p	-2.16083	-2.16083	-2.16083	-0.95633	-2.16083	-2.16083	-2.16083	-2.16083	-2.16083	-1.13405	0.311278	-2.16083	-0.958933	-1.46111	-1.65577	-2.16083	-2.16083	-2.16083	-2.16083	-2.16083	-1.44973	-2.16083	-2.16083	-2.16083	0.0626981	-2.16083	-1.32164	-1.53807	-1.29681	-1.45775
hsa-miR-433-5p	-2.16083	-2.16083	-2.16083	-2.16083	-2.16083	-2.16083	-2.16083	-2.16083	-2.16083	-2.16083	-1.22748	-2.16083	-2.16083	-2.16083	-2.16083	-2.16083	-2.16083	-2.16083	-2.16083	-2.16083	-2.16083	-2.16083	-2.16083	-2.16083	-1.22154	-2.16083	-1.68106	-2.16083	-2.16083	-2.16083
hsa-miR-127-5p	0.717352	0.232997	2.41317	2.20154	3.86564	2.54583	3.34539	4.33495	3.1867	2.31607	3.09837	2.17419	4.14341	4.79297	4.85341	-1.0908	-0.764905	0.495311	-2.16083	-2.16083	-0.975537	-0.77783	-2.16083	-2.16083	3.00381	2.32412	3.60101	4.31476	5.24109	4.51308
hsa-miR-127-3p	3.74279	2.27365	5.05545	8.11266	7.6945	8.69667	6.33403	6.31652	5.3734	5.07178	6.04071	5.23013	8.12569	4.76362	3.96321	3.84823	1.9978	4.60732	3.39914	3.09058	4.41332	4.22373	2.79301	2.71384	8.84056	5.58103	5.50728	8.74734	8.49792	7.94241
hsa-miR-432-5p	-0.336717	-1.75229	1.60922	3.55426	2.71843	3.27803	2.11513	2.23609	1.55329	2.79739	4.25876	2.26682	3.68093	1.77994	1.6021	-0.483233	-2.16083	-0.870174	-0.0248828	-2.16083	0.447125	-0.508167	-0.454376	-2.16083	2.92804	2.39676	2.21255	4.17713	2.69135	2.5111
hsa-miR-432-3p	-2.16083	-1.75229	-0.814993	2.00584	1.22832	1.22005	0.203376	-0.52284	-0.742773	0.0505348	-0.0959553	0.165392	1.9299	-0.354806	-0.184732	-1.0908	-2.16083	-2.16083	-0.923204	-2.16083	-0.619243	-2.16083	-1.06877	-2.16083	-0.657395	-0.870734	-0.794526	2.70067	0.404921	0.70307
hsa-miR-136-5p	2.25379	1.55196	5.71784	2.91018	3.6165	2.31091	3.90065	4.69866	5.26884	4.49903	2.99171	2.65741	4.56574	5.01474	5.31065	0.366337	-0.764905	0.255789	-1.41319	0.0746494	-1.44973	-2.16083	-2.16083	-2.16083	0.0626981	2.24763	2.44068	4.36634	4.56114	4.76484
hsa-miR-136-3p	0.717352	-1.17385	1.32147	1.5106	2.21876	1.51401	3.22785	2.79804	2.17766	1.53192	1.84009	1.33234	3.41857	3.868	3.84584	-0.326751	-0.764905	-2.16083	-2.16083	-2.16083	-2.16083	-1.10976	-2.16083	-2.16083	-0.25288	0.929398	2.44068	3.21375	4.12623	3.55326
hsa-miR-370-3p	2.19533	-1.17385	0.961659	7.40829	6.61047	7.28273	5.9132	3.64447	3.30059	2.05926	3.32027	3.21751	7.89664	3.69221	2.05684	2.26701	0.6429	1.31487	3.61119	3.34729	2.79063	3.5523	2.36711	0.396397	3.92629	2.89999	1.38169	8.31269	7.58264	6.94043
hsa-miR-370-5p	-2.16083	-2.16083	-1.46777	-2.16083	-2.16083	-1.3251	-2.16083	-2.16083	-1.28417	-1.13405	-2.16083	-2.16083	-2.16083	-0.991941	-2.16083	-2.16083	-2.16083	-2.16083	-2.16083	-2.16083	-2.16083	-2.16083	-2.16083	-2.16083	-1.22154	-1.50257	-0.409306	-2.16083	-0.369927	-1.45775
hsa-miR-379-5p	4.66219	1.98441	4.98809	8.24687	7.9797	8.11362	7.73704	6.12963	5.61547	6.21174	6.48269	5.41014	8.78652	6.71689	6.3134	3.98891	2.20226	4.29505	3.59315	2.59215	3.73662	4.15743	2.21812	2.05553	4.97332	5.11877	4.89197	9.40348	9.28043	8.35692
hsa-miR-379-3p	-1.27568	-1.17385	-0.649801	-0.596763	0.125149	-0.799334	0.859236	0.490119	1.12891	0.692127	1.99537	-0.93537	1.45627	-0.638484	0.327429	-1.71036	-2.16083	-2.16083	-0.923204	-2.16083	-2.16083	-1.54162	-2.16083	-2.16083	0.321483	-0.200731	1.17174	0.741802	-0.0630776	-0.987089
hsa-miR-411-5p	3.26291	1.8735	3.51028	4.3779	5.41312	4.17983	6.05512	4.84218	4.68631	4.01043	4.25876	3.18623	6.72106	6.05588	6.02856	2.68984	1.03418	1.79001	1.32276	1.43939	1.23912	0.381256	-2.16083	-2.16083	3.11048	3.06511	4.52821	6.20677	6.49474	5.99956
hsa-miR-411-3p	0.33954	-0.953323	0.4081	0.47569	1.16775	-0.799334	1.30846	1.15783	1.76651	2.41353	2.40858	1.33234	2.94256	1.99728	2.26811	-0.0570235	-1.53429	-1.59316	-2.16083	-2.16083	-1.44973	-0.77783	-2.16083	-2.16083	2.62629	1.31401	2.03759	2.22967	2.15114	1.3846
hsa-miR-299-5p	-1.27568	-2.16083	-0.131004	-2.16083	-1.26433	-2.16083	-2.16083	-0.52284	-0.187606	0.203705	0.806857	0.165392	-2.16083	-0.354806	-1.65577	-1.71036	-2.16083	-1.59316	-2.16083	-2.16083	-2.16083	-2.16083	-2.16083	-2.16083	0.731192	-1.2599	0.99143	-2.16083	-1.66508	-2.16083
hsa-miR-299-3p	-0.731119	-0.762081	2.74536	-0.596763	1.54643	0.352294	1.58828	2.04289	2.11677	1.47285	1.66605	1.3884	2.10265	2.42984	2.40207	-0.326751	-2.16083	-1.18684	-1.41319	-2.16083	-1.44973	-2.16083	-2.16083	-2.16083	-2.16083	0.174665	1.42973	1.18641	2.54034	2.00552
hsa-miR-380-5p	-0.731119	-2.16083	-0.244277	0.315814	1.54643	0.352294	0.960967	0.490119	-1.28417	-0.315374	-0.449657	0.165392	1.77507	1.83742	1.19278	-1.71036	-2.16083	-1.59316	-2.16083	-2.16083	-2.16083	-1.10976	-2.16083	-2.16083	-0.657395	-0.564553	-0.105569	1.80036	2.95288	2.05512
hsa-miR-380-3p	-1.65141	-0.762081	-1.77308	-2.16083	-0.503711	-2.16083	-0.686778	0.814625	-0.350024	0.692127	-1.61996	-0.469072	-0.958933	0.814824	-0.0386683	-1.71036	-2.16083	-2.16083	-2.16083	-2.16083	-2.16083	-2.16083	-2.16083	-2.16083	0.0626981	0.403429	1.17174	-2.16083	0.189816	-0.111233
hsa-miR-1197	-1.65141	-1.75229	-2.16083	-1.43637	-2.16083	-1.3251	-0.174109	0.0707749	-0.742773	-0.80683	-0.261994	-2.16083	-0.312496	-0.991941	0.619176	-2.16083	-2.16083	-2.16083	-2.16083	-2.16083	-2.16083	-2.16083	-2.16083	-2.16083	-1.22154	-0.564553	-0.794526	0.0958099	-0.0630776	-0.348569
hsa-miR-323a-5p	-2.16083	-2.16083	-2.16083	-2.16083	-2.16083	-2.16083	-2.16083	-1.54911	-2.16083	-2.16083	-2.16083	-2.16083	-2.16083	-2.16083	-2.16083	-2.16083	-2.16083	-2.16083	-2.16083	-2.16083	-2.16083	-2.16083	-2.16083	-2.16083	-2.16083	-1.79448	-2.16083	-1.53807	-2.16083	-2.16083
hsa-miR-323a-3p	0.33954	-1.43427	0.550753	2.05731	2.36081	2.25896	2.88375	2.86972	2.65547	2.05926	3.52536	1.21325	2.82906	2.31312	1.92059	-0.658777	-2.16083	-0.0315735	-0.267	-2.16083	-0.619243	0.241967	0.305708	-2.16083	6.0329	3.11978	3.34954	3.53248	3.51234	3.08903
hsa-miR-758-3p	1.01648	0.0410557	2.60525	1.58263	3.13705	1.7581	3.16529	3.18279	3.01379	3.59167	3.98988	2.9828	3.93063	3.72304	3.72831	0.170131	-0.493878	-1.18684	-0.558111	-2.16083	-2.16083	-0.77783	-2.16083	-2.16083	2.71913	2.34262	3.64237	3.70265	4.06432	3.93074
hsa-miR-758-5p	-2.16083	-2.16083	-2.16083	-0.596763	-0.715587	-2.16083	-1.48938	-2.16083	-1.28417	-0.80683	0.18788	-2.16083	-0.958933	-2.16083	-1.28241	-2.16083	-2.16083	-2.16083	-2.16083	-2.16083	-2.16083	-1.54162	-2.16083	-2.16083	-2.16083	-2.16083	-0.589096	-1.10449	-0.760178	-1.45775
hsa-miR-329-3p	0.798145	-2.16083	1.57623	-2.16083	0.247263	-0.799334	2.1586	2.43822	3.11066	2.05926	4.41825	3.2329	1.96614	1.94594	1.19278	-1.36757	-2.16083	-1.18684	-2.16083	-2.16083	-0.975537	-0.508167	-2.16083	-2.16083	4.31633	3.25293	3.96116	0.250216	0.906283	2.14947
hsa-miR-329-5p	-2.16083	-2.16083	-2.16083	-2.16083	-2.16083	-2.16083	-2.16083	-2.16083	-2.16083	-2.16083	-2.16083	-2.16083	-2.16083	-2.16083	-1.28241	-2.16083	-2.16083	-2.16083	-2.16083	-2.16083	-2.16083	-2.16083	-2.16083	-2.16083	-2.16083	-1.50257	-1.32164	-1.10449	-2.16083	-2.16083
hsa-miR-494-3p	1.01648	-0.953323	2.23445	-1.43637	0.738652	0.850455	2.66001	2.04289	2.31952	3.10028	4.2891	2.82926	2.74811	1.8927	1.77012	-0.858679	-2.16083	-2.16083	-1.41319	0.912714	-1.44973	-2.16083	-2.16083	-2.16083	4.87586	2.83612	3.96931	2.37104	2.18062	1.30484
hsa-miR-543	0.631765	0.320169	2.48601	3.36298	3.00478	4.12284	2.74802	3.51633	3.59657	4.44627	5.26183	3.99872	4.71697	3.59556	3.62248	0.61819	-2.16083	-0.610656	1.83367	-2.16083	1.86501	1.63253	-2.16083	-1.17741	6.05978	3.6145	4.97929	4.42427	4.24262	4.10569
hsa-miR-495-3p	1.08248	1.78433	3.98257	1.18002	1.88425	1.10706	2.56626	3.50136	3.67258	2.95677	4.01733	3.47216	4.17472	3.84015	3.43514	0.455263	0.104308	-0.870174	0.800889	-2.16083	0.108889	0.241967	-2.16083	-2.16083	3.17746	2.18747	3.3743	2.53025	3.44105	2.70999
hsa-miR-376c-3p	1.82302	2.22929	4.70119	-2.16083	1.22832	-0.41483	1.22911	3.67147	4.13856	4.35925	4.41137	3.88642	0.746466	3.81175	4.4637	-0.658777	-0.493878	-2.16083	-2.16083	-2.16083	-2.16083	-2.16083	-2.16083	-2.16083	1.18625	2.61037	4.64474	0.516847	2.34587	1.72821
hsa-miR-376c-5p	-1.27568	-2.16083	-0.814993	-2.16083	-0.715587	-2.16083	-1.48938	-0.296733	-1.65691	-2.16083	-0.261994	-2.16083	-0.709873	-0.991941	0.528328	-1.71036	-2.16083	-2.16083	-2.16083	-2.16083	-2.16083	-2.16083	-2.16083	-2.16083	-2.16083	-1.79448	-0.409306	-1.10449	0.592076	-0.987089
hsa-miR-376a-3p	2.25379	1.58754	4.83965	-0.309171	1.95764	0.352294	2.59819	4.37656	4.90466	4.74977	5.2348	4.13602	2.76878	4.58216	5.14853	-2.16083	0.258941	-2.16083	-0.923204	-2.16083	-2.16083	-2.16083	-2.16083	-2.16083	2.67346	4.19575	5.22709	1.5258	3.58028	2.85705
hsa-miR-376a-2-5p	-2.16083	-2.16083	-1.46777	-2.16083	-2.16083	-2.16083	-2.16083	-2.16083	-1.65691	-2.16083	-2.16083	-2.16083	-2.16083	-2.16083	-0.74036	-2.16083	-2.16083	-2.16083	-2.16083	-2.16083	-2.16083	-2.16083	-2.16083	-2.16083	-1.22154	-2.16083	-1.68106	-2.16083	-2.16083	-2.16083
hsa-miR-654-5p	-0.336717	-0.953323	-0.649801	3.23472	2.36081	2.63003	1.82255	0.363415	-0.0416368	-0.80683	0.965568	0.696237	3.03077	1.52395	0.327429	-1.36757	-2.16083	-0.390781	-0.267	0.912714	0.287897	0.381256	-0.729109	-2.16083	2.84807	0.600833	-0.105569	3.32221	3.24568	2.80001
hsa-miR-654-3p	2.33727	-0.180398	2.07831	3.16604	4.65385	3.14124	4.25126	4.63837	4.04361	4.28393	4.38352	3.27811	5.01389	5.04555	5.20095	1.2848	-0.0689117	0.380515	0.669316	0.0746494	-0.619243	1.09868	-0.729109	-2.16083	5.98697	3.84615	4.93004	5.07309	5.4186	5.1022
hsa-miR-376b-3p	1.3199	0.691083	3.79463	-0.95633	0.561645	-0.41483	1.65051	3.25595	3.78448	3.73682	4.19609	3.15426	1.81536	3.50977	3.98899	-2.16083	-0.493878	-2.16083	-1.41319	-2.16083	-2.16083	-2.16083	-2.16083	-2.16083	1.72316	3.15161	4.18759	0.633705	2.49413	1.60041
hsa-miR-376b-5p	0.443665	-0.305332	-0.131004	2.52774	0.819626	2.40951	2.88375	1.30299	1.30299	1.20894	2.4892	2.10896	2.44843	-0.117847	0.785324	2.65271	1.59499	2.21542	3.84259	2.77809	4.23925	3.02417	2.6836	0.979492	3.64795	0.977558	1.8736	2.85307	1.74045	1.3846
hsa-miR-376a-5p	-2.16083	-2.16083	-1.00157	-2.16083	-2.16083	-0.111537	-2.16083	-0.79109	-2.16083	-2.16083	-1.22748	-2.16083	-0.497546	-1.46111	-0.986075	-2.16083	-2.16083	-2.16083	-2.16083	-2.16083	-2.16083	-2.16083	-2.16083	-2.16083	-2.16083	-2.16083	-1.32164	-2.16083	-1.29681	-2.16083
hsa-miR-300	2.8353	2.29533	4.41443	5.86131	6.99521	6.5319	4.95291	6.35449	5.24414	3.79826	2.59013	3.33627	6.8791	7.74758	7.61437	2.49386	1.85959	2.85435	0.921458	-2.16083	0.590513	1.93349	1.16891	0.810034	1.96982	3.3658	3.04478	6.6757	8.13587	7.16315
hsa-miR-1185-5p	-2.16083	-2.16083	-0.649801	-2.16083	-2.16083	-2.16083	-2.16083	-2.16083	-2.16083	-2.16083	-2.16083	-2.16083	-2.16083	-2.16083	-0.347267	-2.16083	-2.16083	-2.16083	-2.16083	-2.16083	-2.16083	-2.16083	-2.16083	-2.16083	-2.16083	-2.16083	-1.32164	-2.16083	-1.29681	-2.16083
hsa-miR-1185-1-3p	0.22731	-0.953323	0.0719128	1.08402	2.24831	1.51401	1.76745	2.1233	1.59853	1.13467	1.99537	0.165392	3.33788	2.84859	3.11442	-1.71036	-0.493878	-2.16083	-2.16083	-2.16083	-2.16083	-2.16083	-2.16083	-2.16083	0.731192	0.718867	1.60733	3.09648	3.45318	2.77062
hsa-miR-1185-2-3p	0.22731	-1.17385	0.163584	1.08402	2.24831	1.51401	1.76745	2.00094	1.59853	1.20894	1.95809	0.165392	3.32398	2.82036	3.09872	-1.71036	-0.493878	-2.16083	-2.16083	-2.16083	-2.16083	-2.16083	-2.16083	-2.16083	0.731192	0.661057	1.60733	3.09648	3.44105	2.77062
hsa-miR-381-3p	6.11989	5.99468	7.96171	9.17241	10.4212	9.89895	8.59162	10.0109	8.94985	7.01756	6.09324	6.92401	10.5162	11.3963	11.0949	5.8334	5.14455	6.43965	3.76414	3.09058	3.82628	5.18686	4.29173	3.09209	5.09091	6.83866	6.5842	10.2158	11.6051	10.7959
hsa-miR-381-5p	-2.16083	-2.16083	-2.16083	-2.16083	-2.16083	-2.16083	-2.16083	-1.54911	-2.16083	-2.16083	-2.16083	-2.16083	-1.64132	-2.16083	-2.16083	-2.16083	-2.16083	-2.16083	-2.16083	-2.16083	-2.16083	-2.16083	-2.16083	-2.16083	-2.16083	-1.79448	-2.16083	-2.16083	-0.20836	-2.16083
hsa-miR-487b-3p	-0.336717	-1.43427	1.39896	-0.06949	-0.0082646	-2.16083	0.631339	1.66719	1.91696	2.84475	3.49964	2.40909	1.45627	1.59233	1.80923	-1.36757	-2.16083	-2.16083	-2.16083	-2.16083	-2.16083	-1.10976	-2.16083	-2.16083	0.321483	1.89322	2.7554	0.633705	0.906283	0.822444
hsa-miR-539-5p	-1.27568	-1.43427	-0.501596	-2.16083	-2.16083	-0.799334	-1.03297	0.490119	1.12891	1.05636	0.311278	-0.11724	-1.26015	0.263918	-1.65577	-1.71036	-2.16083	-2.16083	-2.16083	-2.16083	-2.16083	-2.16083	-2.16083	-2.16083	-1.22154	0.403429	0.709511	-1.10449	-0.760178	-1.45775
hsa-miR-539-3p	-0.0273136	-1.75229	0.481189	-0.95633	0.464269	0.352294	1.14515	1.30299	1.30299	1.58866	0.628503	0.863775	1.23648	1.94594	1.84731	-1.0908	-0.493878	-2.16083	-2.16083	-2.16083	-2.16083	-2.16083	-2.16083	-2.16083	0.540833	-0.564553	1.38169	-0.0771241	1.33119	1.532
hsa-miR-889-3p	0.717352	-1.75229	0.249777	4.18314	4.86887	4.32585	4.02331	3.54581	2.08533	3.1947	3.01005	2.32542	4.94292	5.4428	5.41577	0.693236	-1.09891	2.03741	-0.558111	0.0746494	-0.333745	0.625008	-1.51384	-2.16083	2.30544	2.67021	3.84196	5.40445	6.16673	5.03581
hsa-miR-889-5p	-2.16083	-2.16083	-1.21592	-2.16083	-2.16083	-2.16083	-2.16083	-2.16083	-1.28417	-2.16083	-0.449657	-2.16083	-2.16083	-2.16083	-2.16083	-2.16083	-2.16083	-2.16083	-2.16083	-2.16083	-2.16083	-2.16083	-2.16083	-2.16083	-2.16083	-2.16083	-2.16083	-2.16083	-2.16083	-0.632788
hsa-miR-655-3p	0.443665	-0.44212	0.909651	-0.596763	-0.319005	-0.41483	0.360563	1.66719	2.49725	1.64326	2.06717	1.68546	0.660601	2.46674	2.89563	-1.0908	-2.16083	-1.59316	-1.41319	-2.16083	-2.16083	-2.16083	-2.16083	-2.16083	-2.16083	0.255018	2.29267	0.0958099	1.27763	1.30484
hsa-miR-487a-3p	0.631765	-0.180398	2.05456	-0.596763	1.34233	0.538123	1.71017	2.69657	2.7183	3.59167	4.02636	2.20573	2.19717	3.15024	2.68044	-0.658777	-1.53429	-1.59316	-1.41319	0.0746494	-2.16083	-1.54162	-2.16083	-2.16083	0.540833	2.22785	3.73131	1.74947	2.34587	1.84561
hsa-miR-487a-5p	-2.16083	-2.16083	-1.77308	-2.16083	-1.26433	-2.16083	-1.48938	-2.16083	-1.28417	-2.16083	-2.16083	-2.16083	-2.16083	-2.16083	-2.16083	-2.16083	-2.16083	-2.16083	-2.16083	-2.16083	-2.16083	-2.16083	-2.16083	-2.16083	-1.22154	-2.16083	-1.32164	-2.16083	-2.16083	-2.16083
hsa-miR-382-5p	-0.0273136	-0.593249	1.32147	1.58263	2.21876	2.31091	1.71017	2.1233	1.8437	2.28207	3.92373	2.61105	2.72715	2.31312	2.42744	-0.658777	-0.493878	-0.390781	-0.0248828	0.0746494	-0.333745	-0.77783	-2.16083	-2.16083	3.14436	2.65548	2.50936	3.33951	3.14459	2.32146
hsa-miR-382-3p	-0.731119	-1.17385	0.680562	1.89705	2.38762	2.14909	0.859236	2.04289	1.24727	0.885707	1.71157	0.165392	2.0015	2.90345	2.98374	-0.185593	-1.09891	-0.610656	-1.41319	0.0746494	-2.16083	-0.508167	-2.16083	-2.16083	2.84807	-0.312113	1.52126	2.85307	3.60223	2.61397
hsa-miR-134-5p	2.19533	1.43965	4.37182	3.75465	4.54495	3.93697	4.44806	4.88317	4.78745	4.25793	5.43124	4.59491	5.00521	4.45938	4.08774	0.959574	0.525912	0.601642	1.95164	3.09058	-0.619243	0.508274	-2.16083	-2.16083	3.78311	4.11193	3.3743	4.8855	5.27906	5.23724
hsa-miR-134-3p	-2.16083	-2.16083	-2.16083	-2.16083	-2.16083	-2.16083	-2.16083	-2.16083	-1.65691	-2.16083	-2.16083	-2.16083	-1.26015	-1.46111	-1.65577	-2.16083	-2.16083	-2.16083	-2.16083	-2.16083	-2.16083	-2.16083	-2.16083	-2.16083	-2.16083	-1.79448	-1.68106	-2.16083	-2.16083	-2.16083
hsa-miR-668-3p	-2.16083	-2.16083	-2.16083	-2.16083	-2.16083	-2.16083	-2.16083	-2.16083	-1.65691	-2.16083	-2.16083	-2.16083	-2.16083	-2.16083	-2.16083	-2.16083	-2.16083	-0.390781	-2.16083	-2.16083	-2.16083	-2.16083	-2.16083	-2.16083	-2.16083	-1.79448	-1.32164	-2.16083	-2.16083	-2.16083
hsa-miR-485-5p	-2.16083	-2.16083	-1.77308	0.135987	-0.715587	-0.799334	-0.174109	-2.16083	-1.28417	-1.55796	-0.665435	-0.93537	0.746466	-2.16083	-2.16083	-2.16083	-2.16083	-2.16083	-2.16083	-2.16083	-0.975537	-2.16083	-2.16083	-2.16083	0.899336	-0.709536	-1.68106	-0.501226	0.0689034	-0.987089
hsa-miR-485-3p	-1.27568	-2.16083	-0.814993	-2.16083	-1.26433	-1.3251	-0.686778	-1.12088	-0.0416368	0.584637	1.29949	-1.24077	-0.0012689	-0.638484	-0.986075	-2.16083	-2.16083	-2.16083	-2.16083	-2.16083	-2.16083	-1.10976	-2.16083	-2.16083	4.24005	0.331131	2.03759	-0.771554	-1.00369	-1.45775
hsa-miR-323b-3p	-2.16083	-2.16083	-2.16083	-0.06949	0.359842	0.138939	-1.48938	-1.54911	-1.28417	-2.16083	-0.0959553	-1.62866	0.254587	-0.354806	-0.530466	-2.16083	-2.16083	-2.16083	-0.923204	-2.16083	-0.975537	-2.16083	-2.16083	-2.16083	4.34575	0.255018	0.0252624	-0.0771241	-0.0630776	-0.632788
hsa-miR-154-5p	-2.16083	-1.75229	-0.367207	-1.43637	-2.16083	-2.16083	-2.16083	-0.79109	0.858353	-0.540276	0.628503	-0.282457	-0.958933	0.565509	0.327429	-1.71036	-1.09891	-2.16083	-2.16083	-2.16083	-2.16083	-2.16083	-2.16083	-2.16083	-2.16083	-0.312113	1.22716	-0.771554	-0.760178	-2.16083
hsa-miR-154-3p	-0.731119	0.320169	2.27612	-0.309171	0.652861	-2.16083	1.58828	2.82233	2.9628	3.64616	3.99909	3.18623	1.77507	2.90345	3.66575	-0.858679	-2.16083	-2.16083	-2.16083	-2.16083	-2.16083	-2.16083	-2.16083	-2.16083	2.67346	2.2078	4.443	-0.0771241	1.48089	1.46019
hsa-miR-496	-2.16083	-2.16083	-1.21592	-2.16083	-2.16083	-2.16083	-2.16083	-1.54911	-2.16083	-2.16083	-0.919258	-1.24077	-2.16083	-2.16083	-2.16083	-2.16083	-2.16083	-2.16083	-2.16083	-2.16083	-2.16083	-2.16083	-2.16083	-2.16083	-1.22154	-2.16083	-2.16083	-1.53807	-2.16083	-1.45775
hsa-miR-377-5p	-1.27568	-2.16083	-1.77308	-2.16083	-2.16083	-2.16083	-2.16083	-2.16083	-2.16083	-2.16083	-2.16083	-2.16083	-2.16083	-2.16083	-2.16083	-2.16083	-2.16083	-2.16083	-2.16083	-2.16083	-2.16083	-2.16083	-2.16083	-2.16083	-2.16083	-1.2599	-1.03414	-2.16083	-2.16083	-2.16083
hsa-miR-377-3p	-0.173737	0.402374	2.00585	0.135987	0.359842	-2.16083	0.0269448	1.15783	-0.187606	0.584637	0.0529311	-0.93537	1.50636	1.59233	1.84731	-2.16083	-1.09891	-2.16083	-2.16083	-2.16083	-2.16083	-1.10976	-2.16083	-2.16083	-2.16083	-0.432818	1.05407	-0.273647	1.222	1.13073
hsa-miR-541-5p	-2.16083	-2.16083	-2.16083	-2.16083	-2.16083	-2.16083	-2.16083	-2.16083	-2.16083	-2.16083	-0.919258	-2.16083	-2.16083	-2.16083	-0.74036	-2.16083	-2.16083	-2.16083	-2.16083	-2.16083	-2.16083	-2.16083	-2.16083	-2.16083	-2.16083	-1.79448	-1.68106	-2.16083	-2.16083	-2.16083
hsa-miR-409-5p	-1.65141	-2.16083	-1.77308	-0.06949	0.969096	-0.41483	1.30846	-0.101308	-0.742773	0.468487	1.75569	-0.93537	1.45627	0.924989	0.215411	-1.36757	-2.16083	-2.16083	-0.267	-2.16083	-2.16083	-1.10976	-2.16083	-2.16083	4.05653	0.879575	1.38169	1.39946	1.10387	1.3846
hsa-miR-409-3p	1.20607	0.232997	2.55535	5.00104	3.85607	4.78663	3.07741	3.10572	2.83631	3.10028	4.39752	3.49787	5.11016	2.31312	2.47686	-0.185593	-1.09891	0.793337	2.38814	-2.16083	1.4792	2.0633	1.32281	1.13112	6.81335	3.20316	3.62183	5.51141	4.74504	4.44029
hsa-miR-412-5p	-1.65141	-2.16083	-1.77308	-2.16083	-2.16083	-2.16083	-2.16083	-2.16083	-2.16083	-2.16083	-0.919258	-2.16083	-2.16083	-1.46111	-2.16083	-2.16083	-2.16083	-2.16083	-2.16083	-2.16083	-2.16083	-2.16083	-2.16083	-1.17741	-2.16083	-2.16083	-1.68106	-1.53807	-2.16083	-0.632788
hsa-miR-369-5p	-2.16083	-2.16083	-0.131004	-0.309171	0.464269	-0.41483	-0.174109	-1.54911	-0.0416368	0.468487	1.71157	-0.282457	0.977088	-0.117847	0.619176	-0.185593	-1.09891	-2.16083	-1.41319	-2.16083	-1.44973	-2.16083	-2.16083	-2.16083	0.731192	0.718867	1.28053	1.26098	0.677273	1.3846
hsa-miR-369-3p	-1.27568	-1.75229	0.249777	-2.16083	-2.16083	-2.16083	0.749783	1.30299	0.212299	0.792162	1.35791	1.49436	0.254587	-0.638484	0.0939575	-2.16083	-1.53429	-1.59316	-2.16083	-2.16083	-2.16083	-2.16083	-2.16083	-2.16083	-0.657395	-1.2599	0.709511	0.516847	-1.29681	-0.348569
hsa-miR-410-3p	0.33954	0.0410557	0.741334	2.05731	2.49012	2.54583	1.92681	2.04289	2.17766	1.84307	3.02815	0.165392	3.30995	3.57881	3.72831	-1.71036	-2.16083	-0.870174	-1.41319	-2.16083	-1.44973	-0.281058	-2.16083	-2.16083	3.36153	1.19684	2.7554	3.21375	3.88789	3.01577
hsa-miR-410-5p	-2.16083	-2.16083	-2.16083	-2.16083	-0.964025	-1.3251	-2.16083	-2.16083	-1.65691	-2.16083	-0.665435	-2.16083	-2.16083	-1.46111	-2.16083	-2.16083	-2.16083	-2.16083	-2.16083	-2.16083	-2.16083	-2.16083	-2.16083	-2.16083	-2.16083	-1.50257	-1.32164	-0.771554	-1.66508	-0.987089
hsa-miR-656-3p	-0.336717	-2.16083	-1.00157	-2.16083	-0.715587	-2.16083	1.14515	0.0707749	0.78197	0.792162	0.311278	0.288336	0.47183	0.695545	1.36017	-0.185593	-2.16083	-2.16083	0.363575	-2.16083	-2.16083	-2.16083	-2.16083	-2.16083	0.731192	-0.0973353	1.11411	-0.273647	-0.760178	0.092519
hsa-miR-1247-5p	3.68022	3.98997	5.15095	0.315814	-0.319005	-1.3251	0.749783	2.04289	2.73866	1.47285	3.92373	3.65466	0.827506	1.45217	1.64597	2.72603	1.85959	1.18407	-0.923204	-2.16083	-2.16083	0.241967	-1.06877	-1.17741	4.43056	2.3609	2.18483	0.0958099	0.677273	0.271024
hsa-miR-1247-3p	3.99496	3.21737	3.44784	5.40531	4.24857	5.23281	3.34539	2.72261	2.92778	3.44572	4.41825	4.9565	4.11947	2.73219	2.34997	3.1819	2.2399	3.67022	1.13602	-2.16083	0.72093	1.68725	1.96109	2.76111	6.92476	3.65948	2.89883	3.42307	3.099	3.46428
hsa-miR-203a-3p	10.8076	9.08488	9.16788	8.54948	9.03762	8.78886	9.96055	8.77477	8.15858	9.51221	10.0861	9.72382	9.76059	8.35621	8.57542	9.46612	9.28573	9.47165	8.7224	8.52232	8.08919	10.4398	9.44372	8.6035	10.2251	10.0377	9.81936	9.3715	8.74825	9.08965
hsa-miR-203a-5p	-0.520482	0.232997	0.0719128	-2.16083	-1.64404	-1.3251	-1.48938	-0.79109	0.212299	-0.12085	-2.16083	-0.683463	-1.64132	-0.991941	-0.74036	-1.0908	-1.53429	-1.18684	-0.267	-2.16083	-2.16083	-0.77783	-0.454376	-2.16083	0.731192	-0.564553	-0.105569	-1.53807	-1.00369	-0.987089
hsa-miR-203b-5p	-1.65141	-1.43427	-2.16083	-2.16083	-2.16083	-2.16083	-1.48938	-2.16083	-2.16083	-1.13405	-2.16083	-2.16083	-2.16083	-2.16083	-0.530466	-2.16083	-2.16083	-2.16083	-0.923204	-2.16083	-2.16083	-2.16083	-2.16083	-2.16083	-1.22154	-1.79448	-0.105569	-2.16083	-2.16083	-2.16083
hsa-miR-203b-3p	4.68892	4.14725	4.56072	6.31163	6.0532	6.1978	5.39139	5.03639	4.06794	3.71149	4.21201	4.44439	6.24478	5.76509	5.88491	3.42145	3.73971	4.65131	1.95164	1.82438	2.21411	4.26028	3.42321	3.97622	4.61099	5.00138	3.8596	6.48861	6.37712	5.9447
hsa-miR-4710	-2.16083	-2.16083	-2.16083	-2.16083	-2.16083	-2.16083	-1.48938	-2.16083	-2.16083	-2.16083	-2.16083	-0.683463	-2.16083	-2.16083	-2.16083	-2.16083	-2.16083	-2.16083	-2.16083	-2.16083	-2.16083	-2.16083	-2.16083	-2.16083	-2.16083	-2.16083	-2.16083	-2.16083	-2.16083	-2.16083
hsa-miR-12121	-2.16083	-2.16083	-2.16083	-2.16083	-2.16083	-2.16083	-2.16083	-2.16083	-2.16083	-2.16083	-1.61996	-2.16083	-2.16083	-2.16083	-2.16083	-2.16083	-2.16083	-2.16083	-2.16083	-2.16083	-2.16083	-2.16083	-2.16083	-2.16083	-2.16083	-1.79448	-2.16083	-1.53807	-2.16083	-2.16083
hsa-miR-211-5p	5.86952	6.18524	7.00621	2.91018	3.91254	2.63003	4.87033	4.86575	5.68528	6.31204	7.31293	7.12298	4.95199	5.40527	4.66369	5.11802	4.91373	4.71192	5.48275	5.6195	5.90141	4.62513	4.19537	3.33012	8.32896	6.95223	7.22318	4.31476	4.00787	4.66456
hsa-miR-211-3p	-2.16083	-2.16083	-2.16083	-2.16083	-2.16083	-2.16083	-2.16083	-2.16083	-2.16083	-2.16083	-1.22748	-2.16083	-2.16083	-2.16083	-2.16083	-2.16083	-2.16083	-2.16083	-2.16083	-2.16083	-2.16083	-2.16083	-2.16083	-2.16083	-1.22154	-2.16083	-2.16083	-2.16083	-2.16083	-2.16083
hsa-miR-3942-5p	0.947306	0.232997	0.331109	1.27003	1.54643	1.32484	1.14515	1.23224	-0.187606	0.885707	0.424948	1.64001	1.23648	1.94594	2.40207	0.170131	0.751109	1.8343	-0.0248828	-2.16083	-0.333745	-0.77783	1.46185	-1.17741	1.63059	0.0895719	0.925945	1.84951	2.29286	2.43821
hsa-miR-3942-3p	-0.520482	-0.762081	-1.00157	-1.43637	-0.964025	-2.16083	-1.48938	-0.101308	0.0909112	-1.13405	-0.665435	1.08343	-2.16083	-1.46111	-0.530466	-1.0908	-1.09891	-2.16083	-2.16083	-2.16083	-2.16083	-2.16083	-2.16083	-2.16083	-2.16083	-0.870734	1.17174	-0.501226	-1.29681	-2.16083
hsa-miR-4510	-2.16083	-2.16083	-2.16083	-2.16083	-2.16083	-2.16083	-2.16083	-1.54911	-2.16083	-2.16083	-2.16083	-2.16083	-2.16083	-2.16083	-2.16083	-1.71036	-2.16083	-2.16083	-2.16083	0.0746494	-2.16083	-1.54162	-1.51384	-2.16083	-2.16083	-2.16083	-2.16083	-2.16083	-2.16083	-2.16083
hsa-miR-627-5p	-0.731119	1.65616	2.91323	-2.16083	-2.16083	-2.16083	-1.03297	-0.101308	0.212299	-0.315374	1.79851	0.165392	-1.64132	0.42258	0.431373	-2.16083	-1.09891	-1.18684	-2.16083	-2.16083	-2.16083	-0.508167	-2.16083	-2.16083	-2.16083	-0.564553	0.785321	-1.10449	-2.16083	-1.45775
hsa-miR-627-3p	-1.65141	-1.17385	-0.501596	-2.16083	-1.64404	-2.16083	-2.16083	-0.52284	-1.28417	-0.12085	-2.16083	-0.683463	-1.26015	-0.991941	-0.74036	-1.71036	-2.16083	-1.18684	-1.41319	-2.16083	-0.975537	-1.10976	-1.06877	-1.17741	-2.16083	-1.2599	-0.589096	-1.53807	-1.29681	-0.987089
hsa-miR-10393-3p	-2.16083	-2.16083	-2.16083	-2.16083	-2.16083	-2.16083	-2.16083	-2.16083	-2.16083	-2.16083	-2.16083	-2.16083	-2.16083	-2.16083	-2.16083	-2.16083	-2.16083	-1.59316	-2.16083	-2.16083	-2.16083	-2.16083	-2.16083	-2.16083	-0.25288	-2.16083	-2.16083	-2.16083	-2.16083	-2.16083
hsa-miR-147b-3p	0.540779	1.78433	2.16959	0.315814	1.16775	-0.799334	1.056	0.0707749	0.212299	-1.55796	-0.665435	0.0309862	0.827506	1.1229	1.36017	-0.185593	0.851766	0.495311	0.363575	1.43939	0.950967	1.39015	0.574464	1.97762	-1.22154	-1.2599	-1.68106	1.02462	1.38284	0.572921
hsa-miR-147b-5p	-1.27568	-1.43427	-1.21592	-0.95633	-1.64404	-2.16083	-0.686778	-0.101308	-1.28417	-1.55796	-2.16083	-2.16083	-0.709873	-0.354806	-0.986075	0.271567	-0.265804	-2.16083	-1.41319	-2.16083	0.447125	-0.0848853	-1.06877	-0.598013	-2.16083	-1.05224	-1.03414	-0.501226	-2.16083	-0.987089
hsa-miR-4712-3p	-1.27568	-2.16083	-2.16083	-2.16083	-2.16083	-2.16083	-1.48938	-2.16083	-2.16083	-2.16083	-2.16083	-2.16083	-1.64132	-2.16083	-2.16083	-1.71036	-2.16083	-2.16083	-2.16083	-2.16083	-2.16083	-2.16083	-2.16083	-2.16083	-0.657395	-2.16083	-2.16083	-1.53807	-2.16083	-2.16083
hsa-miR-4713-5p	-2.16083	-1.43427	-1.46777	-2.16083	-2.16083	-2.16083	-1.48938	-2.16083	-2.16083	-1.55796	0.18788	0.506655	-2.16083	-2.16083	-2.16083	-1.36757	-2.16083	-2.16083	-2.16083	-2.16083	-1.44973	-2.16083	-0.729109	-2.16083	0.899336	-2.16083	-1.68106	-2.16083	-2.16083	-2.16083
hsa-miR-7973	-2.16083	-2.16083	-2.16083	-2.16083	-1.64404	-2.16083	-2.16083	-0.52284	-2.16083	-2.16083	-2.16083	0.288336	-2.16083	-2.16083	-2.16083	-2.16083	-1.09891	-2.16083	-2.16083	-2.16083	-1.44973	-2.16083	-2.16083	-2.16083	-2.16083	-2.16083	-2.16083	-2.16083	-2.16083	-2.16083
hsa-miR-1266-5p	-0.336717	0.553938	-0.131004	0.750454	1.59324	1.90053	0.360563	0.0707749	0.999963	-0.540276	0.720434	-0.93537	1.17587	0.565509	1.19278	0.61819	0.945855	0.962522	2.00719	2.59215	1.32367	1.83998	2.05195	2.93607	3.98355	0.600833	-1.03414	1.64196	1.16415	0.429855
hsa-miR-628-5p	3.77308	3.65478	4.30293	1.08402	2.71843	0.984453	3.90065	3.65803	3.15676	4.06144	4.73165	3.82681	3.44449	3.05653	3.27671	2.40735	1.85959	1.8343	2.65485	2.77809	1.61958	1.25176	-1.06877	-2.16083	0.540833	3.55226	3.74086	2.40432	2.26561	2.54621
hsa-miR-628-3p	0.874653	2.60405	2.03041	-1.43637	1.0384	0.352294	0.203376	2.46932	2.98	2.28207	3.40584	2.90807	0.132324	1.94594	1.64597	-0.858679	1.34167	0.255789	0.52453	0.0746494	1.4792	-2.16083	-1.51384	-2.16083	2.92804	2.67021	2.79261	-0.273647	1.33119	1.7881
hsa-miR-2116-5p	-2.16083	-0.305332	-1.46777	-2.16083	-2.16083	-2.16083	-2.16083	-0.79109	-2.16083	-1.55796	-2.16083	-2.16083	-2.16083	-2.16083	-1.28241	-2.16083	-2.16083	-2.16083	-2.16083	-2.16083	-2.16083	-2.16083	-2.16083	-2.16083	-2.16083	-1.05224	0.145209	-2.16083	-2.16083	-2.16083
hsa-miR-2116-3p	-2.16083	-2.16083	-1.21592	-2.16083	-2.16083	-0.799334	-1.03297	-1.54911	-1.28417	-2.16083	-0.0959553	-0.11724	-1.26015	-1.46111	-2.16083	-0.658777	-2.16083	-1.18684	-2.16083	-2.16083	-1.44973	-0.281058	-1.06877	-1.17741	3.24146	-0.564553	-0.105569	-1.53807	-2.16083	-1.45775
hsa-miR-190a-5p	4.8301	5.79041	6.31582	-0.06949	3.9933	0.138939	3.9876	6.66601	7.16817	6.99412	5.30701	6.49677	2.94256	6.10644	6.77512	3.48619	5.0203	2.69534	2.34567	3.22464	0.287897	0.833468	0.305708	-2.16083	0.731192	4.67614	5.43557	1.5258	3.66616	4.78703
hsa-miR-190a-3p	-1.27568	-0.953323	-1.21592	-2.16083	-2.16083	-2.16083	-2.16083	-1.12088	-1.28417	-0.80683	-0.449657	-2.16083	-2.16083	-2.16083	-0.347267	-2.16083	-0.0689117	-1.59316	-2.16083	-2.16083	-2.16083	-2.16083	-2.16083	-2.16083	-2.16083	-1.50257	0.255945	-2.16083	-1.66508	-2.16083
hsa-miR-422a	-0.731119	-0.593249	-0.025981	-2.16083	-0.715587	0.352294	-0.174109	-0.79109	-1.28417	-0.12085	0.806857	0.401621	-0.709873	-0.991941	-1.65577	-0.858679	0.525912	0.255789	1.63639	1.82438	1.05355	1.39015	0.692136	1.13112	1.18625	-0.000856974	-1.03414	0.0958099	-0.0630776	0.092519
hsa-miR-1272	0.798145	0.875077	0.741334	0.750454	0.652861	0.984453	1.056	1.23224	1.45832	2.01854	3.18159	1.59308	0.132324	-0.117847	-0.184732	-0.858679	-0.265804	-0.390781	3.85778	1.82438	2.6339	0.833468	-0.729109	0.134482	3.76144	2.30537	1.56494	0.516847	1.38284	-0.348569
hsa-miR-4511	-2.16083	-2.16083	-2.16083	-2.16083	-0.503711	-2.16083	-2.16083	-2.16083	-2.16083	-1.55796	-2.16083	-2.16083	-2.16083	-2.16083	-2.16083	-2.16083	-2.16083	-2.16083	-0.558111	-2.16083	-1.44973	-1.54162	-1.06877	-2.16083	-2.16083	-1.79448	-2.16083	-2.16083	-2.16083	-2.16083
hsa-miR-629-5p	8.63653	8.48487	8.51314	7.87965	8.72625	8.79229	8.33399	8.98573	8.44801	8.23649	9.76506	9.57647	8.33116	8.51932	8.8379	8.45803	8.89815	9.07901	9.38421	8.74226	8.59303	8.82674	8.47041	7.91699	7.3663	8.34523	8.03094	8.08535	8.664	8.39533
hsa-miR-629-3p	0.717352	0.553938	1.39896	-0.596763	-0.715587	-1.3251	-0.686778	-0.52284	0.858353	1.41126	2.79431	2.48818	0.132324	-0.354806	-0.530466	-0.0570235	-1.09891	-2.16083	-1.41319	-2.16083	-2.16083	-0.0848853	-0.729109	-0.185768	4.76046	1.94258	1.8736	-1.10449	-1.00369	-0.987089
hsa-miR-12135	-0.977855	-1.75229	-0.367207	-2.16083	-2.16083	-2.16083	-1.03297	-1.54911	-1.65691	-1.55796	-1.22748	-2.16083	-2.16083	-1.46111	-1.28241	-2.16083	-2.16083	-2.16083	-0.558111	-2.16083	-1.44973	-1.10976	-2.16083	-2.16083	-0.25288	-1.50257	-1.68106	-1.53807	-2.16083	-2.16083
hsa-miR-6882-5p	-0.731119	-2.16083	-1.46777	0.135987	0.896296	0.138939	0.502295	0.0707749	-0.187606	0.468487	0.0529311	-2.16083	0.827506	-0.354806	-0.347267	0.455263	0.751109	1.04021	0.800889	-2.16083	-0.975537	0.241967	-1.06877	-1.17741	1.18625	-1.2599	-1.32164	0.741802	0.833912	-0.348569
hsa-miR-184	4.08627	4.373	4.01985	5.85768	4.69199	6.07548	4.01151	3.69796	3.36746	3.90265	4.96567	4.63601	4.78449	3.57881	4.62036	5.33567	5.18369	6.35096	8.6153	7.78702	8.95002	7.52628	8.65157	9.45059	4.5617	3.73146	2.29267	5.5491	4.68973	4.48621
hsa-miR-549a-3p	-2.16083	-2.16083	-2.16083	-2.16083	-2.16083	-2.16083	-1.48938	-0.79109	-2.16083	-2.16083	-2.16083	-2.16083	-1.64132	-0.991941	-1.28241	-1.36757	-2.16083	-1.59316	-2.16083	-2.16083	-1.44973	-1.54162	-0.729109	-2.16083	-2.16083	-1.79448	-2.16083	-2.16083	-1.66508	-2.16083
hsa-miR-4515	-2.16083	-1.75229	-1.46777	0.315814	0.464269	0.538123	-1.48938	-2.16083	-0.187606	-1.55796	-2.16083	-2.16083	-0.0012689	-0.991941	-0.530466	-2.16083	-2.16083	-2.16083	-2.16083	-2.16083	-0.975537	-1.54162	-2.16083	-2.16083	-0.657395	-2.16083	-2.16083	-0.0771241	0.301374	-2.16083
hsa-miR-7706	1.52371	1.23053	2.55535	6.20156	5.12131	6.03358	4.21053	3.48624	3.01379	2.31607	3.94295	3.35045	3.6918	3.05653	2.23976	2.47271	2.78927	2.54354	4.89159	1.82438	5.79438	4.43034	6.43091	7.5063	9.25816	2.2078	2.50936	5.30664	4.25653	4.59919
hsa-miR-1276	0.631765	0.232997	0.331109	2.49078	1.76664	1.60004	1.76745	0.606588	-0.187606	-1.13405	0.965568	-1.24077	1.96614	0.0856266	-0.74036	1.66635	1.11741	1.4348	2.61964	1.43939	2.12268	1.25176	2.59572	2.12944	3.24146	-0.0973353	-0.794526	2.03092	0.906283	1.532
hsa-miR-1179	-0.336717	-0.953323	-1.00157	-0.95633	-2.16083	-2.16083	-2.16083	-2.16083	-0.988221	-0.315374	-0.665435	-2.16083	-1.64132	-1.46111	-1.28241	-1.71036	-1.53429	-2.16083	-0.923204	-2.16083	-1.44973	-2.16083	-2.16083	-2.16083	-2.16083	-0.870734	-1.03414	-2.16083	-2.16083	-0.632788
hsa-miR-7-5p	14.0775	12.2321	12.5443	15.7335	15.8138	15.9769	15.4333	14.6016	13.4293	13.7179	14.2842	14.2743	15.5854	13.9179	12.7152	14.1318	14.5012	15.092	14.0443	14.0424	14.4439	13.3724	13.4843	13.3045	12.9008	12.8423	12.3657	15.5611	15.6479	15.4874
hsa-miR-3529-5p	-1.65141	-1.75229	-1.46777	-1.43637	-1.64404	-2.16083	-2.16083	-2.16083	-1.65691	-2.16083	-2.16083	-2.16083	-1.64132	-2.16083	-2.16083	-0.658777	-2.16083	-1.59316	1.40779	0.0746494	1.23912	0.0877772	0.149877	-2.16083	-2.16083	-1.2599	-2.16083	-1.53807	-1.66508	-0.987089
hsa-miR-6766-5p	-1.65141	-2.16083	-2.16083	-1.43637	-2.16083	-2.16083	-2.16083	-2.16083	-2.16083	-2.16083	-2.16083	-2.16083	-2.16083	-2.16083	-2.16083	-2.16083	-2.16083	-2.16083	-2.16083	-2.16083	-2.16083	-2.16083	-2.16083	-2.16083	-1.22154	-2.16083	-2.16083	-2.16083	-2.16083	-2.16083
hsa-miR-5094	-0.336717	-2.16083	-1.21592	-1.43637	-0.503711	-1.3251	0.0269448	-2.16083	-2.16083	-1.13405	-1.22748	0.696237	-0.958933	-1.46111	-1.28241	-1.0908	-1.09891	-0.870174	-0.267	-2.16083	-0.0955187	-0.77783	-1.51384	-2.16083	1.42546	-1.05224	-1.03414	-0.771554	-1.66508	-1.45775
hsa-miR-5009-5p	-0.977855	-1.75229	-1.21592	0.981167	-1.64404	1.10706	0.502295	-2.16083	-2.16083	-2.16083	-2.16083	-0.683463	1.04644	-2.16083	-2.16083	-0.326751	-2.16083	-0.390781	1.23241	-2.16083	1.68496	0.833468	1.76017	1.80793	-2.16083	-1.2599	-0.249459	0.0958099	-0.20836	-1.45775
hsa-miR-3174	-0.336717	-0.953323	-0.649801	1.89705	1.10452	1.60004	0.502295	0.490119	-0.533075	0.973555	1.35791	1.27403	0.904235	-0.991941	-0.530466	-0.0570235	0.751109	0.255789	2.4294	0.912714	2.6004	1.25176	1.52666	1.39359	2.4205	0.174665	-0.794526	0.633705	1.16415	1.532
hsa-miR-3175	-1.27568	-2.16083	-1.77308	-0.95633	-2.16083	0.138939	-1.48938	-1.54911	-2.16083	-1.55796	-0.919258	-2.16083	-0.958933	-2.16083	-2.16083	-1.36757	-2.16083	-2.16083	0.363575	-2.16083	-0.619243	-0.281058	-0.223684	-0.185768	1.31081	-2.16083	-2.16083	-0.771554	-2.16083	-0.987089
hsa-miR-4714-5p	-2.16083	-1.75229	-2.16083	-2.16083	-1.64404	-2.16083	-2.16083	-2.16083	-2.16083	-2.16083	-2.16083	-0.93537	-1.26015	-2.16083	-2.16083	-2.16083	-1.09891	-1.59316	-2.16083	-2.16083	-2.16083	-2.16083	-2.16083	-2.16083	-2.16083	-2.16083	-1.68106	-2.16083	-1.66508	-2.16083
hsa-miR-5587-5p	-1.27568	-1.75229	-2.16083	-2.16083	-2.16083	-2.16083	-2.16083	-1.54911	-2.16083	-2.16083	-2.16083	-0.93537	-2.16083	-2.16083	-2.16083	-1.36757	-2.16083	-2.16083	-2.16083	-2.16083	-1.44973	-2.16083	-2.16083	-2.16083	-0.657395	-2.16083	-2.16083	-2.16083	-2.16083	-0.987089
hsa-miR-5587-3p	-2.16083	-2.16083	-1.46777	0.619604	-2.16083	-0.111537	-1.48938	-2.16083	-2.16083	-2.16083	-2.16083	-2.16083	-0.497546	-2.16083	-2.16083	-1.71036	-2.16083	-2.16083	-2.16083	-2.16083	-0.619243	0.381256	0.305708	-0.185768	-2.16083	-2.16083	-2.16083	-0.273647	-1.29681	-1.45775
hsa-miR-3176	-0.173737	-0.180398	0.331109	-0.06949	0.125149	-1.3251	0.203376	-0.79109	-1.28417	-0.80683	0.0529311	0.506655	1.11261	0.0856266	-0.74036	-1.0908	-0.764905	-0.610656	-0.923204	0.0746494	-0.619243	-2.16083	0.149877	-0.598013	-0.657395	-1.2599	-1.68106	0.389682	0.404921	0.822444
hsa-miR-3177-3p	1.86113	0.402374	1.15275	4.12402	2.0941	3.37882	3.07741	0.714353	1.59853	0.203705	1.17504	0.506655	3.49498	0.924989	0.431373	2.67139	0.398593	1.74431	3.98774	3.34729	3.75195	2.29238	2.84476	3.42122	1.04991	-0.200731	-1.03414	3.89052	1.81754	0.932691
hsa-miR-3177-5p	-1.65141	-2.16083	-0.814993	-1.43637	-2.16083	-2.16083	-2.16083	-1.54911	-2.16083	-2.16083	-2.16083	-2.16083	-2.16083	-2.16083	-2.16083	-1.71036	-2.16083	-0.390781	-1.41319	-2.16083	-2.16083	-2.16083	-2.16083	-2.16083	-2.16083	-2.16083	-2.16083	-2.16083	-1.29681	-1.45775
hsa-miR-6511b-5p	-0.0273136	-1.43427	-1.00157	0.981167	-1.26433	-0.799334	-1.03297	-0.52284	-2.16083	-2.16083	-0.261994	0.288336	-0.0012689	-0.991941	-2.16083	-0.483233	-1.09891	-0.200026	1.95164	1.82438	0.447125	-0.508167	-2.16083	0.617989	1.63059	-1.05224	-2.16083	-2.16083	-1.29681	-2.16083
hsa-miR-6511b-3p	-0.336717	-0.953323	0.249777	-2.16083	-2.16083	-2.16083	-0.40779	-1.12088	-0.0416368	-0.540276	-0.665435	-2.16083	-0.709873	-2.16083	-2.16083	-1.36757	-2.16083	-2.16083	-2.16083	-2.16083	-0.333745	-2.16083	-1.06877	-2.16083	4.126	-0.432818	-0.105569	-0.501226	-2.16083	-2.16083
hsa-miR-3180	-2.16083	-2.16083	-1.00157	-0.95633	-2.16083	-0.111537	-1.03297	-0.101308	-2.16083	-2.16083	-1.22748	-2.16083	-1.26015	-0.991941	-2.16083	-2.16083	-0.493878	-2.16083	2.16207	-2.16083	1.14932	1.25176	1.16891	0.979492	2.84807	-1.05224	-2.16083	0.250216	-2.16083	-2.16083
hsa-miR-3677-3p	-0.731119	-0.180398	0.331109	1.08402	1.63859	0.702725	0.859236	1.61253	1.45832	0.203705	1.23861	0.0309862	1.23648	2.31312	1.64597	0.0610197	-0.493878	0.700671	1.13602	0.0746494	-0.0955187	0.927393	0.446335	-2.16083	-2.16083	-0.709536	-1.03414	0.842362	0.833912	0.822444
hsa-miR-3677-5p	-2.16083	-2.16083	-1.77308	-1.43637	-1.26433	-2.16083	-1.48938	-2.16083	-0.988221	-2.16083	-2.16083	-2.16083	-2.16083	-0.638484	-2.16083	-2.16083	-0.764905	-2.16083	-2.16083	-2.16083	-2.16083	-2.16083	-2.16083	-2.16083	-2.16083	-2.16083	-1.68106	-2.16083	-1.66508	-0.987089
hsa-miR-940	1.1456	0.62414	1.57623	-0.95633	0.359842	-0.799334	1.45514	-0.79109	0.78197	-0.315374	1.99537	0.863775	0.367294	-0.354806	-0.530466	-0.658777	-0.265804	-0.200026	0.363575	0.912714	-2.16083	-0.281058	-0.0248461	-1.17741	0.0626981	1.31401	-1.32164	-0.273647	-1.00369	0.429855
hsa-miR-4717-3p	-0.731119	-1.75229	-2.16083	0.619604	-0.503711	0.138939	-0.174109	-2.16083	-1.28417	-2.16083	-2.16083	-2.16083	0.254587	-2.16083	-1.65577	-0.326751	-0.764905	-1.59316	0.182381	-2.16083	-0.0955187	-0.281058	-1.06877	-1.17741	1.31081	-2.16083	-1.32164	-0.771554	-1.00369	-1.45775
hsa-miR-6767-5p	-2.16083	-2.16083	-2.16083	-2.16083	-2.16083	-2.16083	-2.16083	-2.16083	-2.16083	-2.16083	-2.16083	-1.62866	-2.16083	-2.16083	-2.16083	-2.16083	-2.16083	-2.16083	-1.41319	-2.16083	-2.16083	-2.16083	-0.0248461	-2.16083	-0.25288	-2.16083	-2.16083	-2.16083	-2.16083	-2.16083
hsa-miR-6768-3p	-2.16083	-1.43427	-1.00157	-2.16083	-2.16083	-2.16083	-2.16083	-2.16083	-2.16083	-2.16083	-2.16083	-2.16083	-2.16083	-2.16083	-2.16083	-2.16083	-2.16083	-2.16083	-2.16083	-2.16083	-2.16083	-2.16083	-2.16083	-2.16083	-2.16083	-2.16083	-1.68106	-2.16083	-2.16083	-2.16083
hsa-miR-193b-5p	1.08248	0.62414	0.961659	0.981167	-0.155285	-0.41483	0.749783	-0.296733	-0.0416368	0.0505348	1.91982	1.27403	1.04644	-0.117847	-1.65577	1.23544	-1.09891	-0.390781	2.7228	0.912714	1.97366	2.18238	2.29454	2.33085	3.98355	0.174665	0.255945	1.33188	-1.29681	0.092519
hsa-miR-193b-3p	5.58641	5.80748	6.95421	1.65123	2.87818	1.83107	3.9134	4.22081	5.47394	5.75929	6.49087	6.05235	4.4296	4.6154	2.98374	5.27894	4.95391	3.98707	5.28904	5.96427	3.99045	5.74649	4.32854	2.45103	7.62361	5.84392	5.38163	3.33951	3.05192	3.65327
hsa-miR-365a-3p	4.17214	4.43778	4.08578	-0.95633	0.819626	-0.799334	1.82255	3.34248	4.36489	4.65994	5.97224	5.86009	1.81536	3.47397	3.27671	2.24223	3.08643	1.11393	4.42514	3.22464	3.08515	3.44523	0.996622	1.80793	8.2446	5.78255	6.48253	0.633705	1.38284	2.93859
hsa-miR-365a-5p	2.30997	1.65616	2.19153	3.40332	1.76664	2.20507	3.53877	1.81977	2.17766	4.18619	4.40446	4.68159	3.06459	1.52395	0.619176	2.31532	0.851766	2.74259	3.84259	0.912714	3.8407	2.45891	2.98971	3.78364	7.3591	2.98491	2.34371	3.05517	1.48089	2.40033
hsa-miR-3179	0.443665	0.755057	-2.16083	-0.309171	-2.16083	0.702725	0.859236	-0.52284	-0.742773	2.41353	2.56556	2.88877	-0.0012689	-0.354806	-0.0386683	1.80815	1.65193	-2.16083	4.02859	2.77809	3.9107	2.69086	-0.454376	0.134482	2.92804	1.61737	-2.16083	0.741802	-0.0630776	-2.16083
hsa-miR-3180-5p	-0.977855	-1.17385	0.0719128	-2.16083	-0.964025	-2.16083	-2.16083	-2.16083	-0.350024	-0.12085	-2.16083	0.506655	-2.16083	-2.16083	-2.16083	-2.16083	-2.16083	-0.200026	0.182381	-2.16083	-2.16083	-0.77783	-0.729109	-2.16083	2.80635	-1.2599	-2.16083	-0.0771241	-2.16083	0.932691
hsa-miR-3180-3p	-2.16083	-2.16083	-0.649801	-0.596763	-2.16083	0.352294	-0.686778	0.363415	-2.16083	-2.16083	-0.919258	-2.16083	-0.958933	-0.638484	-2.16083	-2.16083	-0.0689117	-2.16083	2.7228	-2.16083	1.68496	1.79084	1.70523	1.50886	3.41801	-0.709536	-2.16083	0.741802	-2.16083	-2.16083
hsa-miR-6511a-5p	0.798145	-0.953323	-0.367207	1.89705	-0.715587	-0.111537	-0.40779	0.224502	-2.16083	-2.16083	0.530313	1.1498	0.827506	-0.354806	-2.16083	0.271567	-0.493878	0.601642	2.90932	2.77809	1.32367	0.241967	-2.16083	1.50886	2.57753	-0.432818	-2.16083	-2.16083	-0.760178	-2.16083
hsa-miR-6511a-3p	0.443665	-2.16083	-0.367207	-2.16083	-2.16083	-2.16083	-0.40779	-0.52284	0.428158	1.34692	1.41406	0.863775	-2.16083	-2.16083	-0.74036	-0.858679	-2.16083	0.119251	1.40779	-2.16083	-2.16083	-2.16083	0.80093	-2.16083	5.57983	0.331131	0.99143	-0.501226	-2.16083	-0.348569
hsa-miR-6770-5p	0.443665	0.816315	0.909651	0.619604	-0.319005	-2.16083	0.0269448	0.363415	1.30299	0.692127	1.95809	1.21325	-2.16083	-0.638484	-0.986075	-2.16083	-0.764905	-2.16083	0.182381	1.43939	0.108889	-2.16083	-0.0248461	-2.16083	-0.25288	0.255018	0.358783	-0.771554	-2.16083	-2.16083
hsa-miR-6770-3p	-0.977855	-1.17385	-0.244277	1.71672	-0.964025	0.352294	-2.16083	-0.101308	-2.16083	-0.12085	-2.16083	0.782436	0.47183	0.0856266	0.431373	-1.0908	-2.16083	-0.200026	1.03272	-2.16083	1.68496	0.381256	0.80093	2.56196	-2.16083	-2.16083	-0.409306	0.741802	0.0689034	-2.16083
hsa-miR-484	7.47173	7.00124	7.79658	5.70064	5.72041	5.27918	7.43396	6.8172	7.11759	7.24088	8.18908	7.37872	7.58615	6.32565	6.05931	7.57138	6.5545	5.52163	6.45687	6.5411	5.27913	6.02402	4.85551	3.1642	9.26636	6.8613	7.0126	6.80593	5.93338	6.08859
hsa-miR-3680-5p	-1.27568	-2.16083	0.4081	-2.16083	-1.26433	-2.16083	0.631339	-0.101308	-2.16083	-1.13405	0.311278	-0.683463	-2.16083	-0.354806	-0.74036	-0.858679	0.525912	-1.18684	0.800889	-2.16083	-0.333745	-0.508167	-2.16083	-2.16083	-2.16083	-1.05224	0.544779	-1.10449	-0.760178	-2.16083
hsa-miR-3680-3p	-0.731119	-2.16083	-2.16083	-2.16083	-0.319005	-2.16083	-2.16083	-2.16083	-0.742773	-1.13405	0.0529311	-2.16083	-2.16083	-2.16083	-2.16083	-0.858679	-2.16083	-2.16083	-0.267	-2.16083	-2.16083	-2.16083	-1.06877	-2.16083	-2.16083	-2.16083	-2.16083	-2.16083	-2.16083	-2.16083
hsa-miR-1273h-3p	-2.16083	-2.16083	-2.16083	-2.16083	-2.16083	-1.3251	-2.16083	-1.54911	-2.16083	-2.16083	-2.16083	-2.16083	-2.16083	-2.16083	-2.16083	-1.71036	-2.16083	-2.16083	-2.16083	-2.16083	-2.16083	-2.16083	-2.16083	-2.16083	-2.16083	-1.79448	-2.16083	-2.16083	-2.16083	-2.16083
hsa-miR-6862-5p	-1.27568	-2.16083	-2.16083	-0.309171	-0.319005	-2.16083	-2.16083	-0.101308	-0.350024	-2.16083	-2.16083	-2.16083	-0.0012689	-2.16083	-2.16083	-1.36757	-2.16083	-2.16083	0.182381	-2.16083	-0.975537	-2.16083	-0.0248461	1.50886	-2.16083	-1.50257	-2.16083	-1.10449	-2.16083	-2.16083
hsa-miR-6862-3p	-2.16083	-2.16083	-2.16083	-2.16083	-2.16083	-2.16083	-2.16083	-2.16083	-2.16083	-2.16083	-2.16083	-2.16083	-2.16083	-2.16083	-2.16083	-2.16083	-2.16083	-2.16083	-2.16083	-2.16083	-2.16083	-2.16083	-2.16083	-2.16083	0.899336	-1.50257	-2.16083	-2.16083	-2.16083	-2.16083
hsa-miR-4517	1.2641	1.8735	0.799649	-0.596763	-0.715587	-2.16083	0.203376	1.15783	1.45832	2.59067	3.39192	2.80887	-0.958933	1.1229	1.51014	0.693236	1.27072	0.119251	0.669316	-2.16083	-0.975537	-0.0848853	-1.51384	-2.16083	0.540833	2.28638	2.61702	-1.10449	0.189816	0.932691
hsa-miR-4519	-1.65141	-2.16083	-2.16083	-2.16083	-2.16083	-2.16083	-1.48938	-2.16083	-2.16083	-2.16083	-1.22748	-2.16083	-2.16083	-2.16083	-2.16083	-1.71036	-0.764905	-2.16083	-2.16083	-2.16083	-2.16083	-2.16083	-2.16083	-2.16083	-0.25288	-2.16083	-2.16083	-1.53807	-1.66508	-1.45775
hsa-miR-9901	-1.27568	-1.17385	-0.131004	-2.16083	-2.16083	-2.16083	-1.48938	-2.16083	-1.65691	-1.13405	-2.16083	-2.16083	-0.0012689	-0.991941	-2.16083	0.170131	0.398593	0.380515	-0.0248828	-2.16083	-0.619243	-1.54162	-2.16083	0.134482	0.0626981	-2.16083	-1.68106	-0.501226	-2.16083	-1.45775
hsa-miR-3181	-1.27568	-1.17385	-0.367207	-2.16083	-2.16083	-2.16083	-1.48938	-2.16083	-2.16083	-1.55796	-1.22748	-1.24077	-1.64132	-1.46111	-1.28241	-1.36757	-1.53429	-1.59316	-0.923204	0.0746494	-0.619243	-1.10976	-1.06877	-2.16083	-0.25288	-2.16083	-1.68106	-2.16083	-1.00369	-2.16083
hsa-miR-3935	-1.27568	-2.16083	-2.16083	-2.16083	-2.16083	-2.16083	-1.48938	-2.16083	-1.28417	-2.16083	-2.16083	-1.62866	-2.16083	-2.16083	-2.16083	-2.16083	-2.16083	-2.16083	-2.16083	-2.16083	-2.16083	-2.16083	-2.16083	-2.16083	0.321483	-2.16083	-2.16083	-1.53807	-2.16083	-2.16083
hsa-miR-138-5p	6.02447	6.72696	6.92749	1.18002	2.98736	2.45639	4.25126	4.77532	5.7816	6.32463	7.12597	7.21884	3.32398	4.59888	4.02266	5.16161	5.1094	3.87492	5.9863	5.88549	4.43248	5.17254	3.59923	2.05553	4.20838	5.33291	5.21686	2.15342	3.099	4.1858
hsa-miR-138-2-3p	-1.65141	-2.16083	-2.16083	-2.16083	-2.16083	-2.16083	-2.16083	-2.16083	-2.16083	-2.16083	-2.16083	-2.16083	-2.16083	-2.16083	-2.16083	-2.16083	-2.16083	-2.16083	-0.267	-2.16083	-1.44973	-2.16083	-2.16083	-2.16083	-2.16083	-2.16083	-2.16083	-2.16083	-1.29681	-2.16083
hsa-miR-6863	-2.16083	-2.16083	-2.16083	-2.16083	-2.16083	-2.16083	-1.48938	-2.16083	-2.16083	-2.16083	-1.22748	-2.16083	-2.16083	-2.16083	-2.16083	-1.71036	-2.16083	-2.16083	-2.16083	-2.16083	-2.16083	-2.16083	-2.16083	-2.16083	-2.16083	-2.16083	-2.16083	-2.16083	-2.16083	-2.16083
hsa-miR-6772-5p	-2.16083	-2.16083	-2.16083	-2.16083	-2.16083	-2.16083	-1.48938	-2.16083	-2.16083	-2.16083	-2.16083	-2.16083	-2.16083	-2.16083	-2.16083	-2.16083	-2.16083	-2.16083	-2.16083	-2.16083	-2.16083	-2.16083	-1.51384	-2.16083	-2.16083	-2.16083	-2.16083	-2.16083	-2.16083	-2.16083
hsa-miR-6772-3p	-2.16083	-2.16083	-2.16083	-2.16083	-2.16083	-2.16083	-2.16083	-2.16083	-2.16083	-2.16083	-2.16083	-2.16083	-1.64132	-2.16083	-2.16083	-2.16083	-2.16083	-1.59316	-2.16083	0.0746494	-2.16083	-1.54162	-0.0248461	0.617989	-2.16083	-2.16083	-2.16083	-1.53807	-2.16083	-1.45775
hsa-miR-328-3p	1.93445	0.931539	3.40152	2.69956	1.80692	2.03015	3.03137	2.43822	2.47316	2.47503	4.5177	3.29287	3.12995	-0.354806	-0.0386683	3.41037	2.20226	1.18407	3.95986	3.46033	2.90481	2.98102	3.12142	1.71496	7.02135	2.65548	2.8467	2.82876	0.906283	1.532
hsa-miR-328-5p	-2.16083	-2.16083	-2.16083	-2.16083	-2.16083	-2.16083	-1.48938	-2.16083	-2.16083	-2.16083	-0.261994	-2.16083	-1.64132	-2.16083	-2.16083	-2.16083	-2.16083	-2.16083	-2.16083	-2.16083	-2.16083	-2.16083	-2.16083	-2.16083	-2.16083	-2.16083	-2.16083	-2.16083	-2.16083	-2.16083
hsa-miR-6773-3p	-2.16083	-2.16083	-2.16083	-2.16083	-2.16083	-2.16083	-2.16083	-2.16083	-2.16083	-2.16083	-2.16083	-2.16083	-2.16083	-2.16083	-1.65577	-1.71036	-2.16083	-1.59316	-1.41319	-2.16083	-2.16083	-2.16083	-2.16083	-2.16083	-2.16083	-2.16083	-2.16083	-2.16083	-2.16083	-2.16083
hsa-miR-1538	-1.27568	-2.16083	-2.16083	-2.16083	-2.16083	-2.16083	-2.16083	-2.16083	-2.16083	-2.16083	-2.16083	-2.16083	-2.16083	-2.16083	-2.16083	-1.71036	-2.16083	-2.16083	-2.16083	1.43939	-1.44973	-2.16083	-2.16083	-0.598013	-2.16083	-2.16083	-2.16083	-2.16083	-1.00369	-2.16083
hsa-miR-140-5p	7.25808	6.88721	6.96061	4.96107	6.59904	5.25949	7.24395	6.78202	6.77127	6.27794	6.10181	6.30259	7.6327	7.67946	7.94478	7.7561	7.5915	6.2442	6.08319	6.56657	5.57481	6.50346	4.76441	3.26602	5.1421	5.77235	6.41999	6.58971	6.77033	6.61627
hsa-miR-140-3p	9.24528	7.23512	7.87665	9.23346	9.2708	9.47614	9.58	8.66657	7.93102	8.36286	8.90758	8.83456	9.56933	7.99497	8.1596	8.50044	8.32834	9.32269	8.70675	8.64098	8.40997	9.12842	8.44758	8.46048	11.9803	8.82816	7.66699	9.97554	9.39352	9.27994
hsa-miR-3182	-2.16083	-2.16083	-2.16083	-2.16083	-1.64404	-2.16083	-0.686778	-1.12088	-0.350024	-2.16083	-1.22748	-1.24077	-1.64132	-1.46111	-1.65577	-1.71036	-2.16083	-1.59316	-0.558111	0.912714	-0.975537	-2.16083	-2.16083	-2.16083	-2.16083	-0.432818	-1.32164	-1.53807	-1.66508	-1.45775
hsa-miR-1910-5p	-2.16083	-1.75229	-1.21592	-2.16083	-2.16083	-2.16083	-1.48938	-2.16083	-2.16083	-2.16083	-2.16083	-2.16083	-2.16083	-2.16083	-2.16083	-2.16083	-2.16083	-1.59316	0.800889	1.43939	0.72093	-1.54162	-0.729109	-2.16083	1.53167	-1.79448	-2.16083	-2.16083	-2.16083	-2.16083
hsa-miR-1910-3p	-2.16083	-1.75229	-2.16083	-2.16083	-2.16083	-2.16083	-2.16083	-2.16083	-2.16083	-2.16083	-0.0959553	-2.16083	-2.16083	-2.16083	-2.16083	-2.16083	-2.16083	-2.16083	-0.267	-2.16083	-1.44973	-2.16083	-2.16083	-2.16083	-2.16083	-1.79448	-1.68106	-2.16083	-2.16083	-2.16083
hsa-miR-6775-3p	-0.520482	-1.75229	-1.77308	-2.16083	-1.64404	-1.3251	-1.48938	-2.16083	-1.28417	-2.16083	-2.16083	-2.16083	-1.26015	-0.991941	-2.16083	-0.0570235	-1.53429	-2.16083	-1.41319	-2.16083	-1.44973	-2.16083	-1.51384	-0.185768	-0.657395	-2.16083	-2.16083	-2.16083	-2.16083	-0.632788
hsa-miR-11401	0.105608	0.0410557	0.163584	2.33266	1.10452	2.31091	1.056	0.606588	-0.350024	-1.13405	-2.16083	-1.24077	1.40438	1.02734	1.3065	1.13133	1.40929	1.8343	1.40779	0.0746494	2.25774	2.55031	3.72882	2.85124	1.18625	-0.200731	-0.409306	1.69672	1.85459	2.19443
hsa-miR-5189-5p	-2.16083	-2.16083	-2.16083	-2.16083	-2.16083	-2.16083	-1.48938	-1.54911	-2.16083	-2.16083	-0.919258	-2.16083	-2.16083	-2.16083	-2.16083	-1.71036	-2.16083	-2.16083	-0.923204	-2.16083	-2.16083	-1.54162	-2.16083	-2.16083	0.0626981	-2.16083	-2.16083	-1.10449	-2.16083	-2.16083
hsa-miR-5189-3p	-2.16083	-0.953323	-1.77308	-1.43637	-2.16083	-2.16083	-0.686778	-0.79109	-2.16083	-2.16083	-1.61996	-2.16083	-1.26015	-1.46111	-1.28241	-1.0908	-2.16083	-2.16083	-0.923204	-2.16083	-2.16083	-0.281058	-0.729109	-0.185768	-0.657395	-1.50257	-2.16083	-1.10449	-1.29681	-2.16083
hsa-miR-3183	-2.16083	-2.16083	-1.77308	-2.16083	-2.16083	-1.3251	-2.16083	-2.16083	-2.16083	-1.55796	-2.16083	-1.62866	-1.64132	-2.16083	-2.16083	-2.16083	-2.16083	-2.16083	-0.558111	-2.16083	-2.16083	-2.16083	-2.16083	-2.16083	-1.22154	-1.79448	-2.16083	-2.16083	-1.66508	-2.16083
hsa-miR-22-5p	3.79293	4.76355	4.67417	0.315814	1.28645	1.32484	2.0703	3.42411	3.23047	3.43027	4.4387	4.38364	2.76878	2.22971	3.44759	4.45565	4.03556	2.97796	4.5426	4.55146	3.9107	5.68058	4.35555	3.29843	2.4205	2.49929	4.25581	1.5258	1.38284	2.14947
hsa-miR-22-3p	9.45	10.9219	10.9256	6.03824	6.9442	7.69317	7.74062	8.48019	8.87311	7.71156	8.57501	8.82792	7.70083	8.12257	8.68397	10.2708	10.2855	9.29819	10.4971	10.4703	9.1207	10.8014	9.39763	8.15679	6.05088	6.50661	7.6807	6.47104	7.45576	7.53384
hsa-miR-132-5p	2.39035	1.90203	2.73045	0.47569	1.22832	1.10706	2.46601	2.61549	2.9628	3.49107	3.19768	3.48508	1.85456	1.59233	1.64597	1.58985	1.75949	0.255789	4.13217	3.09058	3.08515	1.45467	1.64813	0.979492	3.04025	2.6406	3.0136	1.39946	0.833912	1.3846
hsa-miR-132-3p	2.5388	2.49587	2.10168	1.18002	0.969096	1.22005	2.24181	0.490119	2.69766	2.3493	3.33489	2.38174	2.13485	0.814824	1.25076	2.86235	2.16362	2.54354	4.39422	4.33135	3.96435	3.65196	3.18303	2.05553	4.5236	3.34759	2.77412	0.516847	1.10387	1.72821
hsa-miR-212-3p	0.22731	-0.953323	-0.367207	-0.95633	-0.715587	-0.41483	0.203376	0.0707749	0.212299	-0.315374	1.17504	0.165392	0.132324	0.263918	0.70464	-1.0908	-0.265804	-0.390781	0.182381	0.912714	0.590513	-0.508167	-0.729109	-1.17741	-2.16083	0.929398	0.358783	-1.53807	-0.369927	0.429855
hsa-miR-212-5p	0.631765	-1.75229	-1.00157	1.89705	1.10452	2.54583	1.82255	-0.52284	-0.988221	0.342162	-0.919258	-0.683463	1.69094	-0.991941	-2.16083	2.29137	-0.0689117	1.69712	2.81907	2.94278	3.30903	3.34667	3.24211	3.50691	2.96642	0.174665	-1.32164	1.74947	0.0689034	0.822444
hsa-miR-1253	-1.65141	-2.16083	-1.21592	-2.16083	-2.16083	-2.16083	-2.16083	-2.16083	-2.16083	-0.315374	-0.0959553	-1.24077	-2.16083	-2.16083	-2.16083	-1.71036	-2.16083	-2.16083	-2.16083	-2.16083	-0.975537	-2.16083	-2.16083	-2.16083	-1.22154	-0.432818	-0.589096	-2.16083	-2.16083	-2.16083
hsa-miR-4520-5p	-0.520482	-2.16083	-2.16083	-2.16083	-1.26433	-2.16083	-1.03297	-2.16083	-2.16083	-2.16083	-2.16083	-2.16083	-1.64132	-2.16083	-2.16083	-2.16083	-1.09891	-2.16083	-0.558111	-2.16083	0.287897	0.733	2.13743	0.396397	-2.16083	-2.16083	-2.16083	-2.16083	-2.16083	-2.16083
hsa-miR-4520-3p	0.540779	0.691083	-0.131004	0.981167	-0.319005	-0.111537	0.203376	-1.12088	-1.65691	-0.540276	-0.665435	0.165392	-0.497546	-2.16083	-0.986075	0.271567	-1.53429	-0.390781	1.23241	-2.16083	0.840528	2.76905	1.96109	1.50886	-2.16083	-1.2599	-2.16083	-0.273647	-1.29681	-0.987089
hsa-miR-4520-2-3p	0.443665	0.232997	-0.025981	0.981167	-0.503711	-0.111537	0.203376	-1.12088	-1.65691	-0.540276	-0.665435	-0.469072	-0.709873	-2.16083	-1.28241	-0.0570235	-1.53429	-0.390781	0.800889	-2.16083	0.287897	2.57954	1.76017	1.26832	-2.16083	-1.2599	-2.16083	-0.771554	-1.29681	-0.987089
hsa-miR-195-5p	4.10227	4.25627	4.63866	1.35476	1.34233	0.538123	2.46601	2.86972	3.25892	5.1773	5.99082	5.00213	3.26701	3.23823	3.70776	2.57547	2.27657	1.54551	1.77086	-2.16083	1.80746	1.97807	1.16891	0.134482	3.76144	4.91127	5.64846	2.19205	1.85459	2.32146
hsa-miR-195-3p	1.08248	-0.305332	0.481189	3.57206	2.80052	3.88651	1.65051	1.43488	0.212299	1.53192	1.23861	-0.469072	2.80925	1.94594	1.6021	1.23544	0.851766	1.4348	1.77086	-2.16083	1.80746	2.18238	2.94299	3.05464	4.87586	1.49034	2.29267	3.4866	3.099	2.61397
hsa-miR-497-5p	1.61574	1.98441	2.53832	-0.596763	0.359842	0.138939	2.0703	1.55571	1.95224	2.28207	2.83601	2.04064	2.28587	2.39198	2.18133	1.01913	1.34167	1.31487	1.32276	0.0746494	-0.333745	-1.10976	-1.51384	-2.16083	2.84807	1.42237	3.41066	1.64196	0.677273	1.22041
hsa-miR-497-3p	-2.16083	-2.16083	-2.16083	-2.16083	-1.64404	-2.16083	-2.16083	-2.16083	-1.65691	-2.16083	-2.16083	-2.16083	-1.64132	-2.16083	-2.16083	-2.16083	-2.16083	-2.16083	-2.16083	-2.16083	-2.16083	-2.16083	-2.16083	-2.16083	-2.16083	-1.2599	-2.16083	-2.16083	-2.16083	-1.45775
hsa-miR-324-5p	3.20482	4.08638	5.30232	-0.596763	0.247263	-0.799334	1.92681	3.27368	4.01051	2.59067	4.1637	3.49787	2.25691	2.04686	0.70464	1.50907	1.95318	0.793337	2.30192	2.37865	-0.333745	1.32262	-1.51384	-1.17741	-0.657395	2.18747	2.41704	0.842362	-0.0630776	0.70307
hsa-miR-324-3p	3.59233	2.20659	4.16555	0.870418	1.10452	1.10706	3.05457	2.64302	3.24477	2.79739	5.11288	4.43111	2.49878	1.72008	0.785324	3.03096	1.95318	2.2809	3.39914	3.09058	1.80746	1.88749	-0.223684	0.617989	2.7634	2.84913	1.90792	1.10778	1.27763	1.30484
hsa-miR-6883-5p	-2.16083	-2.16083	-2.16083	-2.16083	-2.16083	-2.16083	-2.16083	-2.16083	-2.16083	-2.16083	-0.0959553	-2.16083	-2.16083	-2.16083	-2.16083	-2.16083	-2.16083	-2.16083	-2.16083	-2.16083	-2.16083	-2.16083	-2.16083	-2.16083	-1.22154	-2.16083	-2.16083	-2.16083	-2.16083	-2.16083
hsa-miR-6883-3p	-2.16083	-2.16083	-2.16083	-2.16083	-2.16083	-2.16083	-2.16083	-1.54911	-2.16083	-2.16083	-2.16083	-2.16083	-2.16083	-2.16083	-2.16083	-2.16083	-2.16083	-2.16083	-2.16083	-2.16083	-2.16083	-2.16083	-2.16083	-2.16083	0.0626981	-2.16083	-2.16083	-2.16083	-2.16083	-2.16083
hsa-miR-4521	7.80678	7.50712	8.70079	4.62817	6.16782	5.26608	7.82736	7.02377	7.83623	7.65456	8.5237	8.12595	6.98777	5.52382	4.75668	7.50002	7.60508	6.73076	7.45378	7.30218	6.48687	5.49364	3.71498	2.89428	11.225	8.14067	9.21557	5.69407	5.85783	6.81649
hsa-miR-744-5p	7.08272	5.23944	5.92196	7.84712	6.50883	7.14462	7.62139	5.62154	5.76433	5.99008	7.37259	6.41817	8.0638	5.39095	5.15614	7.88174	6.63261	6.64477	8.08285	6.91286	7.66597	8.08541	7.89181	7.39832	7.88136	5.75691	4.84402	7.84595	6.61028	6.22214
hsa-miR-744-3p	2.07078	2.73672	3.61954	0.870418	1.8461	0.138939	2.28168	2.19946	2.61201	2.69773	3.27551	2.94592	1.64696	1.29691	1.3065	1.93725	1.65193	1.74431	2.4294	1.43939	1.4792	1.39015	0.149877	0.617989	3.92629	1.91811	2.88166	-0.0771241	0.592076	1.7881
hsa-miR-1269b	2.44155	1.13758	1.98087	2.49078	1.59324	1.51401	2.35826	1.23224	0.212299	0.468487	1.29949	0.782436	2.61748	0.263918	0.327429	1.55003	0.945855	2.54354	-0.267	1.43939	1.23912	1.79084	1.52666	1.89527	4.58656	2.10315	1.05407	2.90049	2.37166	1.9009
hsa-miR-1288-3p	-0.520482	-0.44212	-0.649801	3.06907	2.06118	2.7096	1.38366	-0.52284	0.428158	0.203705	-0.0959553	-0.469072	1.45627	0.263918	0.327429	-0.185593	-0.265804	1.54551	1.13602	0.912714	0.950967	2.21999	2.6836	2.80688	0.540833	-1.05224	-1.03414	2.33697	1.65901	1.46019
hsa-miR-1288-5p	-2.16083	-2.16083	-2.16083	-2.16083	-2.16083	-1.3251	-2.16083	-2.16083	-2.16083	-1.55796	-2.16083	-2.16083	-2.16083	-2.16083	-2.16083	-2.16083	-2.16083	-2.16083	-2.16083	-2.16083	-2.16083	-2.16083	-2.16083	-2.16083	-2.16083	-2.16083	-2.16083	-1.53807	-2.16083	-2.16083
hsa-miR-6777-5p	-2.16083	-2.16083	-2.16083	-2.16083	-2.16083	-2.16083	-2.16083	-2.16083	-2.16083	-2.16083	-0.919258	-2.16083	-2.16083	-2.16083	-2.16083	-2.16083	-2.16083	-2.16083	-1.41319	-2.16083	-1.44973	-1.54162	-2.16083	-2.16083	-0.657395	-1.79448	-2.16083	-2.16083	-2.16083	-2.16083
hsa-miR-6777-3p	-0.977855	-2.16083	-1.00157	-1.43637	-1.26433	-2.16083	-1.03297	-2.16083	-1.28417	-2.16083	-1.61996	-2.16083	-1.64132	-1.46111	-1.65577	-1.0908	-1.53429	-0.870174	-0.923204	-2.16083	-2.16083	-1.10976	-1.51384	-2.16083	-0.25288	-2.16083	-1.68106	-2.16083	-1.00369	-2.16083
hsa-miR-33b-5p	-0.520482	0.0410557	0.0719128	-2.16083	-2.16083	-2.16083	-1.48938	-1.12088	-0.533075	-0.80683	-0.0959553	-0.93537	-2.16083	-0.991941	-0.530466	-1.71036	-1.53429	-1.59316	-1.41319	-2.16083	-2.16083	-2.16083	-2.16083	-2.16083	-2.16083	-0.564553	-0.794526	-2.16083	-0.551897	-2.16083
hsa-miR-33b-3p	-0.336717	-0.953323	-0.025981	-2.16083	-0.319005	-1.3251	-0.686778	-1.54911	-0.533075	1.05636	0.806857	1.1498	-1.26015	-0.991941	-1.65577	0.0610197	0.258941	-0.870174	0.363575	0.0746494	-0.333745	-0.77783	-1.06877	-2.16083	3.27243	1.38715	0.785321	-1.53807	-1.66508	-0.987089
hsa-miR-6778-5p	-2.16083	-2.16083	-2.16083	-2.16083	-2.16083	-2.16083	-1.48938	-2.16083	-2.16083	-2.16083	-2.16083	-2.16083	-2.16083	-2.16083	-2.16083	-2.16083	-2.16083	-2.16083	-2.16083	0.0746494	-2.16083	-2.16083	-2.16083	-2.16083	-2.16083	-2.16083	-2.16083	-2.16083	-2.16083	-2.16083
hsa-miR-6778-3p	-2.16083	-0.762081	-2.16083	-2.16083	-2.16083	-2.16083	-2.16083	-2.16083	-2.16083	-2.16083	-2.16083	-2.16083	-2.16083	-2.16083	-2.16083	-2.16083	-2.16083	-2.16083	-1.41319	-2.16083	-2.16083	-2.16083	-2.16083	-2.16083	-0.25288	-2.16083	-2.16083	-2.16083	-2.16083	-2.16083
hsa-miR-1180-3p	3.58096	3.62085	5.14814	3.69089	3.85607	3.60374	4.63666	4.47943	4.79719	5.39974	6.45786	5.93257	4.51159	3.61213	2.50095	3.73734	3.18618	2.48916	5.74622	5.09728	5.31054	3.84484	4.07053	3.29843	8.16948	5.65878	5.37551	4.45636	2.73174	3.51833
hsa-miR-1180-5p	-1.65141	-2.16083	-0.814993	-2.16083	-2.16083	-2.16083	-2.16083	-2.16083	-2.16083	-1.13405	0.628503	-1.62866	-2.16083	-2.16083	-2.16083	-2.16083	-2.16083	-2.16083	-2.16083	-2.16083	-2.16083	-2.16083	-2.16083	-2.16083	-2.16083	-0.0973353	-0.249459	-2.16083	-2.16083	-2.16083
hsa-miR-4522	-1.27568	-1.75229	-1.46777	-1.43637	-0.715587	-0.799334	-0.686778	-0.79109	-1.28417	-1.55796	-2.16083	-2.16083	-0.312496	-0.354806	-1.65577	-1.36757	-1.53429	-1.18684	-0.267	-2.16083	-2.16083	-2.16083	-2.16083	-2.16083	-2.16083	-1.79448	-1.68106	0.0958099	-0.20836	-1.45775
hsa-miR-451a	2.36405	4.14128	4.75376	-0.06949	2.43978	0.138939	1.65051	3.72398	4.4842	2.95677	3.86452	4.21564	2.10265	3.96146	4.26701	1.2848	2.20226	0.880408	0.182381	0.0746494	1.05355	1.01557	1.64813	0.134482	1.72316	2.10315	3.62183	1.02462	2.18062	2.05512
hsa-miR-144-5p	2.39035	1.65616	1.15275	-0.95633	0.819626	0.538123	1.65051	1.49655	0.999963	2.53401	2.79431	2.43594	0.977088	0.565509	1.25076	1.07632	0.945855	-0.390781	-1.41319	-2.16083	-0.619243	0.0877772	-2.16083	-2.16083	0.0626981	1.49034	4.05604	1.02462	0.301374	1.03511
hsa-miR-144-3p	-0.731119	0.816315	1.673	-0.95633	-1.26433	-2.16083	0.502295	-1.12088	-0.0416368	-1.55796	-2.16083	-1.62866	-0.497546	0.814824	1.64597	-0.185593	0.398593	-0.0315735	-1.41319	0.0746494	-2.16083	-1.10976	-1.51384	-2.16083	-2.16083	-1.79448	-0.409306	-2.16083	-1.00369	0.092519
hsa-miR-4523	-1.27568	-1.17385	-1.77308	-2.16083	-2.16083	-2.16083	-1.03297	-2.16083	-0.187606	-2.16083	-2.16083	-0.282457	-1.26015	-2.16083	-0.986075	-2.16083	-2.16083	-0.870174	-2.16083	-2.16083	-2.16083	-1.54162	-2.16083	-2.16083	-2.16083	-1.79448	-1.03414	-1.53807	-2.16083	-1.45775
hsa-miR-423-5p	5.94464	4.87211	5.76067	7.43407	5.08082	6.41808	6.28828	4.60376	4.89109	5.69936	7.36014	6.61308	6.62373	3.99972	3.08284	6.92214	4.9708	6.09518	8.98401	8.38945	8.89582	8.59101	9.23778	9.30916	10.5635	6.45651	6.11489	7.24763	4.80306	4.86557
hsa-miR-423-3p	9.13758	8.59467	9.27454	10.2856	9.96253	10.7909	9.56871	9.19671	9.24617	8.37349	9.90648	8.92142	9.9373	8.49496	8.20751	10.3334	9.80259	9.45557	10.9716	10.5939	10.5504	10.9761	12.0002	11.8336	12.3655	9.14109	8.55417	10.273	9.72883	9.66297
hsa-miR-4733-5p	-2.16083	-1.75229	-1.46777	-1.43637	-1.64404	-2.16083	-1.48938	-2.16083	-1.65691	-1.13405	-1.22748	-2.16083	-1.64132	-2.16083	-1.28241	-0.858679	-2.16083	-1.18684	-2.16083	-2.16083	-0.619243	-0.508167	-2.16083	-2.16083	-2.16083	-1.79448	-0.794526	-2.16083	-2.16083	-1.45775
hsa-miR-193a-5p	0.798145	1.13758	1.23958	-0.06949	-0.0082646	0.984453	1.056	-0.296733	0.701315	1.64326	2.29356	2.38174	1.40438	0.0856266	-0.986075	1.2848	0.525912	0.962522	4.65121	3.34729	3.79701	3.59586	3.10029	2.12944	4.25564	1.38715	0.857346	0.842362	0.189816	0.092519
hsa-miR-193a-3p	-0.336717	1.47807	1.54248	-1.43637	-1.26433	-2.16083	-2.16083	0.363415	2.05319	-0.315374	-0.919258	0.165392	-0.148506	0.0856266	1.06932	-0.858679	-0.764905	-0.870174	0.800889	0.0746494	1.05355	0.508274	-1.06877	0.396397	-0.25288	0.331131	-1.03414	-0.501226	0.404921	-0.348569
hsa-miR-365b-5p	-1.27568	-1.17385	-1.00157	0.750454	-0.503711	-0.111537	-1.03297	-1.54911	-1.65691	-0.80683	1.61905	0.165392	-0.958933	-2.16083	-2.16083	-1.71036	-1.53429	0.962522	3.69815	2.59215	4.29267	0.733	2.17834	3.42122	3.55025	0.661057	-0.589096	1.64196	-2.16083	0.271024
hsa-miR-365b-3p	4.17214	4.43778	4.08578	-0.95633	0.819626	-0.799334	1.82255	3.34248	4.36489	4.66655	5.97457	5.86009	1.81536	3.47397	3.27671	2.24223	3.08643	1.11393	4.42514	3.22464	3.08515	3.44523	0.996622	1.80793	8.24558	5.78255	6.48253	0.633705	1.38284	2.93859
hsa-miR-632	-1.27568	-2.16083	-1.46777	-2.16083	-1.26433	-1.3251	-2.16083	-1.54911	-2.16083	-2.16083	-2.16083	-2.16083	-1.64132	-2.16083	-2.16083	-1.36757	-2.16083	-0.390781	-2.16083	-2.16083	-1.44973	-1.54162	-2.16083	-2.16083	0.731192	-1.79448	-2.16083	-2.16083	-2.16083	-1.45775
hsa-miR-378j	-2.16083	-1.75229	-1.77308	-2.16083	-1.64404	-2.16083	-1.48938	-1.54911	-1.65691	-2.16083	-1.61996	-1.62866	-2.16083	-2.16083	-2.16083	-2.16083	-1.09891	-1.18684	-1.41319	-2.16083	-2.16083	-2.16083	-1.51384	-2.16083	-2.16083	-2.16083	-2.16083	-2.16083	-1.66508	-2.16083
hsa-miR-4734	-2.16083	-2.16083	-2.16083	-2.16083	-2.16083	-2.16083	-2.16083	-0.79109	-1.65691	-2.16083	-2.16083	-2.16083	-2.16083	-2.16083	-2.16083	-1.71036	-2.16083	-2.16083	-2.16083	-2.16083	-2.16083	-2.16083	-2.16083	-2.16083	-1.22154	-2.16083	-2.16083	-1.53807	-2.16083	-2.16083
hsa-miR-4726-5p	-0.173737	-0.953323	-1.21592	-2.16083	-0.319005	0.538123	-1.48938	-0.79109	-1.65691	-0.315374	-0.449657	-1.24077	-0.148506	-0.638484	-2.16083	0.366337	-0.493878	-0.610656	-2.16083	-2.16083	-2.16083	-0.508167	-1.51384	-2.16083	-0.25288	-1.2599	-1.32164	-0.273647	-1.00369	-0.348569
hsa-miR-4727-5p	-2.16083	-2.16083	-2.16083	-2.16083	-2.16083	-2.16083	-2.16083	-2.16083	-2.16083	-2.16083	-2.16083	-1.24077	-2.16083	-0.991941	-2.16083	-2.16083	-2.16083	-2.16083	-2.16083	-2.16083	-2.16083	-2.16083	-2.16083	-2.16083	-2.16083	-2.16083	-2.16083	-2.16083	-2.16083	-2.16083
hsa-miR-4727-3p	-1.65141	-2.16083	-2.16083	-2.16083	-2.16083	-2.16083	-2.16083	-1.12088	-2.16083	-2.16083	-2.16083	-2.16083	-2.16083	-2.16083	-2.16083	-2.16083	-1.53429	-2.16083	-2.16083	-2.16083	-0.619243	-1.54162	-2.16083	-2.16083	-2.16083	-1.79448	-2.16083	-2.16083	-2.16083	-2.16083
hsa-miR-6779-5p	-2.16083	-2.16083	-1.46777	-1.43637	-2.16083	-2.16083	-2.16083	-2.16083	-2.16083	-1.55796	-2.16083	-2.16083	-2.16083	-2.16083	-2.16083	-2.16083	-1.09891	-2.16083	-2.16083	-2.16083	-2.16083	-2.16083	-2.16083	-2.16083	-2.16083	-1.79448	-2.16083	-2.16083	-2.16083	-2.16083
hsa-miR-6779-3p	-2.16083	-2.16083	-1.46777	-2.16083	-2.16083	-2.16083	-2.16083	-2.16083	-2.16083	-1.55796	-2.16083	-2.16083	-2.16083	-2.16083	-2.16083	-2.16083	-2.16083	-2.16083	-2.16083	-2.16083	-2.16083	-2.16083	-2.16083	-2.16083	-2.16083	-2.16083	-1.68106	-2.16083	-2.16083	-2.16083
hsa-miR-4728-3p	-0.977855	-1.75229	-1.46777	-2.16083	-0.964025	-2.16083	-1.48938	-2.16083	-1.65691	-1.13405	-1.61996	0.0309862	-0.497546	-1.46111	-2.16083	-0.658777	-2.16083	-1.59316	-1.41319	-2.16083	-1.44973	-1.10976	-2.16083	-2.16083	2.62629	-1.79448	-0.794526	-0.501226	-1.66508	-0.987089
hsa-miR-6884-5p	-1.27568	-2.16083	-2.16083	-1.43637	-1.26433	-2.16083	-2.16083	-2.16083	-2.16083	-2.16083	-2.16083	-2.16083	-2.16083	-2.16083	-2.16083	-1.36757	-1.53429	-0.870174	0.182381	-2.16083	-1.44973	-2.16083	-0.454376	-0.598013	-2.16083	-1.79448	-2.16083	-2.16083	-2.16083	-2.16083
hsa-miR-6866-5p	0.105608	-0.305332	-0.244277	1.5106	1.8461	2.20507	1.14515	0.714353	-0.533075	-0.315374	0.720434	1.01387	1.35056	0.565509	0.327429	0.693236	0.851766	1.99901	2.25679	2.12797	2.6339	2.0633	2.33128	3.1642	-0.25288	-0.200731	-1.03414	1.80036	0.975197	1.9009
hsa-miR-6866-3p	-2.16083	-2.16083	-1.77308	-2.16083	-2.16083	-2.16083	-2.16083	-1.54911	-2.16083	-2.16083	-2.16083	-2.16083	-2.16083	-2.16083	-2.16083	-2.16083	-2.16083	-2.16083	-2.16083	-2.16083	-2.16083	-2.16083	-0.454376	-2.16083	-2.16083	-1.79448	-2.16083	-2.16083	-2.16083	-2.16083
hsa-miR-6867-5p	-2.16083	-2.16083	-2.16083	-2.16083	-2.16083	-2.16083	-2.16083	-2.16083	-2.16083	-2.16083	-2.16083	-2.16083	-1.64132	-2.16083	-2.16083	-2.16083	-2.16083	-2.16083	-1.41319	-2.16083	-2.16083	-2.16083	-2.16083	-2.16083	-0.25288	-2.16083	-2.16083	-2.16083	-2.16083	-2.16083
hsa-miR-6510-3p	-2.16083	-1.43427	-1.00157	-1.43637	-0.964025	-0.799334	-1.48938	-2.16083	-2.16083	-2.16083	-2.16083	-2.16083	-1.64132	-2.16083	-2.16083	-1.36757	-2.16083	-2.16083	-0.558111	-2.16083	-2.16083	-2.16083	-1.06877	0.134482	-2.16083	-2.16083	-2.16083	-0.771554	-1.29681	-0.632788
hsa-miR-548at-3p	-2.16083	-2.16083	-2.16083	-2.16083	-2.16083	-2.16083	-2.16083	-2.16083	-2.16083	-2.16083	-2.16083	-2.16083	-1.26015	-2.16083	-2.16083	-2.16083	-2.16083	-2.16083	-2.16083	-2.16083	-2.16083	-2.16083	-2.16083	-2.16083	-2.16083	-2.16083	-2.16083	-2.16083	-2.16083	-1.45775
hsa-miR-5010-5p	-2.16083	-2.16083	-1.77308	-2.16083	-2.16083	-2.16083	-2.16083	-2.16083	-2.16083	-2.16083	-2.16083	-2.16083	-2.16083	-2.16083	-2.16083	-2.16083	-2.16083	-2.16083	-2.16083	-2.16083	-1.44973	-1.10976	-2.16083	-2.16083	-2.16083	-2.16083	-2.16083	-1.53807	-2.16083	-2.16083
hsa-miR-5010-3p	1.52371	1.68929	1.92956	0.135987	1.28645	0.352294	1.87562	1.66719	2.14754	1.47285	2.773	2.4623	1.45627	1.1229	0.528328	0.539025	1.34167	1.49122	0.669316	0.0746494	1.4792	0.833468	0.692136	-2.16083	5.00132	2.97308	1.90792	0.936367	0.677273	2.10306
hsa-miR-6780a-5p	-1.65141	-1.75229	-1.00157	-2.16083	-2.16083	-2.16083	-2.16083	-2.16083	-2.16083	-1.55796	-0.665435	-2.16083	-2.16083	-2.16083	-2.16083	-1.71036	-2.16083	-2.16083	-2.16083	-2.16083	-2.16083	-2.16083	-2.16083	-2.16083	-2.16083	-1.79448	-2.16083	-2.16083	-2.16083	-2.16083
hsa-miR-6780a-3p	-2.16083	-1.75229	-1.00157	-2.16083	-2.16083	-2.16083	-2.16083	-2.16083	-2.16083	-2.16083	-2.16083	-2.16083	-2.16083	-2.16083	-2.16083	-2.16083	-2.16083	-2.16083	-2.16083	-2.16083	-2.16083	-2.16083	-2.16083	-2.16083	-2.16083	-1.50257	-2.16083	-2.16083	-2.16083	-2.16083
hsa-miR-6781-3p	-2.16083	-2.16083	-2.16083	-2.16083	-2.16083	-2.16083	-2.16083	-2.16083	-1.65691	-2.16083	-1.61996	-2.16083	-2.16083	-2.16083	-2.16083	-2.16083	-1.53429	-2.16083	-2.16083	-2.16083	-2.16083	-2.16083	-2.16083	-2.16083	-2.16083	-2.16083	-2.16083	-2.16083	-2.16083	-2.16083
hsa-miR-6782-3p	-1.65141	-2.16083	-2.16083	-2.16083	-1.64404	-2.16083	-2.16083	-1.54911	-2.16083	-2.16083	-0.919258	-2.16083	-2.16083	-2.16083	-2.16083	-2.16083	-2.16083	-2.16083	-2.16083	-2.16083	-2.16083	-2.16083	-2.16083	-2.16083	-2.16083	-2.16083	-2.16083	-2.16083	-2.16083	-2.16083
hsa-miR-6783-5p	-2.16083	-2.16083	-1.77308	-2.16083	-2.16083	-2.16083	-2.16083	-1.54911	-1.65691	-2.16083	-0.665435	-2.16083	-2.16083	-2.16083	-0.74036	-2.16083	-1.09891	-2.16083	-2.16083	-2.16083	-2.16083	-2.16083	-2.16083	-2.16083	-2.16083	-2.16083	-2.16083	-2.16083	-2.16083	-1.45775
hsa-miR-6783-3p	-0.0273136	-1.17385	-1.21592	1.89705	0.464269	1.90053	0.502295	-2.16083	-1.28417	-1.55796	-1.22748	-0.469072	1.55476	-2.16083	-1.28241	1.4235	-0.764905	0.255789	-0.267	0.0746494	0.287897	1.25176	2.62561	2.33085	-0.657395	-0.870734	-1.32164	0.936367	0.404921	0.092519
hsa-miR-6784-3p	-2.16083	-1.43427	-2.16083	-1.43637	-2.16083	-2.16083	-2.16083	-2.16083	-2.16083	-2.16083	-2.16083	-2.16083	-2.16083	-2.16083	-2.16083	-2.16083	-1.53429	-2.16083	-2.16083	-2.16083	-2.16083	-2.16083	-2.16083	-2.16083	-2.16083	-2.16083	-2.16083	-2.16083	-2.16083	-2.16083
hsa-miR-5089-5p	-2.16083	-2.16083	-1.77308	-2.16083	-2.16083	-1.3251	-2.16083	-2.16083	-2.16083	-2.16083	-2.16083	-2.16083	-2.16083	-2.16083	-2.16083	-2.16083	-2.16083	-2.16083	-2.16083	-2.16083	-2.16083	-2.16083	-0.729109	-2.16083	-2.16083	-2.16083	-2.16083	-1.53807	-2.16083	-2.16083
hsa-miR-152-3p	5.3047	4.00321	4.02597	5.82464	5.43577	6.03358	5.75225	4.85401	4.24197	3.89142	4.71498	3.9806	5.6647	4.65591	4.32888	5.2667	5.37764	6.22145	5.33318	5.29312	5.09295	5.46652	5.29282	5.44985	5.41615	3.85262	4.12332	5.75661	5.67054	5.32072
hsa-miR-152-5p	-0.731119	-0.44212	-0.814993	-1.43637	-0.0082646	1.32484	0.859236	0.363415	1.35665	-0.540276	-1.61996	0.696237	0.47183	0.0856266	0.619176	0.61819	0.945855	0.700671	-0.923204	0.912714	-0.975537	-0.77783	-0.0248461	-2.16083	-2.16083	-1.05224	-0.589096	0.0958099	0.833912	-0.348569
hsa-miR-10a-5p	5.36892	4.69589	4.63466	5.63016	4.05313	5.59422	4.44806	3.37569	2.85508	1.74662	2.89639	3.84695	4.67379	2.70156	2.85881	7.24412	7.0196	8.38382	5.31679	5.59495	5.67877	6.17047	6.5448	7.18958	5.1337	2.22785	1.17174	4.71694	3.64516	4.92013
hsa-miR-10a-3p	0.22731	-0.0654263	-1.21592	-1.43637	-2.16083	-0.799334	-1.48938	-1.54911	-1.65691	-2.16083	-0.261994	0.401621	-1.64132	-2.16083	-0.347267	0.455263	1.53571	-0.610656	-2.16083	-2.16083	-2.16083	-1.54162	-2.16083	-2.16083	-2.16083	-1.2599	-2.16083	-1.53807	-0.760178	-0.987089
hsa-miR-142-5p	0.798145	2.49587	2.53832	-0.06949	0.561645	-0.41483	0.502295	0.714353	1.1893	1.20894	1.17504	0.940771	0.47183	1.52395	2.3232	1.55003	1.47388	0.119251	3.04822	2.77809	1.4792	2.25664	1.91342	0.617989	0.321483	0.403429	2.12772	-1.53807	1.04097	0.271024
hsa-miR-142-3p	3.12876	5.2916	5.18142	1.18002	2.69716	0.538123	2.35826	3.32558	3.38047	1.93347	1.03882	1.08343	3.36528	4.13195	4.82029	3.78101	3.73971	2.07481	3.90241	3.75438	2.16912	3.92672	3.47338	1.13112	0.0626981	2.32412	2.79261	1.5258	2.26561	2.43821
hsa-miR-454-5p	1.1456	0.402374	-0.025981	0.981167	0.359842	2.36105	2.24181	1.23224	1.76651	1.79565	2.79431	2.72428	1.81536	0.42258	0.785324	1.99772	1.1961	2.11127	2.00719	2.12797	1.97366	1.79084	1.32281	0.396397	4.25564	2.51569	2.94914	2.03092	0.975197	0.822444
hsa-miR-454-3p	8.34831	8.07983	7.83194	3.65793	6.65666	4.35088	6.84384	8.80936	8.75757	8.91908	8.92218	8.73404	6.69565	8.91061	9.61227	6.12018	7.44312	5.7294	5.29463	5.69073	4.54241	4.80292	2.29454	1.13112	6.34477	8.5948	9.07349	5.1139	6.35142	6.6449
hsa-miR-301a-3p	5.83403	7.39802	7.81525	4.42765	6.34923	5.35537	5.93837	8.06132	8.2447	6.53235	6.02277	6.06315	5.77096	7.01504	7.48824	5.03028	5.17886	5.31834	3.97387	2.77809	2.12268	2.66382	1.81308	-0.185768	2.36412	4.91745	6.90625	4.5707	5.84178	5.69385
hsa-miR-301a-5p	4.09429	2.27365	2.85942	5.16839	5.42934	5.06899	6.01132	4.71172	4.01051	3.78618	2.99171	1.77229	5.80138	3.76808	3.80772	5.42094	4.41858	4.42383	3.37822	4.9502	3.81172	3.82057	3.3173	2.39219	3.76144	3.23323	3.51455	5.58582	4.6215	4.98554
hsa-miR-4729	-0.977855	-1.75229	-2.16083	-2.16083	-1.64404	-2.16083	-2.16083	-2.16083	-2.16083	-2.16083	-2.16083	-1.62866	-2.16083	-0.117847	-1.65577	-1.36757	-2.16083	-2.16083	-1.41319	-2.16083	-2.16083	-2.16083	-2.16083	-2.16083	-2.16083	-2.16083	-2.16083	-1.53807	-2.16083	-1.45775
hsa-miR-21-5p	16.9972	15.823	14.5409	15.5767	16.1403	15.8102	16.4304	15.7382	15.1983	14.875	15.182	15.4627	16.0338	14.9825	14.9808	16.9108	16.5466	16.5361	17.7085	17.5568	17.6917	17.7111	17.1318	16.4489	14.0282	14.2199	14.5498	15.7423	16.0019	15.9841
hsa-miR-21-3p	7.47634	6.28883	5.83749	5.68027	6.33553	5.75287	6.36684	6.08766	5.32375	5.98216	5.52346	6.4148	6.62373	7.08494	6.96678	6.95205	6.76757	6.37177	6.91643	7.1504	6.59712	7.43529	6.92882	6.4389	5.46388	5.72728	6.09826	6.0368	6.32856	5.98684
hsa-miR-3064-5p	-1.65141	-0.44212	-0.501596	-0.06949	-0.715587	-0.41483	-1.48938	-1.12088	-1.28417	-0.12085	-0.0959553	-0.469072	-0.148506	-2.16083	-1.28241	-0.658777	0.751109	1.11393	2.16207	0.0746494	1.40353	-0.0848853	0.574464	-1.17741	-1.22154	-0.312113	-0.249459	-0.273647	-1.29681	-0.632788
hsa-miR-3064-3p	-2.16083	-2.16083	-1.21592	-2.16083	-2.16083	-2.16083	-2.16083	-2.16083	-2.16083	-2.16083	-2.16083	-0.93537	-2.16083	-2.16083	-2.16083	-2.16083	-2.16083	-2.16083	-2.16083	-2.16083	-2.16083	-2.16083	-1.51384	-2.16083	-2.16083	-1.79448	-1.68106	-2.16083	-1.00369	-2.16083
hsa-miR-3615	4.95868	4.02931	4.26204	5.88998	5.41963	6.20124	4.928	4.11663	3.67258	3.86869	4.80697	4.55261	5.99361	4.12042	3.33148	5.74577	5.87288	6.25034	6.25079	6.65235	6.41883	6.86566	7.68468	7.78171	7.53381	3.88455	3.55843	5.51141	5.26192	5.04811
hsa-miR-3678-5p	-0.731119	-2.16083	-2.16083	-2.16083	-1.26433	-2.16083	-1.48938	-2.16083	-2.16083	-2.16083	-2.16083	-2.16083	-1.64132	-2.16083	-2.16083	-2.16083	-2.16083	-1.59316	-2.16083	-2.16083	-2.16083	-1.10976	0.149877	1.50886	-2.16083	-2.16083	-2.16083	-1.10449	-2.16083	-2.16083
hsa-miR-3678-3p	-2.16083	-2.16083	-2.16083	-2.16083	-2.16083	-2.16083	-2.16083	-1.12088	-2.16083	-2.16083	-2.16083	-2.16083	-2.16083	-2.16083	-2.16083	-2.16083	-2.16083	-2.16083	-2.16083	-2.16083	-0.975537	-2.16083	-2.16083	-2.16083	-2.16083	-2.16083	-2.16083	-2.16083	-2.16083	-2.16083
hsa-miR-6785-5p	-2.16083	-2.16083	-2.16083	-1.43637	-2.16083	-0.799334	-2.16083	-2.16083	-2.16083	-2.16083	-2.16083	-2.16083	-1.64132	-2.16083	-2.16083	-2.16083	-2.16083	-2.16083	-2.16083	-2.16083	-1.44973	-0.77783	-0.729109	-2.16083	-2.16083	-2.16083	-2.16083	-1.53807	-2.16083	-2.16083
hsa-miR-4738-3p	-2.16083	-2.16083	-2.16083	-2.16083	-2.16083	-2.16083	-2.16083	-2.16083	-2.16083	-2.16083	-2.16083	-2.16083	-1.64132	-1.46111	-2.16083	-2.16083	-2.16083	-2.16083	-2.16083	-2.16083	-2.16083	-2.16083	-0.0248461	-2.16083	-2.16083	-1.79448	-1.68106	-2.16083	-2.16083	-2.16083
hsa-miR-6868-3p	0.874653	0.480145	1.32147	2.24659	2.21876	1.60004	1.52325	1.30299	0.999963	0.973555	-0.0959553	0.401621	1.23648	1.21253	0.861733	1.58985	1.40929	0.962522	-0.923204	1.43939	0.108889	1.63253	1.52666	1.13112	0.321483	-0.200731	0.145209	1.39946	1.43269	1.22041
hsa-miR-636	-2.16083	-1.43427	-0.131004	-1.43637	-1.64404	-2.16083	-2.16083	-1.12088	-2.16083	-1.13405	-1.22748	-1.24077	-1.64132	-1.46111	-2.16083	-1.36757	-1.09891	-0.870174	-2.16083	-2.16083	-2.16083	-2.16083	-2.16083	-2.16083	-0.657395	-1.2599	-1.32164	-2.16083	-1.29681	-0.632788
hsa-miR-6516-5p	1.4254	0.553938	1.23958	-2.16083	-1.64404	-0.799334	-0.40779	-2.16083	-0.187606	-1.13405	0.311278	0.696237	-0.148506	-1.46111	-1.65577	-0.658777	-0.764905	-1.18684	0.182381	1.82438	-0.619243	-0.281058	-2.16083	-2.16083	0.540833	-1.2599	-1.32164	-2.16083	-1.00369	-2.16083
hsa-miR-6516-3p	1.01648	-0.593249	-0.131004	-1.43637	-1.64404	-0.41483	0.203376	-1.12088	-0.350024	-0.315374	-2.16083	-1.62866	-1.26015	-0.638484	0.0939575	-1.0908	-0.0689117	-1.18684	-1.41319	-2.16083	-0.333745	-0.77783	-0.729109	-2.16083	0.731192	-0.312113	-0.249459	-0.771554	-0.369927	-0.632788
hsa-miR-1268b	-1.27568	-2.16083	-2.16083	-2.16083	-2.16083	-2.16083	-2.16083	-2.16083	-2.16083	-2.16083	-2.16083	-2.16083	-1.64132	-2.16083	-2.16083	-2.16083	-2.16083	-2.16083	-2.16083	-2.16083	-2.16083	-2.16083	-2.16083	-1.17741	-2.16083	-2.16083	-2.16083	-1.53807	-2.16083	-2.16083
hsa-miR-3065-5p	4.28857	3.49536	3.37299	2.24659	3.36996	1.90053	4.89625	4.37656	4.2632	4.21351	5.11288	4.66467	3.85532	3.73821	3.47217	3.73734	3.7132	3.44594	4.00149	2.59215	2.25774	3.24089	1.32281	0.810034	1.63059	4.05134	4.14506	2.75328	3.11436	3.24675
hsa-miR-3065-3p	1.78388	1.47807	1.32147	-0.309171	0.125149	0.538123	1.52325	1.49655	0.999963	2.05926	2.46283	2.07521	1.29465	-0.354806	0.619176	0.959574	1.1961	0.380515	0.182381	0.0746494	-0.0955187	0.733	-1.06877	-0.598013	-0.25288	1.49034	2.15656	-0.501226	0.404921	0.092519
hsa-miR-338-5p	0.540779	-0.180398	0.481189	0.135987	-0.715587	-0.799334	0.360563	0.908378	-0.0416368	0.885707	1.75569	1.44235	1.17587	0.42258	-1.65577	-0.0570235	-0.265804	-1.59316	-0.0248828	1.43939	-0.0955187	0.241967	-2.16083	-1.17741	2.92804	0.774449	1.47622	0.0958099	-0.760178	0.932691
hsa-miR-338-3p	-0.520482	0.480145	1.32147	-2.16083	-0.964025	-2.16083	-1.03297	-0.52284	0.0909112	0.885707	-2.16083	-2.16083	-0.312496	0.0856266	0.934298	-0.858679	-0.764905	-0.200026	-2.16083	-2.16083	-0.975537	-1.54162	-2.16083	-2.16083	-2.16083	-0.709536	-1.32164	-2.16083	-1.66508	-0.111233
hsa-miR-1250-5p	1.52371	-1.75229	0.331109	1.18002	1.44799	1.10706	1.97625	1.71986	0.930895	0.692127	1.52019	1.21325	1.6016	0.42258	-0.347267	0.366337	-1.09891	-0.610656	1.23241	0.912714	0.287897	-0.0848853	-0.729109	-2.16083	2.57753	0.331131	0.454776	1.98766	1.04097	1.30484
hsa-miR-1250-3p	-2.16083	-2.16083	-2.16083	-2.16083	-2.16083	-2.16083	-2.16083	-1.54911	-2.16083	-2.16083	-2.16083	-1.24077	-2.16083	-2.16083	-2.16083	-2.16083	-2.16083	-2.16083	-2.16083	-2.16083	-2.16083	-2.16083	-2.16083	-2.16083	-2.16083	-2.16083	-2.16083	-1.53807	-2.16083	-2.16083
hsa-miR-4740-5p	-2.16083	-2.16083	-1.46777	-1.43637	-1.64404	-1.3251	-2.16083	-2.16083	-1.65691	-2.16083	-2.16083	-0.469072	-0.958933	-2.16083	-1.28241	-2.16083	-2.16083	-2.16083	-2.16083	-2.16083	-2.16083	-2.16083	-2.16083	-2.16083	-0.25288	-1.79448	-1.68106	-1.53807	-2.16083	-2.16083
hsa-miR-6786-3p	-1.65141	-1.43427	-2.16083	-2.16083	-2.16083	-2.16083	-1.03297	-1.54911	-2.16083	-2.16083	-2.16083	-2.16083	-2.16083	-2.16083	-2.16083	-2.16083	-2.16083	-2.16083	-1.41319	-2.16083	-2.16083	-2.16083	-1.51384	-2.16083	-1.22154	-2.16083	-1.68106	-2.16083	-2.16083	-2.16083
hsa-miR-6718-5p	-2.16083	-2.16083	-2.16083	-2.16083	-2.16083	-2.16083	-2.16083	-2.16083	-2.16083	-2.16083	-2.16083	-2.16083	-2.16083	-2.16083	-2.16083	-2.16083	-2.16083	-2.16083	-2.16083	-2.16083	-0.333745	-1.54162	-0.454376	-1.17741	-2.16083	-2.16083	-2.16083	-2.16083	-2.16083	-2.16083
hsa-miR-320c	8.05146	8.27588	9.00278	7.31489	6.93628	6.85423	7.5487	8.1706	7.86254	8.71677	10.4139	9.24571	7.52216	7.32238	6.75398	7.74952	7.5915	7.22658	9.69504	9.12317	8.34193	8.07327	8.3741	8.00675	10.5349	10.4672	9.3453	7.67156	7.1755	7.35481
hsa-miR-133a-3p	7.18014	6.25742	6.35159	3.01803	4.18122	3.62442	5.1051	5.03639	5.12937	5.25386	5.68621	6.14881	4.80964	5.02714	4.57001	6.55684	6.26844	5.65108	4.63367	5.13182	3.38969	4.89879	2.96654	0.979492	6.25846	5.32129	5.92892	4.43236	4.29073	4.53072
hsa-miR-133a-5p	3.09718	1.75334	2.93941	2.52774	2.63139	1.9668	2.66001	2.72261	2.23609	2.64519	3.19768	2.04064	2.61748	2.84859	2.05684	1.66635	2.71104	2.74259	-0.923204	-2.16083	0.447125	-0.281058	0.305708	0.134482	3.59992	2.30537	4.05604	3.35662	3.30042	3.15875
hsa-miR-1-3p	12.1754	9.35283	8.20397	11.1244	9.64867	9.4051	11.8975	9.51928	8.31287	9.6844	9.57054	10.0912	11.2742	9.20349	9.79768	11.2453	10.5387	11.2381	8.89982	8.51579	9.05499	10.6164	9.09351	8.88666	8.6039	8.70908	9.57876	11.3676	9.61652	9.97181
hsa-miR-4741	-0.731119	-0.762081	-0.244277	1.71672	1.34233	2.36105	0.859236	0.363415	0.858353	-1.55796	0.530313	1.77229	1.64696	0.565509	-0.74036	-0.326751	1.47388	0.601642	0.52453	-2.16083	0.287897	-0.0848853	0.149877	-0.185768	-0.657395	-1.50257	-2.16083	1.39946	1.04097	0.822444
hsa-miR-302f	-1.65141	-0.953323	-1.21592	-2.16083	-1.64404	-2.16083	-2.16083	-1.54911	-2.16083	-2.16083	-1.61996	-1.24077	-1.64132	-1.46111	-1.65577	-1.36757	-1.09891	-2.16083	-1.41319	-2.16083	-1.44973	-2.16083	-2.16083	-2.16083	-2.16083	-1.79448	-1.68106	-2.16083	-2.16083	-2.16083
hsa-miR-187-5p	0.443665	-1.43427	-0.025981	0.135987	-0.964025	0.702725	-2.16083	-2.16083	-2.16083	0.342162	0.424948	-1.24077	0.746466	-2.16083	-2.16083	0.539025	-1.53429	-1.59316	0.182381	0.0746494	0.840528	0.833468	-0.0248461	-1.17741	1.72316	-0.200731	-0.589096	-0.771554	-2.16083	-1.45775
hsa-miR-187-3p	7.91603	7.95643	8.31059	5.02063	6.2686	5.87438	6.34583	6.45112	6.96401	7.17176	7.1806	7.77346	6.62514	6.78787	6.1592	7.21019	7.43604	6.84882	7.92505	7.77067	7.11875	6.6959	6.64306	5.70078	8.36622	6.73478	6.91682	6.17579	5.78772	6.71021
hsa-miR-3929	-0.520482	-2.16083	-2.16083	-2.16083	-2.16083	-2.16083	-0.686778	-2.16083	-2.16083	-2.16083	-2.16083	-2.16083	-0.958933	-2.16083	-2.16083	-0.658777	-2.16083	-1.59316	1.83367	0.912714	1.14932	1.09868	0.692136	-0.185768	-2.16083	-2.16083	-2.16083	-1.53807	-2.16083	-2.16083
hsa-miR-5583-5p	-2.16083	-2.16083	-1.46777	-2.16083	-2.16083	-2.16083	-2.16083	-2.16083	-2.16083	-2.16083	-2.16083	-1.24077	-2.16083	-2.16083	-2.16083	-2.16083	-2.16083	-2.16083	-2.16083	-2.16083	-2.16083	-2.16083	-2.16083	-2.16083	-2.16083	-2.16083	-2.16083	-2.16083	-2.16083	-2.16083
hsa-miR-5583-3p	-1.27568	-2.16083	-2.16083	-2.16083	-2.16083	-2.16083	-1.03297	-1.12088	-0.350024	-2.16083	1.17504	-2.16083	-2.16083	-2.16083	-0.347267	-2.16083	-2.16083	-0.200026	-2.16083	-2.16083	-0.975537	-2.16083	-2.16083	-2.16083	0.899336	0.174665	-1.32164	-1.10449	-0.760178	-2.16083
hsa-miR-4743-5p	-0.977855	-2.16083	-1.46777	-0.309171	-2.16083	-0.799334	-2.16083	-2.16083	-1.28417	-2.16083	-1.22748	-2.16083	-1.26015	-1.46111	-2.16083	-1.36757	-1.53429	-2.16083	0.52453	-2.16083	-1.44973	-1.10976	-1.51384	0.810034	-2.16083	-2.16083	-2.16083	-2.16083	-1.00369	-2.16083
hsa-miR-4743-3p	-2.16083	-1.75229	-2.16083	-2.16083	-2.16083	-2.16083	-1.48938	-2.16083	-2.16083	-2.16083	-2.16083	-2.16083	-2.16083	-2.16083	-1.65577	-2.16083	-2.16083	-2.16083	-2.16083	-2.16083	-2.16083	-2.16083	-2.16083	-1.17741	-2.16083	-2.16083	-2.16083	-2.16083	-2.16083	-2.16083
hsa-miR-4744	-0.520482	-1.43427	-2.16083	-2.16083	-0.964025	-2.16083	-1.03297	-0.79109	-2.16083	-2.16083	-2.16083	-2.16083	-1.26015	-2.16083	-0.986075	-1.71036	-2.16083	-0.870174	-1.41319	-2.16083	-2.16083	-1.54162	-2.16083	-2.16083	-2.16083	-2.16083	-2.16083	-1.10449	-2.16083	-2.16083
hsa-miR-4528	-2.16083	-2.16083	-2.16083	-2.16083	-2.16083	-2.16083	-2.16083	-2.16083	-2.16083	-2.16083	-2.16083	-2.16083	-2.16083	-2.16083	-2.16083	-2.16083	-1.53429	-2.16083	-2.16083	-2.16083	-2.16083	-2.16083	-2.16083	-2.16083	-2.16083	-2.16083	-1.68106	-2.16083	-2.16083	-1.45775
hsa-miR-4529-3p	-1.65141	-2.16083	-1.46777	-0.596763	-0.964025	-0.799334	-1.48938	-1.12088	-2.16083	-2.16083	-2.16083	-2.16083	-2.16083	-1.46111	-1.28241	-1.71036	-1.53429	-1.18684	-2.16083	-2.16083	-2.16083	-0.0848853	-0.729109	-2.16083	-0.25288	-2.16083	-2.16083	-2.16083	-1.66508	-0.987089
hsa-miR-122-5p	-0.520482	-0.593249	-0.244277	0.619604	-2.16083	-0.41483	-1.48938	-2.16083	-2.16083	-0.315374	-2.16083	0.165392	-0.958933	-1.46111	-1.28241	0.170131	-1.09891	-0.390781	5.01867	4.4995	5.04395	4.05711	5.5365	5.38343	1.42546	-1.79448	-1.03414	-1.53807	-1.00369	-2.16083
hsa-miR-122b-5p	-1.65141	-2.16083	-2.16083	-2.16083	-2.16083	-1.3251	-1.48938	-1.12088	-0.988221	-2.16083	-2.16083	-1.24077	-2.16083	-2.16083	-2.16083	0.0610197	-0.265804	-0.200026	0.182381	-2.16083	-0.0955187	-0.508167	-2.16083	-1.17741	-2.16083	-1.79448	-0.794526	-2.16083	-2.16083	-1.45775
hsa-miR-5011-5p	-0.0273136	-0.762081	-2.16083	-2.16083	-2.16083	-2.16083	-2.16083	-2.16083	-1.65691	-2.16083	-2.16083	-2.16083	-2.16083	-2.16083	-0.530466	-0.858679	-0.764905	-2.16083	-0.923204	-2.16083	-1.44973	-0.0848853	0.149877	-2.16083	-1.22154	-1.05224	-1.68106	-2.16083	-2.16083	-2.16083
hsa-miR-5011-3p	-0.173737	-1.17385	-2.16083	-1.43637	-0.715587	-1.3251	-2.16083	-2.16083	-2.16083	-2.16083	-2.16083	-2.16083	-1.64132	-2.16083	-1.65577	-2.16083	-1.09891	-1.59316	2.11227	1.43939	3.40916	1.93349	2.71174	3.1642	0.321483	-1.79448	-2.16083	-1.10449	-2.16083	-1.45775
hsa-miR-548av-5p	0.22731	-0.305332	0.0719128	-2.16083	-0.964025	-0.799334	-0.40779	-0.52284	-0.742773	-0.80683	-0.261994	-0.469072	-1.26015	-0.117847	-0.530466	-0.326751	0.104308	-0.870174	-0.0248828	0.0746494	-0.619243	0.0877772	-1.51384	-2.16083	-0.657395	-1.2599	0.629495	-1.10449	-0.20836	-0.632788
hsa-miR-4745-5p	-0.520482	-0.762081	-1.21592	-0.95633	-1.26433	-1.3251	-1.48938	-2.16083	-2.16083	-0.80683	-1.61996	-0.93537	-1.64132	-2.16083	-2.16083	-2.16083	-2.16083	-2.16083	-0.267	-2.16083	-0.975537	-0.281058	-2.16083	-1.17741	-2.16083	-1.2599	-2.16083	-1.10449	-2.16083	-2.16083
hsa-miR-4745-3p	-1.65141	-0.953323	-2.16083	-1.43637	-1.64404	-2.16083	-1.48938	-2.16083	-1.65691	-1.55796	-1.22748	-2.16083	-2.16083	-1.46111	-1.65577	-1.0908	-1.53429	-1.59316	-1.41319	0.0746494	0.108889	-2.16083	-2.16083	-0.598013	1.04991	-1.2599	-2.16083	-2.16083	-2.16083	-0.987089
hsa-miR-3187-3p	0.717352	0.480145	1.64146	-0.06949	-0.0082646	-0.799334	0.960967	-1.12088	0.615883	-0.12085	0.311278	0.604558	0.254587	-0.991941	-0.530466	1.07632	-0.764905	-0.390781	-0.558111	0.912714	0.590513	-0.0848853	0.149877	-0.598013	1.42546	-0.709536	-0.794526	0.0958099	0.404921	-0.632788
hsa-miR-3187-5p	-0.731119	-1.43427	-0.131004	-2.16083	-0.319005	-0.799334	-1.48938	-0.52284	-0.533075	-0.315374	-0.919258	0.0309862	-0.709873	-2.16083	-1.65577	-0.658777	-0.764905	-1.18684	-0.267	0.912714	-0.0955187	-1.10976	-0.454376	0.396397	0.321483	-1.2599	-2.16083	-1.53807	-0.551897	-2.16083
hsa-miR-1909-5p	-2.16083	-2.16083	-2.16083	-0.95633	-2.16083	-2.16083	-2.16083	-2.16083	-1.65691	-2.16083	-0.261994	0.0309862	-1.64132	-2.16083	-2.16083	-1.71036	-1.09891	-1.59316	-0.267	-2.16083	-2.16083	-2.16083	-2.16083	-2.16083	-2.16083	-1.79448	-2.16083	-2.16083	-2.16083	-2.16083
hsa-miR-1909-3p	-0.977855	-1.75229	-2.16083	-0.596763	-0.715587	-1.3251	-1.48938	-2.16083	-1.28417	-2.16083	-2.16083	-2.16083	-0.148506	-2.16083	-2.16083	-1.36757	-1.53429	-2.16083	-1.41319	-2.16083	-1.44973	-1.54162	-0.729109	-1.17741	1.04991	-2.16083	-2.16083	-0.501226	-2.16083	-2.16083
hsa-miR-1227-3p	-0.336717	-0.593249	-0.501596	-0.95633	-2.16083	-0.799334	0.203376	-0.79109	-0.742773	-0.80683	1.41406	0.0309862	-0.497546	-0.638484	-1.28241	-0.185593	-0.764905	-0.870174	-0.558111	-2.16083	-0.975537	-0.508167	0.149877	-2.16083	3.04025	-0.709536	-1.32164	-0.771554	-0.551897	-0.111233
hsa-miR-6789-3p	-2.16083	-2.16083	-1.21592	-2.16083	-2.16083	-2.16083	-2.16083	-2.16083	-2.16083	-0.80683	-2.16083	-2.16083	-2.16083	-2.16083	-2.16083	-2.16083	-2.16083	-2.16083	-2.16083	-2.16083	-1.44973	-2.16083	-2.16083	-2.16083	-0.657395	-2.16083	-1.68106	-2.16083	-2.16083	-2.16083
hsa-miR-7108-3p	-2.16083	-2.16083	-2.16083	-2.16083	-2.16083	-2.16083	-2.16083	-2.16083	-2.16083	-2.16083	-2.16083	-0.11724	-2.16083	-2.16083	-2.16083	-2.16083	-2.16083	-2.16083	-2.16083	-2.16083	-2.16083	-2.16083	-2.16083	-2.16083	-2.16083	-2.16083	-2.16083	-2.16083	-1.29681	-2.16083
hsa-miR-7850-5p	-2.16083	-2.16083	-2.16083	-1.43637	-2.16083	-2.16083	-2.16083	-2.16083	-2.16083	-2.16083	-2.16083	-2.16083	-2.16083	-2.16083	-2.16083	-2.16083	-2.16083	-2.16083	-1.41319	-2.16083	-0.975537	-1.54162	-2.16083	-0.185768	-2.16083	-2.16083	-2.16083	-2.16083	-2.16083	-2.16083
hsa-miR-4746-5p	1.4254	-0.305332	0.961659	4.50383	3.66113	4.52593	2.71928	1.43488	0.428158	1.47285	1.4681	1.21325	3.86495	1.52395	0.785324	2.26701	1.75949	2.81068	3.73152	3.84044	4.3939	4.32211	5.27407	5.63252	4.54911	0.929398	-0.409306	4.03563	2.51742	2.82881
hsa-miR-4746-3p	-2.16083	-1.75229	-2.16083	-2.16083	-1.64404	-2.16083	-1.03297	-1.54911	-2.16083	-2.16083	-2.16083	-2.16083	-2.16083	-2.16083	-2.16083	-2.16083	-2.16083	-2.16083	-2.16083	-2.16083	-2.16083	-2.16083	-2.16083	-2.16083	-2.16083	-2.16083	-2.16083	-2.16083	-1.66508	-2.16083
hsa-miR-4747-3p	-2.16083	-2.16083	-2.16083	-2.16083	-2.16083	-0.799334	-2.16083	-1.12088	-2.16083	-2.16083	-1.61996	-2.16083	-1.26015	-2.16083	-2.16083	-1.71036	-2.16083	-2.16083	-2.16083	-2.16083	-2.16083	-2.16083	-1.51384	-0.598013	-2.16083	-1.79448	-2.16083	-2.16083	-2.16083	-1.45775
hsa-miR-6885-3p	-2.16083	-1.75229	-1.77308	-2.16083	-2.16083	-2.16083	-2.16083	-2.16083	-2.16083	-2.16083	0.18788	-2.16083	-2.16083	-2.16083	-2.16083	-1.71036	-2.16083	-2.16083	0.363575	0.912714	-2.16083	-2.16083	-2.16083	-2.16083	-1.22154	-1.50257	-1.68106	-2.16083	-1.66508	-0.632788
hsa-miR-6790-3p	-2.16083	-2.16083	-1.46777	-2.16083	-2.16083	-2.16083	-2.16083	-1.54911	-2.16083	-2.16083	-2.16083	-2.16083	-2.16083	-1.46111	-2.16083	-2.16083	-2.16083	-2.16083	-2.16083	-2.16083	-2.16083	-2.16083	-2.16083	-2.16083	-1.22154	-1.79448	-2.16083	-2.16083	-2.16083	-2.16083
hsa-miR-3940-3p	-0.977855	-0.180398	-0.131004	-0.95633	-1.64404	-1.3251	-0.40779	-0.52284	-0.187606	0.885707	0.311278	-0.282457	-0.312496	0.0856266	-1.28241	-1.71036	-0.764905	-2.16083	-2.16083	0.0746494	-2.16083	-0.77783	-2.16083	-0.598013	4.62306	0.403429	-0.105569	-2.16083	-1.66508	-2.16083
hsa-miR-3940-5p	-1.65141	-2.16083	-2.16083	-0.596763	-2.16083	-2.16083	-2.16083	-2.16083	-2.16083	-2.16083	-2.16083	-2.16083	-2.16083	-2.16083	-1.65577	-1.71036	-2.16083	-2.16083	-2.16083	-2.16083	-1.44973	-2.16083	-2.16083	-2.16083	-1.22154	-2.16083	-2.16083	-2.16083	-1.00369	-2.16083
hsa-miR-6791-3p	-2.16083	-1.75229	-2.16083	-2.16083	-1.64404	-2.16083	-2.16083	-2.16083	-2.16083	-2.16083	-2.16083	-2.16083	-2.16083	-2.16083	-2.16083	-1.71036	-2.16083	-2.16083	-2.16083	-2.16083	-2.16083	-2.16083	-2.16083	-2.16083	-2.16083	-1.50257	-1.32164	-2.16083	-2.16083	-2.16083
hsa-miR-6792-5p	-1.65141	-2.16083	-1.77308	-0.06949	-2.16083	-2.16083	-1.48938	-2.16083	-0.988221	-0.80683	-0.449657	-2.16083	-0.958933	-2.16083	-1.65577	-2.16083	-2.16083	-2.16083	-2.16083	-2.16083	-2.16083	-1.54162	-2.16083	-0.598013	-2.16083	-1.2599	-0.105569	-2.16083	-2.16083	-2.16083
hsa-miR-6792-3p	-0.977855	-2.16083	-1.77308	-2.16083	-2.16083	-2.16083	-2.16083	-2.16083	-1.28417	-1.55796	-0.449657	-2.16083	-2.16083	-2.16083	-2.16083	-2.16083	-1.09891	-2.16083	-2.16083	-2.16083	-2.16083	-2.16083	-2.16083	-2.16083	-2.16083	-1.2599	-0.105569	-2.16083	-2.16083	-2.16083
hsa-miR-4999-5p	1.65965	-0.593249	-1.00157	0.135987	0.464269	-0.799334	1.14515	0.908378	-0.0416368	0.468487	-0.261994	-0.683463	1.29465	0.695545	0.0939575	0.832542	0.258941	0.793337	0.52453	-2.16083	0.950967	0.625008	-0.0248461	-1.17741	0.731192	-0.432818	0.0252624	0.741802	0.301374	0.70307
hsa-miR-4999-3p	-1.65141	-0.593249	-2.16083	-2.16083	-1.26433	-2.16083	-1.03297	-1.54911	-1.65691	-2.16083	-2.16083	-2.16083	-1.26015	-1.46111	-2.16083	-1.0908	-1.53429	-1.18684	-1.41319	-2.16083	0.108889	-1.54162	-1.51384	-2.16083	-2.16083	-2.16083	-1.32164	-1.53807	-2.16083	-1.45775
hsa-miR-1238-3p	-2.16083	-2.16083	-2.16083	-2.16083	-2.16083	-2.16083	-2.16083	-2.16083	-1.65691	-2.16083	-2.16083	-2.16083	-2.16083	-2.16083	-1.65577	-2.16083	-2.16083	-2.16083	-2.16083	-2.16083	-2.16083	-2.16083	-2.16083	-2.16083	0.731192	-2.16083	-2.16083	-2.16083	-2.16083	-1.45775
hsa-miR-638	-2.16083	-2.16083	-2.16083	-2.16083	-2.16083	-2.16083	-2.16083	-2.16083	-2.16083	-2.16083	-2.16083	-2.16083	-2.16083	-2.16083	-2.16083	-2.16083	-2.16083	-1.59316	-2.16083	-2.16083	-2.16083	-2.16083	-1.06877	-2.16083	-2.16083	-2.16083	-2.16083	-2.16083	-2.16083	-2.16083
hsa-miR-6793-5p	-1.65141	-1.75229	-2.16083	0.135987	-2.16083	-2.16083	-2.16083	-1.54911	-2.16083	-2.16083	-1.61996	-0.683463	-1.64132	-2.16083	-2.16083	-1.36757	-2.16083	-2.16083	-2.16083	-2.16083	-2.16083	-2.16083	-2.16083	-2.16083	-2.16083	-1.50257	-2.16083	-2.16083	-2.16083	-1.45775
hsa-miR-7974	4.52056	3.49536	4.61043	7.05806	6.94646	7.47572	6.28828	5.27508	5.02967	3.92486	4.2891	4.34166	6.82462	4.40338	3.47217	5.09744	4.76679	5.14455	6.29052	5.54456	5.76066	4.646	4.98798	3.97622	7.45164	3.80671	3.21893	6.97882	6.74095	6.35431
hsa-miR-10395-5p	0.717352	-1.17385	-1.46777	0.750454	-0.319005	-0.799334	0.859236	0.490119	-1.28417	-0.540276	-0.449657	0.0309862	1.50636	-0.638484	-0.74036	1.18432	-1.53429	-0.610656	2.4294	2.37865	1.68496	1.09868	-0.223684	0.134482	8.06391	0.174665	0.0252624	1.39946	-1.66508	-0.632788
hsa-miR-10395-3p	0.443665	-2.16083	-1.77308	1.08402	-0.503711	0.352294	1.92681	0.0707749	-1.65691	0.342162	0.0529311	1.64001	1.96614	-0.354806	-1.65577	1.46692	-0.0689117	1.74431	2.93819	2.94278	2.42015	2.10409	1.91342	1.61559	8.11179	0.0895719	-0.105569	1.89705	-1.29681	0.092519
hsa-miR-5684	-2.16083	-2.16083	-2.16083	-2.16083	-2.16083	-2.16083	-2.16083	-2.16083	-2.16083	-2.16083	-2.16083	-2.16083	-2.16083	-2.16083	-2.16083	-2.16083	-2.16083	-2.16083	-2.16083	-2.16083	-2.16083	-2.16083	-1.51384	-2.16083	-2.16083	-2.16083	-2.16083	-2.16083	-1.29681	-2.16083
hsa-miR-6794-5p	-2.16083	-2.16083	-2.16083	-2.16083	-2.16083	-2.16083	-2.16083	-2.16083	-2.16083	-2.16083	-0.665435	-0.93537	-2.16083	-2.16083	-1.65577	-2.16083	-2.16083	-2.16083	-0.923204	-2.16083	-2.16083	-2.16083	-2.16083	-2.16083	-2.16083	-2.16083	-2.16083	-1.53807	-2.16083	-2.16083
hsa-miR-6794-3p	-2.16083	-2.16083	-2.16083	-2.16083	-2.16083	-2.16083	-1.48938	-2.16083	-2.16083	-2.16083	-0.919258	-2.16083	-1.64132	-2.16083	-2.16083	-2.16083	-2.16083	-2.16083	-2.16083	-2.16083	-0.619243	-2.16083	-2.16083	-1.17741	-2.16083	-2.16083	-2.16083	-1.53807	-2.16083	-2.16083
hsa-miR-5695	0.22731	-2.16083	-0.814993	-2.16083	-0.964025	-1.3251	-1.03297	-1.54911	-1.65691	-2.16083	-2.16083	-2.16083	-0.312496	-1.46111	-0.530466	0.170131	-0.493878	0.119251	-2.16083	-2.16083	-2.16083	-1.10976	-2.16083	-1.17741	-1.22154	-1.79448	-2.16083	-1.53807	-2.16083	-1.45775
hsa-miR-6515-5p	-0.336717	-0.180398	-0.367207	0.315814	1.0384	1.83107	0.360563	-1.54911	-0.742773	-1.55796	-1.22748	-1.24077	1.40438	-0.117847	-0.530466	1.23544	1.1961	1.59784	1.32276	1.43939	1.97366	1.57564	1.81308	0.810034	0.0626981	-1.05224	-1.32164	0.0958099	0.833912	0.932691
hsa-miR-6515-3p	-0.731119	-1.43427	0.331109	-0.06949	-0.964025	-0.799334	0.203376	-0.79109	-0.988221	-0.12085	-0.449657	0.604558	-0.0012689	-0.117847	-1.28241	-0.0570235	-2.16083	-2.16083	-0.558111	-2.16083	-0.975537	-0.508167	-2.16083	-2.16083	0.731192	-0.200731	-1.68106	-1.10449	-2.16083	-2.16083
hsa-miR-24-3p	11.4544	12.5176	12.8316	9.19161	10.2211	9.46973	10.6573	10.881	11.2474	10.7589	11.6665	11.338	10.4164	10.6281	11.4299	11.7108	11.7584	10.6056	12.9169	12.3952	11.9744	11.9291	11.3683	10.3106	9.54008	9.98332	10.4713	9.85829	9.64902	9.96453
hsa-miR-24-2-5p	5.71162	6.62579	7.33797	4.61105	4.65385	4.36323	5.47974	5.8602	6.28555	4.2225	4.5431	5.04199	5.22305	5.47485	5.06212	6.09791	5.61094	5.50117	6.61944	6.86233	5.88759	6.48813	6.65216	5.8558	4.51067	3.79331	3.8596	5.04699	4.61612	5.27435
hsa-miR-27a-5p	6.64852	6.28477	6.28935	7.97641	8.01612	8.55105	6.97578	6.98664	6.46726	5.23176	6.95673	6.36328	8.10958	7.62133	6.78864	7.47166	7.47009	7.72557	9.05862	8.9883	9.07646	8.64471	9.10184	9.1529	7.96074	7.40711	6.82663	8.44201	8.83308	7.79604
hsa-miR-27a-3p	12.4801	10.7259	10.5581	10.4298	11.6201	10.9223	11.8312	11.2105	10.9816	11.0604	11.7403	11.3318	11.5365	11.531	11.6156	11.4163	11.783	11.1243	11.8511	11.9389	11.3814	11.7198	10.6252	9.8601	11.0204	11.6888	11.2845	11.1573	11.3839	11.6103
hsa-miR-23a-5p	-1.27568	-0.953323	-2.16083	-2.16083	-2.16083	-2.16083	-2.16083	-2.16083	-1.28417	-1.55796	-0.449657	-2.16083	-1.64132	-2.16083	-1.65577	-2.16083	-1.53429	-1.59316	-0.267	2.12797	-0.333745	-0.77783	-0.223684	-2.16083	-1.22154	-0.564553	-0.794526	-1.10449	-2.16083	-2.16083
hsa-miR-23a-3p	8.43653	8.42468	7.96967	5.32359	5.85135	5.94183	6.73496	7.10769	8.03083	9.00563	9.85512	9.35656	6.00889	6.96595	6.40721	6.97102	7.50141	7.19826	9.21537	8.72539	9.4098	10.2784	8.73749	8.70293	9.95023	9.49887	9.91066	5.40445	5.50852	6.24636
hsa-miR-181c-5p	4.17214	6.54553	6.81005	1.71672	2.78043	2.785	2.66001	4.35174	4.67579	3.54941	3.41962	3.86682	2.78916	3.32116	4.55283	3.99634	3.80394	3.5156	4.48507	4.4456	2.49497	4.94444	2.62561	2.33085	1.42546	2.43175	3.96931	2.03092	3.21752	3.13588
hsa-miR-181c-3p	3.86971	2.13627	2.35602	1.83941	2.21876	1.83107	3.41874	2.2718	2.44866	2.6717	2.87654	3.05384	3.04778	2.04686	1.46186	3.82338	2.97926	2.18153	3.95986	2.77809	2.34122	3.41312	2.6549	0.810034	5.42995	2.22785	2.63762	2.30208	2.44638	2.58049
hsa-miR-181d-5p	8.20102	8.97059	8.19075	6.15801	6.69472	7.02918	6.60742	7.50286	7.35278	7.2039	8.14673	8.25074	6.88858	7.18382	7.67386	8.09048	7.95965	7.56563	8.99907	8.69972	8.0656	8.60307	7.72666	7.13231	6.81072	6.43403	7.23082	6.42314	6.66606	6.67297
hsa-miR-181d-3p	-0.977855	-1.75229	-0.649801	-2.16083	-2.16083	-2.16083	-1.03297	-2.16083	-2.16083	-1.55796	-2.16083	-2.16083	-1.64132	-0.991941	-2.16083	-1.36757	-2.16083	-2.16083	-0.558111	-2.16083	-0.975537	0.0877772	-0.454376	-2.16083	-2.16083	-2.16083	-1.68106	-2.16083	-2.16083	-2.16083
hsa-miR-1199-3p	-2.16083	-2.16083	-2.16083	-1.43637	-1.64404	-2.16083	-2.16083	-2.16083	-2.16083	-2.16083	-2.16083	-2.16083	-2.16083	-2.16083	-2.16083	-2.16083	-2.16083	-2.16083	-2.16083	-2.16083	-1.44973	-1.54162	-2.16083	-2.16083	-2.16083	-2.16083	-2.16083	-2.16083	-2.16083	-2.16083
hsa-miR-639	-2.16083	-1.43427	-1.46777	-1.43637	-0.715587	-2.16083	-2.16083	-2.16083	-0.988221	-2.16083	-2.16083	-0.683463	-2.16083	-2.16083	-1.65577	-2.16083	-2.16083	-1.59316	-2.16083	-2.16083	-2.16083	-1.54162	-2.16083	-2.16083	-0.657395	-1.05224	-2.16083	-0.771554	-1.00369	-0.987089
hsa-miR-6795-5p	-2.16083	-2.16083	-2.16083	-1.43637	-2.16083	-1.3251	-1.48938	-2.16083	-2.16083	-2.16083	-2.16083	-2.16083	-1.64132	-2.16083	-2.16083	-2.16083	-2.16083	-2.16083	-2.16083	-2.16083	-2.16083	-2.16083	-2.16083	-2.16083	-1.22154	-2.16083	-2.16083	-2.16083	-2.16083	-2.16083
hsa-miR-6795-3p	-1.27568	-2.16083	-1.77308	-2.16083	-2.16083	-2.16083	-2.16083	-2.16083	-0.988221	-2.16083	0.18788	-0.282457	-1.26015	-1.46111	-2.16083	-1.71036	-2.16083	-2.16083	-2.16083	-2.16083	-2.16083	-2.16083	-2.16083	-2.16083	0.899336	-0.709536	-2.16083	-1.53807	-1.29681	-2.16083
hsa-miR-3188	-1.27568	-1.43427	-0.649801	-2.16083	-1.64404	-1.3251	-2.16083	-1.12088	-1.65691	-0.315374	0.628503	0.401621	-2.16083	-2.16083	-2.16083	-0.0570235	-1.53429	0.380515	0.182381	-2.16083	-0.619243	-1.10976	0.446335	0.396397	-0.657395	-0.870734	-0.409306	-1.10449	-2.16083	-1.45775
hsa-miR-3189-3p	-1.65141	-2.16083	-2.16083	-2.16083	-2.16083	-2.16083	-2.16083	-2.16083	-2.16083	-2.16083	-2.16083	-2.16083	-2.16083	-2.16083	-2.16083	-1.71036	-2.16083	-2.16083	-1.41319	-2.16083	-0.619243	-0.281058	-0.454376	-2.16083	-2.16083	-2.16083	-2.16083	-2.16083	-2.16083	-2.16083
hsa-miR-3189-5p	-2.16083	-2.16083	-2.16083	-2.16083	-2.16083	-2.16083	-2.16083	-2.16083	-2.16083	-2.16083	-2.16083	-2.16083	-2.16083	-2.16083	-2.16083	-2.16083	-2.16083	-2.16083	-1.41319	-2.16083	-2.16083	-1.10976	-2.16083	-2.16083	-2.16083	-2.16083	-2.16083	-2.16083	-2.16083	-2.16083
hsa-miR-1270	2.39035	2.16009	2.29651	4.71887	3.49849	4.1373	3.45407	3.0032	1.59853	2.82126	4.81742	4.63601	3.97577	1.72008	0.785324	3.92028	3.20533	4.11825	5.65785	5.3529	5.69076	4.53102	4.73728	5.12796	3.30274	3.11978	2.82889	4.07749	2.9183	2.40033
hsa-miR-641	5.95569	4.69181	5.15932	4.71887	5.48004	4.5149	6.35053	5.23945	4.95336	5.51402	5.22699	5.54264	6.11963	5.35695	5.34099	6.33753	5.55978	5.51484	6.16485	6.91286	5.74542	5.43088	4.8867	3.29843	5.94434	4.60893	4.33362	5.64966	5.14341	5.77008
hsa-miR-6796-5p	-0.731119	-2.16083	-1.77308	-0.596763	-2.16083	-0.41483	-1.48938	-2.16083	-2.16083	-1.13405	-1.61996	-1.24077	-0.312496	-1.46111	-2.16083	-1.0908	-2.16083	-2.16083	-0.558111	-2.16083	-1.44973	-2.16083	-0.729109	-2.16083	-2.16083	-2.16083	-2.16083	-0.771554	-1.29681	-2.16083
[truncated: 868 more rows]

## Sheet: 5FU
Exported data
microRNA	log2FoldChange	padj
hsa-miR-200b-5p	-4.00641	0.0159545
hsa-miR-200b-3p	-1.28164	0.000733517
hsa-miR-200a-3p	1.32117	0.0404293
[truncated: 247 more rows]

## Sheet: H2O2
Exported data
[truncated: 37 more rows]

[truncated: 7 more sheets: CYCLO, MAA, OGM, MENOL, CPA, MTX, VPA]
